# Supplementary material for: Distance‐Dependence of Photo‐CIDNP in Biomimetic Tryptophan–Flavin Diads
Source: Angew Chem Int Ed Engl. 2025 Aug 5;64(38):e202510116. doi: 10.1002/anie.202510116 (PMC12435415; doi:10.1002/anie.202510116)
Supplement: Supplementary file 2 — Supporting Information [file ANIE-64-e202510116-s007.zip]

Archive with 3 entries (3 files):
- Supporting_file_1_parameters_dyads.prm
- Supporting_file_2_PSF_dyad_3a_dmet.psf
- Supporting_file_3_PDB_dyad_3a_dmet.pdb
