# Supplementary material for: Distance‐Dependence of Photo‐CIDNP in Biomimetic Tryptophan–Flavin Diads
Source: Angew Chem Int Ed Engl. 2025 Aug 5;64(38):e202510116. doi: 10.1002/anie.202510116 (PMC12435415; doi:10.1002/anie.202510116)
Supplement: Supplementary file 2 — Supporting Information [file ANIE-64-e202510116-s007.zip › Supporting_file_2_PSF_dyad_3a_dmet.psf]

PSF EXT CMAP

         1 !NTITLE
 REMARKS VMD-generated NAMD/X-Plor PSF structure file

     48708 !NATOM
         1 QQQ      0        DMET     CB       CG331           -0.04        12.011       0
         2 QQQ      0        DMET     OG       OG311           -0.65       15.9994       0
         3 QQQ      0        DMET     DG1      DGP1             0.42        2.0141       0
         4 QQQ      0        DMET     DB1      DGA3             0.09        2.0141       0
         5 QQQ      0        DMET     DB2      DGA3             0.09        2.0141       0
         6 QQQ      0        DMET     DB3      DGA3             0.09        2.0141       0
         7 QQQ      1        DMET     CB       CG331           -0.04        12.011       0
         8 QQQ      1        DMET     OG       OG311           -0.65       15.9994       0
         9 QQQ      1        DMET     DG1      DGP1             0.42        2.0141       0
        10 QQQ      1        DMET     DB1      DGA3             0.09        2.0141       0
        11 QQQ      1        DMET     DB2      DGA3             0.09        2.0141       0
        12 QQQ      1        DMET     DB3      DGA3             0.09        2.0141       0
        13 QQQ      2        DMET     CB       CG331           -0.04        12.011       0
        14 QQQ      2        DMET     OG       OG311           -0.65       15.9994       0
        15 QQQ      2        DMET     DG1      DGP1             0.42        2.0141       0
        16 QQQ      2        DMET     DB1      DGA3             0.09        2.0141       0
        17 QQQ      2        DMET     DB2      DGA3             0.09        2.0141       0
        18 QQQ      2        DMET     DB3      DGA3             0.09        2.0141       0
        19 QQQ      3        DMET     CB       CG331           -0.04        12.011       0
        20 QQQ      3        DMET     OG       OG311           -0.65       15.9994       0
        21 QQQ      3        DMET     DG1      DGP1             0.42        2.0141       0
        22 QQQ      3        DMET     DB1      DGA3             0.09        2.0141       0
        23 QQQ      3        DMET     DB2      DGA3             0.09        2.0141       0
        24 QQQ      3        DMET     DB3      DGA3             0.09        2.0141       0
        25 QQQ      6        DMET     CB       CG331           -0.04        12.011       0
        26 QQQ      6        DMET     OG       OG311           -0.65       15.9994       0
        27 QQQ      6        DMET     DG1      DGP1             0.42        2.0141       0
        28 QQQ      6        DMET     DB1      DGA3             0.09        2.0141       0
        29 QQQ      6        DMET     DB2      DGA3             0.09        2.0141       0
        30 QQQ      6        DMET     DB3      DGA3             0.09        2.0141       0
        31 QQQ      7        DMET     CB       CG331           -0.04        12.011       0
        32 QQQ      7        DMET     OG       OG311           -0.65       15.9994       0
        33 QQQ      7        DMET     DG1      DGP1             0.42        2.0141       0
        34 QQQ      7        DMET     DB1      DGA3             0.09        2.0141       0
        35 QQQ      7        DMET     DB2      DGA3             0.09        2.0141       0
        36 QQQ      7        DMET     DB3      DGA3             0.09        2.0141       0
        37 QQQ      8        DMET     CB       CG331           -0.04        12.011       0
        38 QQQ      8        DMET     OG       OG311           -0.65       15.9994       0
        39 QQQ      8        DMET     DG1      DGP1             0.42        2.0141       0
        40 QQQ      8        DMET     DB1      DGA3             0.09        2.0141       0
        41 QQQ      8        DMET     DB2      DGA3             0.09        2.0141       0
        42 QQQ      8        DMET     DB3      DGA3             0.09        2.0141       0
        43 QQQ      9        DMET     CB       CG331           -0.04        12.011       0
        44 QQQ      9        DMET     OG       OG311           -0.65       15.9994       0
        45 QQQ      9        DMET     DG1      DGP1             0.42        2.0141       0
        46 QQQ      9        DMET     DB1      DGA3             0.09        2.0141       0
        47 QQQ      9        DMET     DB2      DGA3             0.09        2.0141       0
        48 QQQ      9        DMET     DB3      DGA3             0.09        2.0141       0
        49 QQQ      10       DMET     CB       CG331           -0.04        12.011       0
        50 QQQ      10       DMET     OG       OG311           -0.65       15.9994       0
        51 QQQ      10       DMET     DG1      DGP1             0.42        2.0141       0
        52 QQQ      10       DMET     DB1      DGA3             0.09        2.0141       0
        53 QQQ      10       DMET     DB2      DGA3             0.09        2.0141       0
        54 QQQ      10       DMET     DB3      DGA3             0.09        2.0141       0
        55 QQQ      11       DMET     CB       CG331           -0.04        12.011       0
        56 QQQ      11       DMET     OG       OG311           -0.65       15.9994       0
        57 QQQ      11       DMET     DG1      DGP1             0.42        2.0141       0
        58 QQQ      11       DMET     DB1      DGA3             0.09        2.0141       0
        59 QQQ      11       DMET     DB2      DGA3             0.09        2.0141       0
        60 QQQ      11       DMET     DB3      DGA3             0.09        2.0141       0
        61 QQQ      13       DMET     CB       CG331           -0.04        12.011       0
        62 QQQ      13       DMET     OG       OG311           -0.65       15.9994       0
        63 QQQ      13       DMET     DG1      DGP1             0.42        2.0141       0
        64 QQQ      13       DMET     DB1      DGA3             0.09        2.0141       0
        65 QQQ      13       DMET     DB2      DGA3             0.09        2.0141       0
        66 QQQ      13       DMET     DB3      DGA3             0.09        2.0141       0
        67 QQQ      14       DMET     CB       CG331           -0.04        12.011       0
        68 QQQ      14       DMET     OG       OG311           -0.65       15.9994       0
        69 QQQ      14       DMET     DG1      DGP1             0.42        2.0141       0
        70 QQQ      14       DMET     DB1      DGA3             0.09        2.0141       0
        71 QQQ      14       DMET     DB2      DGA3             0.09        2.0141       0
        72 QQQ      14       DMET     DB3      DGA3             0.09        2.0141       0
        73 QQQ      15       DMET     CB       CG331           -0.04        12.011       0
        74 QQQ      15       DMET     OG       OG311           -0.65       15.9994       0
        75 QQQ      15       DMET     DG1      DGP1             0.42        2.0141       0
        76 QQQ      15       DMET     DB1      DGA3             0.09        2.0141       0
        77 QQQ      15       DMET     DB2      DGA3             0.09        2.0141       0
        78 QQQ      15       DMET     DB3      DGA3             0.09        2.0141       0
        79 QQQ      16       DMET     CB       CG331           -0.04        12.011       0
        80 QQQ      16       DMET     OG       OG311           -0.65       15.9994       0
        81 QQQ      16       DMET     DG1      DGP1             0.42        2.0141       0
        82 QQQ      16       DMET     DB1      DGA3             0.09        2.0141       0
        83 QQQ      16       DMET     DB2      DGA3             0.09        2.0141       0
        84 QQQ      16       DMET     DB3      DGA3             0.09        2.0141       0
        85 QQQ      17       DMET     CB       CG331           -0.04        12.011       0
        86 QQQ      17       DMET     OG       OG311           -0.65       15.9994       0
        87 QQQ      17       DMET     DG1      DGP1             0.42        2.0141       0
        88 QQQ      17       DMET     DB1      DGA3             0.09        2.0141       0
        89 QQQ      17       DMET     DB2      DGA3             0.09        2.0141       0
        90 QQQ      17       DMET     DB3      DGA3             0.09        2.0141       0
        91 QQQ      19       DMET     CB       CG331           -0.04        12.011       0
        92 QQQ      19       DMET     OG       OG311           -0.65       15.9994       0
        93 QQQ      19       DMET     DG1      DGP1             0.42        2.0141       0
        94 QQQ      19       DMET     DB1      DGA3             0.09        2.0141       0
        95 QQQ      19       DMET     DB2      DGA3             0.09        2.0141       0
        96 QQQ      19       DMET     DB3      DGA3             0.09        2.0141       0
        97 QQQ      20       DMET     CB       CG331           -0.04        12.011       0
        98 QQQ      20       DMET     OG       OG311           -0.65       15.9994       0
        99 QQQ      20       DMET     DG1      DGP1             0.42        2.0141       0
       100 QQQ      20       DMET     DB1      DGA3             0.09        2.0141       0
       101 QQQ      20       DMET     DB2      DGA3             0.09        2.0141       0
       102 QQQ      20       DMET     DB3      DGA3             0.09        2.0141       0
       103 QQQ      21       DMET     CB       CG331           -0.04        12.011       0
       104 QQQ      21       DMET     OG       OG311           -0.65       15.9994       0
       105 QQQ      21       DMET     DG1      DGP1             0.42        2.0141       0
       106 QQQ      21       DMET     DB1      DGA3             0.09        2.0141       0
       107 QQQ      21       DMET     DB2      DGA3             0.09        2.0141       0
       108 QQQ      21       DMET     DB3      DGA3             0.09        2.0141       0
       109 QQQ      22       DMET     CB       CG331           -0.04        12.011       0
       110 QQQ      22       DMET     OG       OG311           -0.65       15.9994       0
       111 QQQ      22       DMET     DG1      DGP1             0.42        2.0141       0
       112 QQQ      22       DMET     DB1      DGA3             0.09        2.0141       0
       113 QQQ      22       DMET     DB2      DGA3             0.09        2.0141       0
       114 QQQ      22       DMET     DB3      DGA3             0.09        2.0141       0
       115 QQQ      23       DMET     CB       CG331           -0.04        12.011       0
       116 QQQ      23       DMET     OG       OG311           -0.65       15.9994       0
       117 QQQ      23       DMET     DG1      DGP1             0.42        2.0141       0
       118 QQQ      23       DMET     DB1      DGA3             0.09        2.0141       0
       119 QQQ      23       DMET     DB2      DGA3             0.09        2.0141       0
       120 QQQ      23       DMET     DB3      DGA3             0.09        2.0141       0
       121 QQQ      24       DMET     CB       CG331           -0.04        12.011       0
       122 QQQ      24       DMET     OG       OG311           -0.65       15.9994       0
       123 QQQ      24       DMET     DG1      DGP1             0.42        2.0141       0
       124 QQQ      24       DMET     DB1      DGA3             0.09        2.0141       0
       125 QQQ      24       DMET     DB2      DGA3             0.09        2.0141       0
       126 QQQ      24       DMET     DB3      DGA3             0.09        2.0141       0
       127 QQQ      25       DMET     CB       CG331           -0.04        12.011       0
       128 QQQ      25       DMET     OG       OG311           -0.65       15.9994       0
       129 QQQ      25       DMET     DG1      DGP1             0.42        2.0141       0
       130 QQQ      25       DMET     DB1      DGA3             0.09        2.0141       0
       131 QQQ      25       DMET     DB2      DGA3             0.09        2.0141       0
       132 QQQ      25       DMET     DB3      DGA3             0.09        2.0141       0
       133 QQQ      26       DMET     CB       CG331           -0.04        12.011       0
       134 QQQ      26       DMET     OG       OG311           -0.65       15.9994       0
       135 QQQ      26       DMET     DG1      DGP1             0.42        2.0141       0
       136 QQQ      26       DMET     DB1      DGA3             0.09        2.0141       0
       137 QQQ      26       DMET     DB2      DGA3             0.09        2.0141       0
       138 QQQ      26       DMET     DB3      DGA3             0.09        2.0141       0
       139 QQQ      27       DMET     CB       CG331           -0.04        12.011       0
       140 QQQ      27       DMET     OG       OG311           -0.65       15.9994       0
       141 QQQ      27       DMET     DG1      DGP1             0.42        2.0141       0
       142 QQQ      27       DMET     DB1      DGA3             0.09        2.0141       0
       143 QQQ      27       DMET     DB2      DGA3             0.09        2.0141       0
       144 QQQ      27       DMET     DB3      DGA3             0.09        2.0141       0
       145 QQQ      28       DMET     CB       CG331           -0.04        12.011       0
       146 QQQ      28       DMET     OG       OG311           -0.65       15.9994       0
       147 QQQ      28       DMET     DG1      DGP1             0.42        2.0141       0
       148 QQQ      28       DMET     DB1      DGA3             0.09        2.0141       0
       149 QQQ      28       DMET     DB2      DGA3             0.09        2.0141       0
       150 QQQ      28       DMET     DB3      DGA3             0.09        2.0141       0
       151 QQQ      30       DMET     CB       CG331           -0.04        12.011       0
       152 QQQ      30       DMET     OG       OG311           -0.65       15.9994       0
       153 QQQ      30       DMET     DG1      DGP1             0.42        2.0141       0
       154 QQQ      30       DMET     DB1      DGA3             0.09        2.0141       0
       155 QQQ      30       DMET     DB2      DGA3             0.09        2.0141       0
       156 QQQ      30       DMET     DB3      DGA3             0.09        2.0141       0
       157 QQQ      31       DMET     CB       CG331           -0.04        12.011       0
       158 QQQ      31       DMET     OG       OG311           -0.65       15.9994       0
       159 QQQ      31       DMET     DG1      DGP1             0.42        2.0141       0
       160 QQQ      31       DMET     DB1      DGA3             0.09        2.0141       0
       161 QQQ      31       DMET     DB2      DGA3             0.09        2.0141       0
       162 QQQ      31       DMET     DB3      DGA3             0.09        2.0141       0
       163 QQQ      32       DMET     CB       CG331           -0.04        12.011       0
       164 QQQ      32       DMET     OG       OG311           -0.65       15.9994       0
       165 QQQ      32       DMET     DG1      DGP1             0.42        2.0141       0
       166 QQQ      32       DMET     DB1      DGA3             0.09        2.0141       0
       167 QQQ      32       DMET     DB2      DGA3             0.09        2.0141       0
       168 QQQ      32       DMET     DB3      DGA3             0.09        2.0141       0
       169 QQQ      33       DMET     CB       CG331           -0.04        12.011       0
       170 QQQ      33       DMET     OG       OG311           -0.65       15.9994       0
       171 QQQ      33       DMET     DG1      DGP1             0.42        2.0141       0
       172 QQQ      33       DMET     DB1      DGA3             0.09        2.0141       0
       173 QQQ      33       DMET     DB2      DGA3             0.09        2.0141       0
       174 QQQ      33       DMET     DB3      DGA3             0.09        2.0141       0
       175 QQQ      34       DMET     CB       CG331           -0.04        12.011       0
       176 QQQ      34       DMET     OG       OG311           -0.65       15.9994       0
       177 QQQ      34       DMET     DG1      DGP1             0.42        2.0141       0
       178 QQQ      34       DMET     DB1      DGA3             0.09        2.0141       0
       179 QQQ      34       DMET     DB2      DGA3             0.09        2.0141       0
       180 QQQ      34       DMET     DB3      DGA3             0.09        2.0141       0
       181 QQQ      35       DMET     CB       CG331           -0.04        12.011       0
       182 QQQ      35       DMET     OG       OG311           -0.65       15.9994       0
       183 QQQ      35       DMET     DG1      DGP1             0.42        2.0141       0
       184 QQQ      35       DMET     DB1      DGA3             0.09        2.0141       0
       185 QQQ      35       DMET     DB2      DGA3             0.09        2.0141       0
       186 QQQ      35       DMET     DB3      DGA3             0.09        2.0141       0
       187 QQQ      36       DMET     CB       CG331           -0.04        12.011       0
       188 QQQ      36       DMET     OG       OG311           -0.65       15.9994       0
       189 QQQ      36       DMET     DG1      DGP1             0.42        2.0141       0
       190 QQQ      36       DMET     DB1      DGA3             0.09        2.0141       0
       191 QQQ      36       DMET     DB2      DGA3             0.09        2.0141       0
       192 QQQ      36       DMET     DB3      DGA3             0.09        2.0141       0
       193 QQQ      37       DMET     CB       CG331           -0.04        12.011       0
       194 QQQ      37       DMET     OG       OG311           -0.65       15.9994       0
       195 QQQ      37       DMET     DG1      DGP1             0.42        2.0141       0
       196 QQQ      37       DMET     DB1      DGA3             0.09        2.0141       0
       197 QQQ      37       DMET     DB2      DGA3             0.09        2.0141       0
       198 QQQ      37       DMET     DB3      DGA3             0.09        2.0141       0
       199 QQQ      38       DMET     CB       CG331           -0.04        12.011       0
       200 QQQ      38       DMET     OG       OG311           -0.65       15.9994       0
       201 QQQ      38       DMET     DG1      DGP1             0.42        2.0141       0
       202 QQQ      38       DMET     DB1      DGA3             0.09        2.0141       0
       203 QQQ      38       DMET     DB2      DGA3             0.09        2.0141       0
       204 QQQ      38       DMET     DB3      DGA3             0.09        2.0141       0
       205 QQQ      39       DMET     CB       CG331           -0.04        12.011       0
       206 QQQ      39       DMET     OG       OG311           -0.65       15.9994       0
       207 QQQ      39       DMET     DG1      DGP1             0.42        2.0141       0
       208 QQQ      39       DMET     DB1      DGA3             0.09        2.0141       0
       209 QQQ      39       DMET     DB2      DGA3             0.09        2.0141       0
       210 QQQ      39       DMET     DB3      DGA3             0.09        2.0141       0
       211 QQQ      40       DMET     CB       CG331           -0.04        12.011       0
       212 QQQ      40       DMET     OG       OG311           -0.65       15.9994       0
       213 QQQ      40       DMET     DG1      DGP1             0.42        2.0141       0
       214 QQQ      40       DMET     DB1      DGA3             0.09        2.0141       0
       215 QQQ      40       DMET     DB2      DGA3             0.09        2.0141       0
       216 QQQ      40       DMET     DB3      DGA3             0.09        2.0141       0
       217 QQQ      41       DMET     CB       CG331           -0.04        12.011       0
       218 QQQ      41       DMET     OG       OG311           -0.65       15.9994       0
       219 QQQ      41       DMET     DG1      DGP1             0.42        2.0141       0
       220 QQQ      41       DMET     DB1      DGA3             0.09        2.0141       0
       221 QQQ      41       DMET     DB2      DGA3             0.09        2.0141       0
       222 QQQ      41       DMET     DB3      DGA3             0.09        2.0141       0
       223 QQQ      42       DMET     CB       CG331           -0.04        12.011       0
       224 QQQ      42       DMET     OG       OG311           -0.65       15.9994       0
       225 QQQ      42       DMET     DG1      DGP1             0.42        2.0141       0
       226 QQQ      42       DMET     DB1      DGA3             0.09        2.0141       0
       227 QQQ      42       DMET     DB2      DGA3             0.09        2.0141       0
       228 QQQ      42       DMET     DB3      DGA3             0.09        2.0141       0
       229 QQQ      43       DMET     CB       CG331           -0.04        12.011       0
       230 QQQ      43       DMET     OG       OG311           -0.65       15.9994       0
       231 QQQ      43       DMET     DG1      DGP1             0.42        2.0141       0
       232 QQQ      43       DMET     DB1      DGA3             0.09        2.0141       0
       233 QQQ      43       DMET     DB2      DGA3             0.09        2.0141       0
       234 QQQ      43       DMET     DB3      DGA3             0.09        2.0141       0
       235 QQQ      44       DMET     CB       CG331           -0.04        12.011       0
       236 QQQ      44       DMET     OG       OG311           -0.65       15.9994       0
       237 QQQ      44       DMET     DG1      DGP1             0.42        2.0141       0
       238 QQQ      44       DMET     DB1      DGA3             0.09        2.0141       0
       239 QQQ      44       DMET     DB2      DGA3             0.09        2.0141       0
       240 QQQ      44       DMET     DB3      DGA3             0.09        2.0141       0
       241 QQQ      45       DMET     CB       CG331           -0.04        12.011       0
       242 QQQ      45       DMET     OG       OG311           -0.65       15.9994       0
       243 QQQ      45       DMET     DG1      DGP1             0.42        2.0141       0
       244 QQQ      45       DMET     DB1      DGA3             0.09        2.0141       0
       245 QQQ      45       DMET     DB2      DGA3             0.09        2.0141       0
       246 QQQ      45       DMET     DB3      DGA3             0.09        2.0141       0
       247 QQQ      46       DMET     CB       CG331           -0.04        12.011       0
       248 QQQ      46       DMET     OG       OG311           -0.65       15.9994       0
       249 QQQ      46       DMET     DG1      DGP1             0.42        2.0141       0
       250 QQQ      46       DMET     DB1      DGA3             0.09        2.0141       0
       251 QQQ      46       DMET     DB2      DGA3             0.09        2.0141       0
       252 QQQ      46       DMET     DB3      DGA3             0.09        2.0141       0
       253 QQQ      47       DMET     CB       CG331           -0.04        12.011       0
       254 QQQ      47       DMET     OG       OG311           -0.65       15.9994       0
       255 QQQ      47       DMET     DG1      DGP1             0.42        2.0141       0
       256 QQQ      47       DMET     DB1      DGA3             0.09        2.0141       0
       257 QQQ      47       DMET     DB2      DGA3             0.09        2.0141       0
       258 QQQ      47       DMET     DB3      DGA3             0.09        2.0141       0
       259 QQQ      48       DMET     CB       CG331           -0.04        12.011       0
       260 QQQ      48       DMET     OG       OG311           -0.65       15.9994       0
       261 QQQ      48       DMET     DG1      DGP1             0.42        2.0141       0
       262 QQQ      48       DMET     DB1      DGA3             0.09        2.0141       0
       263 QQQ      48       DMET     DB2      DGA3             0.09        2.0141       0
       264 QQQ      48       DMET     DB3      DGA3             0.09        2.0141       0
       265 QQQ      49       DMET     CB       CG331           -0.04        12.011       0
       266 QQQ      49       DMET     OG       OG311           -0.65       15.9994       0
       267 QQQ      49       DMET     DG1      DGP1             0.42        2.0141       0
       268 QQQ      49       DMET     DB1      DGA3             0.09        2.0141       0
       269 QQQ      49       DMET     DB2      DGA3             0.09        2.0141       0
       270 QQQ      49       DMET     DB3      DGA3             0.09        2.0141       0
       271 QQQ      50       DMET     CB       CG331           -0.04        12.011       0
       272 QQQ      50       DMET     OG       OG311           -0.65       15.9994       0
       273 QQQ      50       DMET     DG1      DGP1             0.42        2.0141       0
       274 QQQ      50       DMET     DB1      DGA3             0.09        2.0141       0
       275 QQQ      50       DMET     DB2      DGA3             0.09        2.0141       0
       276 QQQ      50       DMET     DB3      DGA3             0.09        2.0141       0
       277 QQQ      51       DMET     CB       CG331           -0.04        12.011       0
       278 QQQ      51       DMET     OG       OG311           -0.65       15.9994       0
       279 QQQ      51       DMET     DG1      DGP1             0.42        2.0141       0
       280 QQQ      51       DMET     DB1      DGA3             0.09        2.0141       0
       281 QQQ      51       DMET     DB2      DGA3             0.09        2.0141       0
       282 QQQ      51       DMET     DB3      DGA3             0.09        2.0141       0
       283 QQQ      52       DMET     CB       CG331           -0.04        12.011       0
       284 QQQ      52       DMET     OG       OG311           -0.65       15.9994       0
       285 QQQ      52       DMET     DG1      DGP1             0.42        2.0141       0
       286 QQQ      52       DMET     DB1      DGA3             0.09        2.0141       0
       287 QQQ      52       DMET     DB2      DGA3             0.09        2.0141       0
       288 QQQ      52       DMET     DB3      DGA3             0.09        2.0141       0
       289 QQQ      54       DMET     CB       CG331           -0.04        12.011       0
       290 QQQ      54       DMET     OG       OG311           -0.65       15.9994       0
       291 QQQ      54       DMET     DG1      DGP1             0.42        2.0141       0
       292 QQQ      54       DMET     DB1      DGA3             0.09        2.0141       0
       293 QQQ      54       DMET     DB2      DGA3             0.09        2.0141       0
       294 QQQ      54       DMET     DB3      DGA3             0.09        2.0141       0
       295 QQQ      55       DMET     CB       CG331           -0.04        12.011       0
       296 QQQ      55       DMET     OG       OG311           -0.65       15.9994       0
       297 QQQ      55       DMET     DG1      DGP1             0.42        2.0141       0
       298 QQQ      55       DMET     DB1      DGA3             0.09        2.0141       0
       299 QQQ      55       DMET     DB2      DGA3             0.09        2.0141       0
       300 QQQ      55       DMET     DB3      DGA3             0.09        2.0141       0
       301 QQQ      56       DMET     CB       CG331           -0.04        12.011       0
       302 QQQ      56       DMET     OG       OG311           -0.65       15.9994       0
       303 QQQ      56       DMET     DG1      DGP1             0.42        2.0141       0
       304 QQQ      56       DMET     DB1      DGA3             0.09        2.0141       0
       305 QQQ      56       DMET     DB2      DGA3             0.09        2.0141       0
       306 QQQ      56       DMET     DB3      DGA3             0.09        2.0141       0
       307 QQQ      57       DMET     CB       CG331           -0.04        12.011       0
       308 QQQ      57       DMET     OG       OG311           -0.65       15.9994       0
       309 QQQ      57       DMET     DG1      DGP1             0.42        2.0141       0
       310 QQQ      57       DMET     DB1      DGA3             0.09        2.0141       0
       311 QQQ      57       DMET     DB2      DGA3             0.09        2.0141       0
       312 QQQ      57       DMET     DB3      DGA3             0.09        2.0141       0
       313 QQQ      59       DMET     CB       CG331           -0.04        12.011       0
       314 QQQ      59       DMET     OG       OG311           -0.65       15.9994       0
       315 QQQ      59       DMET     DG1      DGP1             0.42        2.0141       0
       316 QQQ      59       DMET     DB1      DGA3             0.09        2.0141       0
       317 QQQ      59       DMET     DB2      DGA3             0.09        2.0141       0
       318 QQQ      59       DMET     DB3      DGA3             0.09        2.0141       0
       319 QQQ      60       DMET     CB       CG331           -0.04        12.011       0
       320 QQQ      60       DMET     OG       OG311           -0.65       15.9994       0
       321 QQQ      60       DMET     DG1      DGP1             0.42        2.0141       0
       322 QQQ      60       DMET     DB1      DGA3             0.09        2.0141       0
       323 QQQ      60       DMET     DB2      DGA3             0.09        2.0141       0
       324 QQQ      60       DMET     DB3      DGA3             0.09        2.0141       0
       325 QQQ      61       DMET     CB       CG331           -0.04        12.011       0
       326 QQQ      61       DMET     OG       OG311           -0.65       15.9994       0
       327 QQQ      61       DMET     DG1      DGP1             0.42        2.0141       0
       328 QQQ      61       DMET     DB1      DGA3             0.09        2.0141       0
       329 QQQ      61       DMET     DB2      DGA3             0.09        2.0141       0
       330 QQQ      61       DMET     DB3      DGA3             0.09        2.0141       0
       331 QQQ      62       DMET     CB       CG331           -0.04        12.011       0
       332 QQQ      62       DMET     OG       OG311           -0.65       15.9994       0
       333 QQQ      62       DMET     DG1      DGP1             0.42        2.0141       0
       334 QQQ      62       DMET     DB1      DGA3             0.09        2.0141       0
       335 QQQ      62       DMET     DB2      DGA3             0.09        2.0141       0
       336 QQQ      62       DMET     DB3      DGA3             0.09        2.0141       0
       337 QQQ      63       DMET     CB       CG331           -0.04        12.011       0
       338 QQQ      63       DMET     OG       OG311           -0.65       15.9994       0
       339 QQQ      63       DMET     DG1      DGP1             0.42        2.0141       0
       340 QQQ      63       DMET     DB1      DGA3             0.09        2.0141       0
       341 QQQ      63       DMET     DB2      DGA3             0.09        2.0141       0
       342 QQQ      63       DMET     DB3      DGA3             0.09        2.0141       0
       343 QQQ      65       DMET     CB       CG331           -0.04        12.011       0
       344 QQQ      65       DMET     OG       OG311           -0.65       15.9994       0
       345 QQQ      65       DMET     DG1      DGP1             0.42        2.0141       0
       346 QQQ      65       DMET     DB1      DGA3             0.09        2.0141       0
       347 QQQ      65       DMET     DB2      DGA3             0.09        2.0141       0
       348 QQQ      65       DMET     DB3      DGA3             0.09        2.0141       0
       349 QQQ      67       DMET     CB       CG331           -0.04        12.011       0
       350 QQQ      67       DMET     OG       OG311           -0.65       15.9994       0
       351 QQQ      67       DMET     DG1      DGP1             0.42        2.0141       0
       352 QQQ      67       DMET     DB1      DGA3             0.09        2.0141       0
       353 QQQ      67       DMET     DB2      DGA3             0.09        2.0141       0
       354 QQQ      67       DMET     DB3      DGA3             0.09        2.0141       0
       355 QQQ      68       DMET     CB       CG331           -0.04        12.011       0
       356 QQQ      68       DMET     OG       OG311           -0.65       15.9994       0
       357 QQQ      68       DMET     DG1      DGP1             0.42        2.0141       0
       358 QQQ      68       DMET     DB1      DGA3             0.09        2.0141       0
       359 QQQ      68       DMET     DB2      DGA3             0.09        2.0141       0
       360 QQQ      68       DMET     DB3      DGA3             0.09        2.0141       0
       361 QQQ      69       DMET     CB       CG331           -0.04        12.011       0
       362 QQQ      69       DMET     OG       OG311           -0.65       15.9994       0
       363 QQQ      69       DMET     DG1      DGP1             0.42        2.0141       0
       364 QQQ      69       DMET     DB1      DGA3             0.09        2.0141       0
       365 QQQ      69       DMET     DB2      DGA3             0.09        2.0141       0
       366 QQQ      69       DMET     DB3      DGA3             0.09        2.0141       0
       367 QQQ      71       DMET     CB       CG331           -0.04        12.011       0
       368 QQQ      71       DMET     OG       OG311           -0.65       15.9994       0
       369 QQQ      71       DMET     DG1      DGP1             0.42        2.0141       0
       370 QQQ      71       DMET     DB1      DGA3             0.09        2.0141       0
       371 QQQ      71       DMET     DB2      DGA3             0.09        2.0141       0
       372 QQQ      71       DMET     DB3      DGA3             0.09        2.0141       0
       373 QQQ      73       DMET     CB       CG331           -0.04        12.011       0
       374 QQQ      73       DMET     OG       OG311           -0.65       15.9994       0
       375 QQQ      73       DMET     DG1      DGP1             0.42        2.0141       0
       376 QQQ      73       DMET     DB1      DGA3             0.09        2.0141       0
       377 QQQ      73       DMET     DB2      DGA3             0.09        2.0141       0
       378 QQQ      73       DMET     DB3      DGA3             0.09        2.0141       0
       379 QQQ      75       DMET     CB       CG331           -0.04        12.011       0
       380 QQQ      75       DMET     OG       OG311           -0.65       15.9994       0
       381 QQQ      75       DMET     DG1      DGP1             0.42        2.0141       0
       382 QQQ      75       DMET     DB1      DGA3             0.09        2.0141       0
       383 QQQ      75       DMET     DB2      DGA3             0.09        2.0141       0
       384 QQQ      75       DMET     DB3      DGA3             0.09        2.0141       0
       385 QQQ      76       DMET     CB       CG331           -0.04        12.011       0
       386 QQQ      76       DMET     OG       OG311           -0.65       15.9994       0
       387 QQQ      76       DMET     DG1      DGP1             0.42        2.0141       0
       388 QQQ      76       DMET     DB1      DGA3             0.09        2.0141       0
       389 QQQ      76       DMET     DB2      DGA3             0.09        2.0141       0
       390 QQQ      76       DMET     DB3      DGA3             0.09        2.0141       0
       391 QQQ      77       DMET     CB       CG331           -0.04        12.011       0
       392 QQQ      77       DMET     OG       OG311           -0.65       15.9994       0
       393 QQQ      77       DMET     DG1      DGP1             0.42        2.0141       0
       394 QQQ      77       DMET     DB1      DGA3             0.09        2.0141       0
       395 QQQ      77       DMET     DB2      DGA3             0.09        2.0141       0
       396 QQQ      77       DMET     DB3      DGA3             0.09        2.0141       0
       397 QQQ      78       DMET     CB       CG331           -0.04        12.011       0
       398 QQQ      78       DMET     OG       OG311           -0.65       15.9994       0
       399 QQQ      78       DMET     DG1      DGP1             0.42        2.0141       0
       400 QQQ      78       DMET     DB1      DGA3             0.09        2.0141       0
       401 QQQ      78       DMET     DB2      DGA3             0.09        2.0141       0
       402 QQQ      78       DMET     DB3      DGA3             0.09        2.0141       0
       403 QQQ      79       DMET     CB       CG331           -0.04        12.011       0
       404 QQQ      79       DMET     OG       OG311           -0.65       15.9994       0
       405 QQQ      79       DMET     DG1      DGP1             0.42        2.0141       0
       406 QQQ      79       DMET     DB1      DGA3             0.09        2.0141       0
       407 QQQ      79       DMET     DB2      DGA3             0.09        2.0141       0
       408 QQQ      79       DMET     DB3      DGA3             0.09        2.0141       0
       409 QQQ      80       DMET     CB       CG331           -0.04        12.011       0
       410 QQQ      80       DMET     OG       OG311           -0.65       15.9994       0
       411 QQQ      80       DMET     DG1      DGP1             0.42        2.0141       0
       412 QQQ      80       DMET     DB1      DGA3             0.09        2.0141       0
       413 QQQ      80       DMET     DB2      DGA3             0.09        2.0141       0
       414 QQQ      80       DMET     DB3      DGA3             0.09        2.0141       0
       415 QQQ      81       DMET     CB       CG331           -0.04        12.011       0
       416 QQQ      81       DMET     OG       OG311           -0.65       15.9994       0
       417 QQQ      81       DMET     DG1      DGP1             0.42        2.0141       0
       418 QQQ      81       DMET     DB1      DGA3             0.09        2.0141       0
       419 QQQ      81       DMET     DB2      DGA3             0.09        2.0141       0
       420 QQQ      81       DMET     DB3      DGA3             0.09        2.0141       0
       421 QQQ      82       DMET     CB       CG331           -0.04        12.011       0
       422 QQQ      82       DMET     OG       OG311           -0.65       15.9994       0
       423 QQQ      82       DMET     DG1      DGP1             0.42        2.0141       0
       424 QQQ      82       DMET     DB1      DGA3             0.09        2.0141       0
       425 QQQ      82       DMET     DB2      DGA3             0.09        2.0141       0
       426 QQQ      82       DMET     DB3      DGA3             0.09        2.0141       0
       427 QQQ      83       DMET     CB       CG331           -0.04        12.011       0
       428 QQQ      83       DMET     OG       OG311           -0.65       15.9994       0
       429 QQQ      83       DMET     DG1      DGP1             0.42        2.0141       0
       430 QQQ      83       DMET     DB1      DGA3             0.09        2.0141       0
       431 QQQ      83       DMET     DB2      DGA3             0.09        2.0141       0
       432 QQQ      83       DMET     DB3      DGA3             0.09        2.0141       0
       433 QQQ      84       DMET     CB       CG331           -0.04        12.011       0
       434 QQQ      84       DMET     OG       OG311           -0.65       15.9994       0
       435 QQQ      84       DMET     DG1      DGP1             0.42        2.0141       0
       436 QQQ      84       DMET     DB1      DGA3             0.09        2.0141       0
       437 QQQ      84       DMET     DB2      DGA3             0.09        2.0141       0
       438 QQQ      84       DMET     DB3      DGA3             0.09        2.0141       0
       439 QQQ      85       DMET     CB       CG331           -0.04        12.011       0
       440 QQQ      85       DMET     OG       OG311           -0.65       15.9994       0
       441 QQQ      85       DMET     DG1      DGP1             0.42        2.0141       0
       442 QQQ      85       DMET     DB1      DGA3             0.09        2.0141       0
       443 QQQ      85       DMET     DB2      DGA3             0.09        2.0141       0
       444 QQQ      85       DMET     DB3      DGA3             0.09        2.0141       0
       445 QQQ      87       DMET     CB       CG331           -0.04        12.011       0
       446 QQQ      87       DMET     OG       OG311           -0.65       15.9994       0
       447 QQQ      87       DMET     DG1      DGP1             0.42        2.0141       0
       448 QQQ      87       DMET     DB1      DGA3             0.09        2.0141       0
       449 QQQ      87       DMET     DB2      DGA3             0.09        2.0141       0
       450 QQQ      87       DMET     DB3      DGA3             0.09        2.0141       0
       451 QQQ      88       DMET     CB       CG331           -0.04        12.011       0
       452 QQQ      88       DMET     OG       OG311           -0.65       15.9994       0
       453 QQQ      88       DMET     DG1      DGP1             0.42        2.0141       0
       454 QQQ      88       DMET     DB1      DGA3             0.09        2.0141       0
       455 QQQ      88       DMET     DB2      DGA3             0.09        2.0141       0
       456 QQQ      88       DMET     DB3      DGA3             0.09        2.0141       0
       457 QQQ      89       DMET     CB       CG331           -0.04        12.011       0
       458 QQQ      89       DMET     OG       OG311           -0.65       15.9994       0
       459 QQQ      89       DMET     DG1      DGP1             0.42        2.0141       0
       460 QQQ      89       DMET     DB1      DGA3             0.09        2.0141       0
       461 QQQ      89       DMET     DB2      DGA3             0.09        2.0141       0
       462 QQQ      89       DMET     DB3      DGA3             0.09        2.0141       0
       463 QQQ      90       DMET     CB       CG331           -0.04        12.011       0
       464 QQQ      90       DMET     OG       OG311           -0.65       15.9994       0
       465 QQQ      90       DMET     DG1      DGP1             0.42        2.0141       0
       466 QQQ      90       DMET     DB1      DGA3             0.09        2.0141       0
       467 QQQ      90       DMET     DB2      DGA3             0.09        2.0141       0
       468 QQQ      90       DMET     DB3      DGA3             0.09        2.0141       0
       469 QQQ      91       DMET     CB       CG331           -0.04        12.011       0
       470 QQQ      91       DMET     OG       OG311           -0.65       15.9994       0
       471 QQQ      91       DMET     DG1      DGP1             0.42        2.0141       0
       472 QQQ      91       DMET     DB1      DGA3             0.09        2.0141       0
       473 QQQ      91       DMET     DB2      DGA3             0.09        2.0141       0
       474 QQQ      91       DMET     DB3      DGA3             0.09        2.0141       0
       475 QQQ      92       DMET     CB       CG331           -0.04        12.011       0
       476 QQQ      92       DMET     OG       OG311           -0.65       15.9994       0
       477 QQQ      92       DMET     DG1      DGP1             0.42        2.0141       0
       478 QQQ      92       DMET     DB1      DGA3             0.09        2.0141       0
       479 QQQ      92       DMET     DB2      DGA3             0.09        2.0141       0
       480 QQQ      92       DMET     DB3      DGA3             0.09        2.0141       0
       481 QQQ      93       DMET     CB       CG331           -0.04        12.011       0
       482 QQQ      93       DMET     OG       OG311           -0.65       15.9994       0
       483 QQQ      93       DMET     DG1      DGP1             0.42        2.0141       0
       484 QQQ      93       DMET     DB1      DGA3             0.09        2.0141       0
       485 QQQ      93       DMET     DB2      DGA3             0.09        2.0141       0
       486 QQQ      93       DMET     DB3      DGA3             0.09        2.0141       0
       487 QQQ      94       DMET     CB       CG331           -0.04        12.011       0
       488 QQQ      94       DMET     OG       OG311           -0.65       15.9994       0
       489 QQQ      94       DMET     DG1      DGP1             0.42        2.0141       0
       490 QQQ      94       DMET     DB1      DGA3             0.09        2.0141       0
       491 QQQ      94       DMET     DB2      DGA3             0.09        2.0141       0
       492 QQQ      94       DMET     DB3      DGA3             0.09        2.0141       0
       493 QQQ      95       DMET     CB       CG331           -0.04        12.011       0
       494 QQQ      95       DMET     OG       OG311           -0.65       15.9994       0
       495 QQQ      95       DMET     DG1      DGP1             0.42        2.0141       0
       496 QQQ      95       DMET     DB1      DGA3             0.09        2.0141       0
       497 QQQ      95       DMET     DB2      DGA3             0.09        2.0141       0
       498 QQQ      95       DMET     DB3      DGA3             0.09        2.0141       0
       499 QQQ      96       DMET     CB       CG331           -0.04        12.011       0
       500 QQQ      96       DMET     OG       OG311           -0.65       15.9994       0
       501 QQQ      96       DMET     DG1      DGP1             0.42        2.0141       0
       502 QQQ      96       DMET     DB1      DGA3             0.09        2.0141       0
       503 QQQ      96       DMET     DB2      DGA3             0.09        2.0141       0
       504 QQQ      96       DMET     DB3      DGA3             0.09        2.0141       0
       505 QQQ      97       DMET     CB       CG331           -0.04        12.011       0
       506 QQQ      97       DMET     OG       OG311           -0.65       15.9994       0
       507 QQQ      97       DMET     DG1      DGP1             0.42        2.0141       0
       508 QQQ      97       DMET     DB1      DGA3             0.09        2.0141       0
       509 QQQ      97       DMET     DB2      DGA3             0.09        2.0141       0
       510 QQQ      97       DMET     DB3      DGA3             0.09        2.0141       0
       511 QQQ      99       DMET     CB       CG331           -0.04        12.011       0
       512 QQQ      99       DMET     OG       OG311           -0.65       15.9994       0
       513 QQQ      99       DMET     DG1      DGP1             0.42        2.0141       0
       514 QQQ      99       DMET     DB1      DGA3             0.09        2.0141       0
       515 QQQ      99       DMET     DB2      DGA3             0.09        2.0141       0
       516 QQQ      99       DMET     DB3      DGA3             0.09        2.0141       0
       517 QQQ      100      DMET     CB       CG331           -0.04        12.011       0
       518 QQQ      100      DMET     OG       OG311           -0.65       15.9994       0
       519 QQQ      100      DMET     DG1      DGP1             0.42        2.0141       0
       520 QQQ      100      DMET     DB1      DGA3             0.09        2.0141       0
       521 QQQ      100      DMET     DB2      DGA3             0.09        2.0141       0
       522 QQQ      100      DMET     DB3      DGA3             0.09        2.0141       0
       523 QQQ      101      DMET     CB       CG331           -0.04        12.011       0
       524 QQQ      101      DMET     OG       OG311           -0.65       15.9994       0
       525 QQQ      101      DMET     DG1      DGP1             0.42        2.0141       0
       526 QQQ      101      DMET     DB1      DGA3             0.09        2.0141       0
       527 QQQ      101      DMET     DB2      DGA3             0.09        2.0141       0
       528 QQQ      101      DMET     DB3      DGA3             0.09        2.0141       0
       529 QQQ      102      DMET     CB       CG331           -0.04        12.011       0
       530 QQQ      102      DMET     OG       OG311           -0.65       15.9994       0
       531 QQQ      102      DMET     DG1      DGP1             0.42        2.0141       0
       532 QQQ      102      DMET     DB1      DGA3             0.09        2.0141       0
       533 QQQ      102      DMET     DB2      DGA3             0.09        2.0141       0
       534 QQQ      102      DMET     DB3      DGA3             0.09        2.0141       0
       535 QQQ      103      DMET     CB       CG331           -0.04        12.011       0
       536 QQQ      103      DMET     OG       OG311           -0.65       15.9994       0
       537 QQQ      103      DMET     DG1      DGP1             0.42        2.0141       0
       538 QQQ      103      DMET     DB1      DGA3             0.09        2.0141       0
       539 QQQ      103      DMET     DB2      DGA3             0.09        2.0141       0
       540 QQQ      103      DMET     DB3      DGA3             0.09        2.0141       0
       541 QQQ      104      DMET     CB       CG331           -0.04        12.011       0
       542 QQQ      104      DMET     OG       OG311           -0.65       15.9994       0
       543 QQQ      104      DMET     DG1      DGP1             0.42        2.0141       0
       544 QQQ      104      DMET     DB1      DGA3             0.09        2.0141       0
       545 QQQ      104      DMET     DB2      DGA3             0.09        2.0141       0
       546 QQQ      104      DMET     DB3      DGA3             0.09        2.0141       0
       547 QQQ      105      DMET     CB       CG331           -0.04        12.011       0
       548 QQQ      105      DMET     OG       OG311           -0.65       15.9994       0
       549 QQQ      105      DMET     DG1      DGP1             0.42        2.0141       0
       550 QQQ      105      DMET     DB1      DGA3             0.09        2.0141       0
       551 QQQ      105      DMET     DB2      DGA3             0.09        2.0141       0
       552 QQQ      105      DMET     DB3      DGA3             0.09        2.0141       0
       553 QQQ      106      DMET     CB       CG331           -0.04        12.011       0
       554 QQQ      106      DMET     OG       OG311           -0.65       15.9994       0
       555 QQQ      106      DMET     DG1      DGP1             0.42        2.0141       0
       556 QQQ      106      DMET     DB1      DGA3             0.09        2.0141       0
       557 QQQ      106      DMET     DB2      DGA3             0.09        2.0141       0
       558 QQQ      106      DMET     DB3      DGA3             0.09        2.0141       0
       559 QQQ      107      DMET     CB       CG331           -0.04        12.011       0
       560 QQQ      107      DMET     OG       OG311           -0.65       15.9994       0
       561 QQQ      107      DMET     DG1      DGP1             0.42        2.0141       0
       562 QQQ      107      DMET     DB1      DGA3             0.09        2.0141       0
       563 QQQ      107      DMET     DB2      DGA3             0.09        2.0141       0
       564 QQQ      107      DMET     DB3      DGA3             0.09        2.0141       0
       565 QQQ      108      DMET     CB       CG331           -0.04        12.011       0
       566 QQQ      108      DMET     OG       OG311           -0.65       15.9994       0
       567 QQQ      108      DMET     DG1      DGP1             0.42        2.0141       0
       568 QQQ      108      DMET     DB1      DGA3             0.09        2.0141       0
       569 QQQ      108      DMET     DB2      DGA3             0.09        2.0141       0
       570 QQQ      108      DMET     DB3      DGA3             0.09        2.0141       0
       571 QQQ      109      DMET     CB       CG331           -0.04        12.011       0
       572 QQQ      109      DMET     OG       OG311           -0.65       15.9994       0
       573 QQQ      109      DMET     DG1      DGP1             0.42        2.0141       0
       574 QQQ      109      DMET     DB1      DGA3             0.09        2.0141       0
       575 QQQ      109      DMET     DB2      DGA3             0.09        2.0141       0
       576 QQQ      109      DMET     DB3      DGA3             0.09        2.0141       0
       577 QQQ      110      DMET     CB       CG331           -0.04        12.011       0
       578 QQQ      110      DMET     OG       OG311           -0.65       15.9994       0
       579 QQQ      110      DMET     DG1      DGP1             0.42        2.0141       0
       580 QQQ      110      DMET     DB1      DGA3             0.09        2.0141       0
       581 QQQ      110      DMET     DB2      DGA3             0.09        2.0141       0
       582 QQQ      110      DMET     DB3      DGA3             0.09        2.0141       0
       583 QQQ      112      DMET     CB       CG331           -0.04        12.011       0
       584 QQQ      112      DMET     OG       OG311           -0.65       15.9994       0
       585 QQQ      112      DMET     DG1      DGP1             0.42        2.0141       0
       586 QQQ      112      DMET     DB1      DGA3             0.09        2.0141       0
       587 QQQ      112      DMET     DB2      DGA3             0.09        2.0141       0
       588 QQQ      112      DMET     DB3      DGA3             0.09        2.0141       0
       589 QQQ      113      DMET     CB       CG331           -0.04        12.011       0
       590 QQQ      113      DMET     OG       OG311           -0.65       15.9994       0
       591 QQQ      113      DMET     DG1      DGP1             0.42        2.0141       0
       592 QQQ      113      DMET     DB1      DGA3             0.09        2.0141       0
       593 QQQ      113      DMET     DB2      DGA3             0.09        2.0141       0
       594 QQQ      113      DMET     DB3      DGA3             0.09        2.0141       0
       595 QQQ      114      DMET     CB       CG331           -0.04        12.011       0
       596 QQQ      114      DMET     OG       OG311           -0.65       15.9994       0
       597 QQQ      114      DMET     DG1      DGP1             0.42        2.0141       0
       598 QQQ      114      DMET     DB1      DGA3             0.09        2.0141       0
       599 QQQ      114      DMET     DB2      DGA3             0.09        2.0141       0
       600 QQQ      114      DMET     DB3      DGA3             0.09        2.0141       0
       601 QQQ      115      DMET     CB       CG331           -0.04        12.011       0
       602 QQQ      115      DMET     OG       OG311           -0.65       15.9994       0
       603 QQQ      115      DMET     DG1      DGP1             0.42        2.0141       0
       604 QQQ      115      DMET     DB1      DGA3             0.09        2.0141       0
       605 QQQ      115      DMET     DB2      DGA3             0.09        2.0141       0
       606 QQQ      115      DMET     DB3      DGA3             0.09        2.0141       0
       607 QQQ      116      DMET     CB       CG331           -0.04        12.011       0
       608 QQQ      116      DMET     OG       OG311           -0.65       15.9994       0
       609 QQQ      116      DMET     DG1      DGP1             0.42        2.0141       0
       610 QQQ      116      DMET     DB1      DGA3             0.09        2.0141       0
       611 QQQ      116      DMET     DB2      DGA3             0.09        2.0141       0
       612 QQQ      116      DMET     DB3      DGA3             0.09        2.0141       0
       613 QQQ      117      DMET     CB       CG331           -0.04        12.011       0
       614 QQQ      117      DMET     OG       OG311           -0.65       15.9994       0
       615 QQQ      117      DMET     DG1      DGP1             0.42        2.0141       0
       616 QQQ      117      DMET     DB1      DGA3             0.09        2.0141       0
       617 QQQ      117      DMET     DB2      DGA3             0.09        2.0141       0
       618 QQQ      117      DMET     DB3      DGA3             0.09        2.0141       0
       619 QQQ      118      DMET     CB       CG331           -0.04        12.011       0
       620 QQQ      118      DMET     OG       OG311           -0.65       15.9994       0
       621 QQQ      118      DMET     DG1      DGP1             0.42        2.0141       0
       622 QQQ      118      DMET     DB1      DGA3             0.09        2.0141       0
       623 QQQ      118      DMET     DB2      DGA3             0.09        2.0141       0
       624 QQQ      118      DMET     DB3      DGA3             0.09        2.0141       0
       625 QQQ      120      DMET     CB       CG331           -0.04        12.011       0
       626 QQQ      120      DMET     OG       OG311           -0.65       15.9994       0
       627 QQQ      120      DMET     DG1      DGP1             0.42        2.0141       0
       628 QQQ      120      DMET     DB1      DGA3             0.09        2.0141       0
       629 QQQ      120      DMET     DB2      DGA3             0.09        2.0141       0
       630 QQQ      120      DMET     DB3      DGA3             0.09        2.0141       0
       631 QQQ      121      DMET     CB       CG331           -0.04        12.011       0
       632 QQQ      121      DMET     OG       OG311           -0.65       15.9994       0
       633 QQQ      121      DMET     DG1      DGP1             0.42        2.0141       0
       634 QQQ      121      DMET     DB1      DGA3             0.09        2.0141       0
       635 QQQ      121      DMET     DB2      DGA3             0.09        2.0141       0
       636 QQQ      121      DMET     DB3      DGA3             0.09        2.0141       0
       637 QQQ      122      DMET     CB       CG331           -0.04        12.011       0
       638 QQQ      122      DMET     OG       OG311           -0.65       15.9994       0
       639 QQQ      122      DMET     DG1      DGP1             0.42        2.0141       0
       640 QQQ      122      DMET     DB1      DGA3             0.09        2.0141       0
       641 QQQ      122      DMET     DB2      DGA3             0.09        2.0141       0
       642 QQQ      122      DMET     DB3      DGA3             0.09        2.0141       0
       643 QQQ      124      DMET     CB       CG331           -0.04        12.011       0
       644 QQQ      124      DMET     OG       OG311           -0.65       15.9994       0
       645 QQQ      124      DMET     DG1      DGP1             0.42        2.0141       0
       646 QQQ      124      DMET     DB1      DGA3             0.09        2.0141       0
       647 QQQ      124      DMET     DB2      DGA3             0.09        2.0141       0
       648 QQQ      124      DMET     DB3      DGA3             0.09        2.0141       0
       649 QQQ      125      DMET     CB       CG331           -0.04        12.011       0
       650 QQQ      125      DMET     OG       OG311           -0.65       15.9994       0
       651 QQQ      125      DMET     DG1      DGP1             0.42        2.0141       0
       652 QQQ      125      DMET     DB1      DGA3             0.09        2.0141       0
       653 QQQ      125      DMET     DB2      DGA3             0.09        2.0141       0
       654 QQQ      125      DMET     DB3      DGA3             0.09        2.0141       0
       655 QQQ      126      DMET     CB       CG331           -0.04        12.011       0
       656 QQQ      126      DMET     OG       OG311           -0.65       15.9994       0
       657 QQQ      126      DMET     DG1      DGP1             0.42        2.0141       0
       658 QQQ      126      DMET     DB1      DGA3             0.09        2.0141       0
       659 QQQ      126      DMET     DB2      DGA3             0.09        2.0141       0
       660 QQQ      126      DMET     DB3      DGA3             0.09        2.0141       0
       661 QQQ      127      DMET     CB       CG331           -0.04        12.011       0
       662 QQQ      127      DMET     OG       OG311           -0.65       15.9994       0
       663 QQQ      127      DMET     DG1      DGP1             0.42        2.0141       0
       664 QQQ      127      DMET     DB1      DGA3             0.09        2.0141       0
       665 QQQ      127      DMET     DB2      DGA3             0.09        2.0141       0
       666 QQQ      127      DMET     DB3      DGA3             0.09        2.0141       0
       667 QQQ      128      DMET     CB       CG331           -0.04        12.011       0
       668 QQQ      128      DMET     OG       OG311           -0.65       15.9994       0
       669 QQQ      128      DMET     DG1      DGP1             0.42        2.0141       0
       670 QQQ      128      DMET     DB1      DGA3             0.09        2.0141       0
       671 QQQ      128      DMET     DB2      DGA3             0.09        2.0141       0
       672 QQQ      128      DMET     DB3      DGA3             0.09        2.0141       0
       673 QQQ      129      DMET     CB       CG331           -0.04        12.011       0
       674 QQQ      129      DMET     OG       OG311           -0.65       15.9994       0
       675 QQQ      129      DMET     DG1      DGP1             0.42        2.0141       0
       676 QQQ      129      DMET     DB1      DGA3             0.09        2.0141       0
       677 QQQ      129      DMET     DB2      DGA3             0.09        2.0141       0
       678 QQQ      129      DMET     DB3      DGA3             0.09        2.0141       0
       679 QQQ      130      DMET     CB       CG331           -0.04        12.011       0
       680 QQQ      130      DMET     OG       OG311           -0.65       15.9994       0
       681 QQQ      130      DMET     DG1      DGP1             0.42        2.0141       0
       682 QQQ      130      DMET     DB1      DGA3             0.09        2.0141       0
       683 QQQ      130      DMET     DB2      DGA3             0.09        2.0141       0
       684 QQQ      130      DMET     DB3      DGA3             0.09        2.0141       0
       685 QQQ      131      DMET     CB       CG331           -0.04        12.011       0
       686 QQQ      131      DMET     OG       OG311           -0.65       15.9994       0
       687 QQQ      131      DMET     DG1      DGP1             0.42        2.0141       0
       688 QQQ      131      DMET     DB1      DGA3             0.09        2.0141       0
       689 QQQ      131      DMET     DB2      DGA3             0.09        2.0141       0
       690 QQQ      131      DMET     DB3      DGA3             0.09        2.0141       0
       691 QQQ      132      DMET     CB       CG331           -0.04        12.011       0
       692 QQQ      132      DMET     OG       OG311           -0.65       15.9994       0
       693 QQQ      132      DMET     DG1      DGP1             0.42        2.0141       0
       694 QQQ      132      DMET     DB1      DGA3             0.09        2.0141       0
       695 QQQ      132      DMET     DB2      DGA3             0.09        2.0141       0
       696 QQQ      132      DMET     DB3      DGA3             0.09        2.0141       0
       697 QQQ      133      DMET     CB       CG331           -0.04        12.011       0
       698 QQQ      133      DMET     OG       OG311           -0.65       15.9994       0
       699 QQQ      133      DMET     DG1      DGP1             0.42        2.0141       0
       700 QQQ      133      DMET     DB1      DGA3             0.09        2.0141       0
       701 QQQ      133      DMET     DB2      DGA3             0.09        2.0141       0
       702 QQQ      133      DMET     DB3      DGA3             0.09        2.0141       0
       703 QQQ      134      DMET     CB       CG331           -0.04        12.011       0
       704 QQQ      134      DMET     OG       OG311           -0.65       15.9994       0
       705 QQQ      134      DMET     DG1      DGP1             0.42        2.0141       0
       706 QQQ      134      DMET     DB1      DGA3             0.09        2.0141       0
       707 QQQ      134      DMET     DB2      DGA3             0.09        2.0141       0
       708 QQQ      134      DMET     DB3      DGA3             0.09        2.0141       0
       709 QQQ      135      DMET     CB       CG331           -0.04        12.011       0
       710 QQQ      135      DMET     OG       OG311           -0.65       15.9994       0
       711 QQQ      135      DMET     DG1      DGP1             0.42        2.0141       0
       712 QQQ      135      DMET     DB1      DGA3             0.09        2.0141       0
       713 QQQ      135      DMET     DB2      DGA3             0.09        2.0141       0
       714 QQQ      135      DMET     DB3      DGA3             0.09        2.0141       0
       715 QQQ      136      DMET     CB       CG331           -0.04        12.011       0
       716 QQQ      136      DMET     OG       OG311           -0.65       15.9994       0
       717 QQQ      136      DMET     DG1      DGP1             0.42        2.0141       0
       718 QQQ      136      DMET     DB1      DGA3             0.09        2.0141       0
       719 QQQ      136      DMET     DB2      DGA3             0.09        2.0141       0
       720 QQQ      136      DMET     DB3      DGA3             0.09        2.0141       0
       721 QQQ      137      DMET     CB       CG331           -0.04        12.011       0
       722 QQQ      137      DMET     OG       OG311           -0.65       15.9994       0
       723 QQQ      137      DMET     DG1      DGP1             0.42        2.0141       0
       724 QQQ      137      DMET     DB1      DGA3             0.09        2.0141       0
       725 QQQ      137      DMET     DB2      DGA3             0.09        2.0141       0
       726 QQQ      137      DMET     DB3      DGA3             0.09        2.0141       0
       727 QQQ      138      DMET     CB       CG331           -0.04        12.011       0
       728 QQQ      138      DMET     OG       OG311           -0.65       15.9994       0
       729 QQQ      138      DMET     DG1      DGP1             0.42        2.0141       0
       730 QQQ      138      DMET     DB1      DGA3             0.09        2.0141       0
       731 QQQ      138      DMET     DB2      DGA3             0.09        2.0141       0
       732 QQQ      138      DMET     DB3      DGA3             0.09        2.0141       0
       733 QQQ      139      DMET     CB       CG331           -0.04        12.011       0
       734 QQQ      139      DMET     OG       OG311           -0.65       15.9994       0
       735 QQQ      139      DMET     DG1      DGP1             0.42        2.0141       0
       736 QQQ      139      DMET     DB1      DGA3             0.09        2.0141       0
       737 QQQ      139      DMET     DB2      DGA3             0.09        2.0141       0
       738 QQQ      139      DMET     DB3      DGA3             0.09        2.0141       0
       739 QQQ      140      DMET     CB       CG331           -0.04        12.011       0
       740 QQQ      140      DMET     OG       OG311           -0.65       15.9994       0
       741 QQQ      140      DMET     DG1      DGP1             0.42        2.0141       0
       742 QQQ      140      DMET     DB1      DGA3             0.09        2.0141       0
       743 QQQ      140      DMET     DB2      DGA3             0.09        2.0141       0
       744 QQQ      140      DMET     DB3      DGA3             0.09        2.0141       0
       745 QQQ      141      DMET     CB       CG331           -0.04        12.011       0
       746 QQQ      141      DMET     OG       OG311           -0.65       15.9994       0
       747 QQQ      141      DMET     DG1      DGP1             0.42        2.0141       0
       748 QQQ      141      DMET     DB1      DGA3             0.09        2.0141       0
       749 QQQ      141      DMET     DB2      DGA3             0.09        2.0141       0
       750 QQQ      141      DMET     DB3      DGA3             0.09        2.0141       0
       751 QQQ      142      DMET     CB       CG331           -0.04        12.011       0
       752 QQQ      142      DMET     OG       OG311           -0.65       15.9994       0
       753 QQQ      142      DMET     DG1      DGP1             0.42        2.0141       0
       754 QQQ      142      DMET     DB1      DGA3             0.09        2.0141       0
       755 QQQ      142      DMET     DB2      DGA3             0.09        2.0141       0
       756 QQQ      142      DMET     DB3      DGA3             0.09        2.0141       0
       757 QQQ      144      DMET     CB       CG331           -0.04        12.011       0
       758 QQQ      144      DMET     OG       OG311           -0.65       15.9994       0
       759 QQQ      144      DMET     DG1      DGP1             0.42        2.0141       0
       760 QQQ      144      DMET     DB1      DGA3             0.09        2.0141       0
       761 QQQ      144      DMET     DB2      DGA3             0.09        2.0141       0
       762 QQQ      144      DMET     DB3      DGA3             0.09        2.0141       0
       763 QQQ      147      DMET     CB       CG331           -0.04        12.011       0
       764 QQQ      147      DMET     OG       OG311           -0.65       15.9994       0
       765 QQQ      147      DMET     DG1      DGP1             0.42        2.0141       0
       766 QQQ      147      DMET     DB1      DGA3             0.09        2.0141       0
       767 QQQ      147      DMET     DB2      DGA3             0.09        2.0141       0
       768 QQQ      147      DMET     DB3      DGA3             0.09        2.0141       0
       769 QQQ      148      DMET     CB       CG331           -0.04        12.011       0
       770 QQQ      148      DMET     OG       OG311           -0.65       15.9994       0
       771 QQQ      148      DMET     DG1      DGP1             0.42        2.0141       0
       772 QQQ      148      DMET     DB1      DGA3             0.09        2.0141       0
       773 QQQ      148      DMET     DB2      DGA3             0.09        2.0141       0
       774 QQQ      148      DMET     DB3      DGA3             0.09        2.0141       0
       775 QQQ      149      DMET     CB       CG331           -0.04        12.011       0
       776 QQQ      149      DMET     OG       OG311           -0.65       15.9994       0
       777 QQQ      149      DMET     DG1      DGP1             0.42        2.0141       0
       778 QQQ      149      DMET     DB1      DGA3             0.09        2.0141       0
       779 QQQ      149      DMET     DB2      DGA3             0.09        2.0141       0
       780 QQQ      149      DMET     DB3      DGA3             0.09        2.0141       0
       781 QQQ      150      DMET     CB       CG331           -0.04        12.011       0
       782 QQQ      150      DMET     OG       OG311           -0.65       15.9994       0
       783 QQQ      150      DMET     DG1      DGP1             0.42        2.0141       0
       784 QQQ      150      DMET     DB1      DGA3             0.09        2.0141       0
       785 QQQ      150      DMET     DB2      DGA3             0.09        2.0141       0
       786 QQQ      150      DMET     DB3      DGA3             0.09        2.0141       0
       787 QQQ      151      DMET     CB       CG331           -0.04        12.011       0
       788 QQQ      151      DMET     OG       OG311           -0.65       15.9994       0
       789 QQQ      151      DMET     DG1      DGP1             0.42        2.0141       0
       790 QQQ      151      DMET     DB1      DGA3             0.09        2.0141       0
       791 QQQ      151      DMET     DB2      DGA3             0.09        2.0141       0
       792 QQQ      151      DMET     DB3      DGA3             0.09        2.0141       0
       793 QQQ      152      DMET     CB       CG331           -0.04        12.011       0
       794 QQQ      152      DMET     OG       OG311           -0.65       15.9994       0
       795 QQQ      152      DMET     DG1      DGP1             0.42        2.0141       0
       796 QQQ      152      DMET     DB1      DGA3             0.09        2.0141       0
       797 QQQ      152      DMET     DB2      DGA3             0.09        2.0141       0
       798 QQQ      152      DMET     DB3      DGA3             0.09        2.0141       0
       799 QQQ      153      DMET     CB       CG331           -0.04        12.011       0
       800 QQQ      153      DMET     OG       OG311           -0.65       15.9994       0
       801 QQQ      153      DMET     DG1      DGP1             0.42        2.0141       0
       802 QQQ      153      DMET     DB1      DGA3             0.09        2.0141       0
       803 QQQ      153      DMET     DB2      DGA3             0.09        2.0141       0
       804 QQQ      153      DMET     DB3      DGA3             0.09        2.0141       0
       805 QQQ      154      DMET     CB       CG331           -0.04        12.011       0
       806 QQQ      154      DMET     OG       OG311           -0.65       15.9994       0
       807 QQQ      154      DMET     DG1      DGP1             0.42        2.0141       0
       808 QQQ      154      DMET     DB1      DGA3             0.09        2.0141       0
       809 QQQ      154      DMET     DB2      DGA3             0.09        2.0141       0
       810 QQQ      154      DMET     DB3      DGA3             0.09        2.0141       0
       811 QQQ      155      DMET     CB       CG331           -0.04        12.011       0
       812 QQQ      155      DMET     OG       OG311           -0.65       15.9994       0
       813 QQQ      155      DMET     DG1      DGP1             0.42        2.0141       0
       814 QQQ      155      DMET     DB1      DGA3             0.09        2.0141       0
       815 QQQ      155      DMET     DB2      DGA3             0.09        2.0141       0
       816 QQQ      155      DMET     DB3      DGA3             0.09        2.0141       0
       817 QQQ      156      DMET     CB       CG331           -0.04        12.011       0
       818 QQQ      156      DMET     OG       OG311           -0.65       15.9994       0
       819 QQQ      156      DMET     DG1      DGP1             0.42        2.0141       0
       820 QQQ      156      DMET     DB1      DGA3             0.09        2.0141       0
       821 QQQ      156      DMET     DB2      DGA3             0.09        2.0141       0
       822 QQQ      156      DMET     DB3      DGA3             0.09        2.0141       0
       823 QQQ      157      DMET     CB       CG331           -0.04        12.011       0
       824 QQQ      157      DMET     OG       OG311           -0.65       15.9994       0
       825 QQQ      157      DMET     DG1      DGP1             0.42        2.0141       0
       826 QQQ      157      DMET     DB1      DGA3             0.09        2.0141       0
       827 QQQ      157      DMET     DB2      DGA3             0.09        2.0141       0
       828 QQQ      157      DMET     DB3      DGA3             0.09        2.0141       0
       829 QQQ      159      DMET     CB       CG331           -0.04        12.011       0
       830 QQQ      159      DMET     OG       OG311           -0.65       15.9994       0
       831 QQQ      159      DMET     DG1      DGP1             0.42        2.0141       0
       832 QQQ      159      DMET     DB1      DGA3             0.09        2.0141       0
       833 QQQ      159      DMET     DB2      DGA3             0.09        2.0141       0
       834 QQQ      159      DMET     DB3      DGA3             0.09        2.0141       0
       835 QQQ      160      DMET     CB       CG331           -0.04        12.011       0
       836 QQQ      160      DMET     OG       OG311           -0.65       15.9994       0
       837 QQQ      160      DMET     DG1      DGP1             0.42        2.0141       0
       838 QQQ      160      DMET     DB1      DGA3             0.09        2.0141       0
       839 QQQ      160      DMET     DB2      DGA3             0.09        2.0141       0
       840 QQQ      160      DMET     DB3      DGA3             0.09        2.0141       0
       841 QQQ      163      DMET     CB       CG331           -0.04        12.011       0
       842 QQQ      163      DMET     OG       OG311           -0.65       15.9994       0
       843 QQQ      163      DMET     DG1      DGP1             0.42        2.0141       0
       844 QQQ      163      DMET     DB1      DGA3             0.09        2.0141       0
       845 QQQ      163      DMET     DB2      DGA3             0.09        2.0141       0
       846 QQQ      163      DMET     DB3      DGA3             0.09        2.0141       0
       847 QQQ      164      DMET     CB       CG331           -0.04        12.011       0
       848 QQQ      164      DMET     OG       OG311           -0.65       15.9994       0
       849 QQQ      164      DMET     DG1      DGP1             0.42        2.0141       0
       850 QQQ      164      DMET     DB1      DGA3             0.09        2.0141       0
       851 QQQ      164      DMET     DB2      DGA3             0.09        2.0141       0
       852 QQQ      164      DMET     DB3      DGA3             0.09        2.0141       0
       853 QQQ      166      DMET     CB       CG331           -0.04        12.011       0
       854 QQQ      166      DMET     OG       OG311           -0.65       15.9994       0
       855 QQQ      166      DMET     DG1      DGP1             0.42        2.0141       0
       856 QQQ      166      DMET     DB1      DGA3             0.09        2.0141       0
       857 QQQ      166      DMET     DB2      DGA3             0.09        2.0141       0
       858 QQQ      166      DMET     DB3      DGA3             0.09        2.0141       0
       859 QQQ      167      DMET     CB       CG331           -0.04        12.011       0
       860 QQQ      167      DMET     OG       OG311           -0.65       15.9994       0
       861 QQQ      167      DMET     DG1      DGP1             0.42        2.0141       0
       862 QQQ      167      DMET     DB1      DGA3             0.09        2.0141       0
       863 QQQ      167      DMET     DB2      DGA3             0.09        2.0141       0
       864 QQQ      167      DMET     DB3      DGA3             0.09        2.0141       0
       865 QQQ      168      DMET     CB       CG331           -0.04        12.011       0
       866 QQQ      168      DMET     OG       OG311           -0.65       15.9994       0
       867 QQQ      168      DMET     DG1      DGP1             0.42        2.0141       0
       868 QQQ      168      DMET     DB1      DGA3             0.09        2.0141       0
       869 QQQ      168      DMET     DB2      DGA3             0.09        2.0141       0
       870 QQQ      168      DMET     DB3      DGA3             0.09        2.0141       0
       871 QQQ      169      DMET     CB       CG331           -0.04        12.011       0
       872 QQQ      169      DMET     OG       OG311           -0.65       15.9994       0
       873 QQQ      169      DMET     DG1      DGP1             0.42        2.0141       0
       874 QQQ      169      DMET     DB1      DGA3             0.09        2.0141       0
       875 QQQ      169      DMET     DB2      DGA3             0.09        2.0141       0
       876 QQQ      169      DMET     DB3      DGA3             0.09        2.0141       0
       877 QQQ      171      DMET     CB       CG331           -0.04        12.011       0
       878 QQQ      171      DMET     OG       OG311           -0.65       15.9994       0
       879 QQQ      171      DMET     DG1      DGP1             0.42        2.0141       0
       880 QQQ      171      DMET     DB1      DGA3             0.09        2.0141       0
       881 QQQ      171      DMET     DB2      DGA3             0.09        2.0141       0
       882 QQQ      171      DMET     DB3      DGA3             0.09        2.0141       0
       883 QQQ      172      DMET     CB       CG331           -0.04        12.011       0
       884 QQQ      172      DMET     OG       OG311           -0.65       15.9994       0
       885 QQQ      172      DMET     DG1      DGP1             0.42        2.0141       0
       886 QQQ      172      DMET     DB1      DGA3             0.09        2.0141       0
       887 QQQ      172      DMET     DB2      DGA3             0.09        2.0141       0
       888 QQQ      172      DMET     DB3      DGA3             0.09        2.0141       0
       889 QQQ      173      DMET     CB       CG331           -0.04        12.011       0
       890 QQQ      173      DMET     OG       OG311           -0.65       15.9994       0
       891 QQQ      173      DMET     DG1      DGP1             0.42        2.0141       0
       892 QQQ      173      DMET     DB1      DGA3             0.09        2.0141       0
       893 QQQ      173      DMET     DB2      DGA3             0.09        2.0141       0
       894 QQQ      173      DMET     DB3      DGA3             0.09        2.0141       0
       895 QQQ      174      DMET     CB       CG331           -0.04        12.011       0
       896 QQQ      174      DMET     OG       OG311           -0.65       15.9994       0
       897 QQQ      174      DMET     DG1      DGP1             0.42        2.0141       0
       898 QQQ      174      DMET     DB1      DGA3             0.09        2.0141       0
       899 QQQ      174      DMET     DB2      DGA3             0.09        2.0141       0
       900 QQQ      174      DMET     DB3      DGA3             0.09        2.0141       0
       901 QQQ      175      DMET     CB       CG331           -0.04        12.011       0
       902 QQQ      175      DMET     OG       OG311           -0.65       15.9994       0
       903 QQQ      175      DMET     DG1      DGP1             0.42        2.0141       0
       904 QQQ      175      DMET     DB1      DGA3             0.09        2.0141       0
       905 QQQ      175      DMET     DB2      DGA3             0.09        2.0141       0
       906 QQQ      175      DMET     DB3      DGA3             0.09        2.0141       0
       907 QQQ      176      DMET     CB       CG331           -0.04        12.011       0
       908 QQQ      176      DMET     OG       OG311           -0.65       15.9994       0
       909 QQQ      176      DMET     DG1      DGP1             0.42        2.0141       0
       910 QQQ      176      DMET     DB1      DGA3             0.09        2.0141       0
       911 QQQ      176      DMET     DB2      DGA3             0.09        2.0141       0
       912 QQQ      176      DMET     DB3      DGA3             0.09        2.0141       0
       913 QQQ      177      DMET     CB       CG331           -0.04        12.011       0
       914 QQQ      177      DMET     OG       OG311           -0.65       15.9994       0
       915 QQQ      177      DMET     DG1      DGP1             0.42        2.0141       0
       916 QQQ      177      DMET     DB1      DGA3             0.09        2.0141       0
       917 QQQ      177      DMET     DB2      DGA3             0.09        2.0141       0
       918 QQQ      177      DMET     DB3      DGA3             0.09        2.0141       0
       919 QQQ      178      DMET     CB       CG331           -0.04        12.011       0
       920 QQQ      178      DMET     OG       OG311           -0.65       15.9994       0
       921 QQQ      178      DMET     DG1      DGP1             0.42        2.0141       0
       922 QQQ      178      DMET     DB1      DGA3             0.09        2.0141       0
       923 QQQ      178      DMET     DB2      DGA3             0.09        2.0141       0
       924 QQQ      178      DMET     DB3      DGA3             0.09        2.0141       0
       925 QQQ      179      DMET     CB       CG331           -0.04        12.011       0
       926 QQQ      179      DMET     OG       OG311           -0.65       15.9994       0
       927 QQQ      179      DMET     DG1      DGP1             0.42        2.0141       0
       928 QQQ      179      DMET     DB1      DGA3             0.09        2.0141       0
       929 QQQ      179      DMET     DB2      DGA3             0.09        2.0141       0
       930 QQQ      179      DMET     DB3      DGA3             0.09        2.0141       0
       931 QQQ      180      DMET     CB       CG331           -0.04        12.011       0
       932 QQQ      180      DMET     OG       OG311           -0.65       15.9994       0
       933 QQQ      180      DMET     DG1      DGP1             0.42        2.0141       0
       934 QQQ      180      DMET     DB1      DGA3             0.09        2.0141       0
       935 QQQ      180      DMET     DB2      DGA3             0.09        2.0141       0
       936 QQQ      180      DMET     DB3      DGA3             0.09        2.0141       0
       937 QQQ      181      DMET     CB       CG331           -0.04        12.011       0
       938 QQQ      181      DMET     OG       OG311           -0.65       15.9994       0
       939 QQQ      181      DMET     DG1      DGP1             0.42        2.0141       0
       940 QQQ      181      DMET     DB1      DGA3             0.09        2.0141       0
       941 QQQ      181      DMET     DB2      DGA3             0.09        2.0141       0
       942 QQQ      181      DMET     DB3      DGA3             0.09        2.0141       0
       943 QQQ      182      DMET     CB       CG331           -0.04        12.011       0
       944 QQQ      182      DMET     OG       OG311           -0.65       15.9994       0
       945 QQQ      182      DMET     DG1      DGP1             0.42        2.0141       0
       946 QQQ      182      DMET     DB1      DGA3             0.09        2.0141       0
       947 QQQ      182      DMET     DB2      DGA3             0.09        2.0141       0
       948 QQQ      182      DMET     DB3      DGA3             0.09        2.0141       0
       949 QQQ      183      DMET     CB       CG331           -0.04        12.011       0
       950 QQQ      183      DMET     OG       OG311           -0.65       15.9994       0
       951 QQQ      183      DMET     DG1      DGP1             0.42        2.0141       0
       952 QQQ      183      DMET     DB1      DGA3             0.09        2.0141       0
       953 QQQ      183      DMET     DB2      DGA3             0.09        2.0141       0
       954 QQQ      183      DMET     DB3      DGA3             0.09        2.0141       0
       955 QQQ      184      DMET     CB       CG331           -0.04        12.011       0
       956 QQQ      184      DMET     OG       OG311           -0.65       15.9994       0
       957 QQQ      184      DMET     DG1      DGP1             0.42        2.0141       0
       958 QQQ      184      DMET     DB1      DGA3             0.09        2.0141       0
       959 QQQ      184      DMET     DB2      DGA3             0.09        2.0141       0
       960 QQQ      184      DMET     DB3      DGA3             0.09        2.0141       0
       961 QQQ      185      DMET     CB       CG331           -0.04        12.011       0
       962 QQQ      185      DMET     OG       OG311           -0.65       15.9994       0
       963 QQQ      185      DMET     DG1      DGP1             0.42        2.0141       0
       964 QQQ      185      DMET     DB1      DGA3             0.09        2.0141       0
       965 QQQ      185      DMET     DB2      DGA3             0.09        2.0141       0
       966 QQQ      185      DMET     DB3      DGA3             0.09        2.0141       0
       967 QQQ      186      DMET     CB       CG331           -0.04        12.011       0
       968 QQQ      186      DMET     OG       OG311           -0.65       15.9994       0
       969 QQQ      186      DMET     DG1      DGP1             0.42        2.0141       0
       970 QQQ      186      DMET     DB1      DGA3             0.09        2.0141       0
       971 QQQ      186      DMET     DB2      DGA3             0.09        2.0141       0
       972 QQQ      186      DMET     DB3      DGA3             0.09        2.0141       0
       973 QQQ      187      DMET     CB       CG331           -0.04        12.011       0
       974 QQQ      187      DMET     OG       OG311           -0.65       15.9994       0
       975 QQQ      187      DMET     DG1      DGP1             0.42        2.0141       0
       976 QQQ      187      DMET     DB1      DGA3             0.09        2.0141       0
       977 QQQ      187      DMET     DB2      DGA3             0.09        2.0141       0
       978 QQQ      187      DMET     DB3      DGA3             0.09        2.0141       0
       979 QQQ      188      DMET     CB       CG331           -0.04        12.011       0
       980 QQQ      188      DMET     OG       OG311           -0.65       15.9994       0
       981 QQQ      188      DMET     DG1      DGP1             0.42        2.0141       0
       982 QQQ      188      DMET     DB1      DGA3             0.09        2.0141       0
       983 QQQ      188      DMET     DB2      DGA3             0.09        2.0141       0
       984 QQQ      188      DMET     DB3      DGA3             0.09        2.0141       0
       985 QQQ      189      DMET     CB       CG331           -0.04        12.011       0
       986 QQQ      189      DMET     OG       OG311           -0.65       15.9994       0
       987 QQQ      189      DMET     DG1      DGP1             0.42        2.0141       0
       988 QQQ      189      DMET     DB1      DGA3             0.09        2.0141       0
       989 QQQ      189      DMET     DB2      DGA3             0.09        2.0141       0
       990 QQQ      189      DMET     DB3      DGA3             0.09        2.0141       0
       991 QQQ      190      DMET     CB       CG331           -0.04        12.011       0
       992 QQQ      190      DMET     OG       OG311           -0.65       15.9994       0
       993 QQQ      190      DMET     DG1      DGP1             0.42        2.0141       0
       994 QQQ      190      DMET     DB1      DGA3             0.09        2.0141       0
       995 QQQ      190      DMET     DB2      DGA3             0.09        2.0141       0
       996 QQQ      190      DMET     DB3      DGA3             0.09        2.0141       0
       997 QQQ      191      DMET     CB       CG331           -0.04        12.011       0
       998 QQQ      191      DMET     OG       OG311           -0.65       15.9994       0
       999 QQQ      191      DMET     DG1      DGP1             0.42        2.0141       0
      1000 QQQ      191      DMET     DB1      DGA3             0.09        2.0141       0
      1001 QQQ      191      DMET     DB2      DGA3             0.09        2.0141       0
      1002 QQQ      191      DMET     DB3      DGA3             0.09        2.0141       0
      1003 QQQ      193      DMET     CB       CG331           -0.04        12.011       0
      1004 QQQ      193      DMET     OG       OG311           -0.65       15.9994       0
      1005 QQQ      193      DMET     DG1      DGP1             0.42        2.0141       0
      1006 QQQ      193      DMET     DB1      DGA3             0.09        2.0141       0
      1007 QQQ      193      DMET     DB2      DGA3             0.09        2.0141       0
      1008 QQQ      193      DMET     DB3      DGA3             0.09        2.0141       0
      1009 QQQ      195      DMET     CB       CG331           -0.04        12.011       0
      1010 QQQ      195      DMET     OG       OG311           -0.65       15.9994       0
      1011 QQQ      195      DMET     DG1      DGP1             0.42        2.0141       0
      1012 QQQ      195      DMET     DB1      DGA3             0.09        2.0141       0
      1013 QQQ      195      DMET     DB2      DGA3             0.09        2.0141       0
      1014 QQQ      195      DMET     DB3      DGA3             0.09        2.0141       0
      1015 QQQ      196      DMET     CB       CG331           -0.04        12.011       0
      1016 QQQ      196      DMET     OG       OG311           -0.65       15.9994       0
      1017 QQQ      196      DMET     DG1      DGP1             0.42        2.0141       0
      1018 QQQ      196      DMET     DB1      DGA3             0.09        2.0141       0
      1019 QQQ      196      DMET     DB2      DGA3             0.09        2.0141       0
      1020 QQQ      196      DMET     DB3      DGA3             0.09        2.0141       0
      1021 QQQ      197      DMET     CB       CG331           -0.04        12.011       0
      1022 QQQ      197      DMET     OG       OG311           -0.65       15.9994       0
      1023 QQQ      197      DMET     DG1      DGP1             0.42        2.0141       0
      1024 QQQ      197      DMET     DB1      DGA3             0.09        2.0141       0
      1025 QQQ      197      DMET     DB2      DGA3             0.09        2.0141       0
      1026 QQQ      197      DMET     DB3      DGA3             0.09        2.0141       0
      1027 QQQ      198      DMET     CB       CG331           -0.04        12.011       0
      1028 QQQ      198      DMET     OG       OG311           -0.65       15.9994       0
      1029 QQQ      198      DMET     DG1      DGP1             0.42        2.0141       0
      1030 QQQ      198      DMET     DB1      DGA3             0.09        2.0141       0
      1031 QQQ      198      DMET     DB2      DGA3             0.09        2.0141       0
      1032 QQQ      198      DMET     DB3      DGA3             0.09        2.0141       0
      1033 QQQ      200      DMET     CB       CG331           -0.04        12.011       0
      1034 QQQ      200      DMET     OG       OG311           -0.65       15.9994       0
      1035 QQQ      200      DMET     DG1      DGP1             0.42        2.0141       0
      1036 QQQ      200      DMET     DB1      DGA3             0.09        2.0141       0
      1037 QQQ      200      DMET     DB2      DGA3             0.09        2.0141       0
      1038 QQQ      200      DMET     DB3      DGA3             0.09        2.0141       0
      1039 QQQ      201      DMET     CB       CG331           -0.04        12.011       0
      1040 QQQ      201      DMET     OG       OG311           -0.65       15.9994       0
      1041 QQQ      201      DMET     DG1      DGP1             0.42        2.0141       0
      1042 QQQ      201      DMET     DB1      DGA3             0.09        2.0141       0
      1043 QQQ      201      DMET     DB2      DGA3             0.09        2.0141       0
      1044 QQQ      201      DMET     DB3      DGA3             0.09        2.0141       0
      1045 QQQ      202      DMET     CB       CG331           -0.04        12.011       0
      1046 QQQ      202      DMET     OG       OG311           -0.65       15.9994       0
      1047 QQQ      202      DMET     DG1      DGP1             0.42        2.0141       0
      1048 QQQ      202      DMET     DB1      DGA3             0.09        2.0141       0
      1049 QQQ      202      DMET     DB2      DGA3             0.09        2.0141       0
      1050 QQQ      202      DMET     DB3      DGA3             0.09        2.0141       0
      1051 QQQ      203      DMET     CB       CG331           -0.04        12.011       0
      1052 QQQ      203      DMET     OG       OG311           -0.65       15.9994       0
      1053 QQQ      203      DMET     DG1      DGP1             0.42        2.0141       0
      1054 QQQ      203      DMET     DB1      DGA3             0.09        2.0141       0
      1055 QQQ      203      DMET     DB2      DGA3             0.09        2.0141       0
      1056 QQQ      203      DMET     DB3      DGA3             0.09        2.0141       0
      1057 QQQ      204      DMET     CB       CG331           -0.04        12.011       0
      1058 QQQ      204      DMET     OG       OG311           -0.65       15.9994       0
      1059 QQQ      204      DMET     DG1      DGP1             0.42        2.0141       0
      1060 QQQ      204      DMET     DB1      DGA3             0.09        2.0141       0
      1061 QQQ      204      DMET     DB2      DGA3             0.09        2.0141       0
      1062 QQQ      204      DMET     DB3      DGA3             0.09        2.0141       0
      1063 QQQ      205      DMET     CB       CG331           -0.04        12.011       0
      1064 QQQ      205      DMET     OG       OG311           -0.65       15.9994       0
      1065 QQQ      205      DMET     DG1      DGP1             0.42        2.0141       0
      1066 QQQ      205      DMET     DB1      DGA3             0.09        2.0141       0
      1067 QQQ      205      DMET     DB2      DGA3             0.09        2.0141       0
      1068 QQQ      205      DMET     DB3      DGA3             0.09        2.0141       0
      1069 QQQ      206      DMET     CB       CG331           -0.04        12.011       0
      1070 QQQ      206      DMET     OG       OG311           -0.65       15.9994       0
      1071 QQQ      206      DMET     DG1      DGP1             0.42        2.0141       0
      1072 QQQ      206      DMET     DB1      DGA3             0.09        2.0141       0
      1073 QQQ      206      DMET     DB2      DGA3             0.09        2.0141       0
      1074 QQQ      206      DMET     DB3      DGA3             0.09        2.0141       0
      1075 QQQ      207      DMET     CB       CG331           -0.04        12.011       0
      1076 QQQ      207      DMET     OG       OG311           -0.65       15.9994       0
      1077 QQQ      207      DMET     DG1      DGP1             0.42        2.0141       0
      1078 QQQ      207      DMET     DB1      DGA3             0.09        2.0141       0
      1079 QQQ      207      DMET     DB2      DGA3             0.09        2.0141       0
      1080 QQQ      207      DMET     DB3      DGA3             0.09        2.0141       0
      1081 QQQ      209      DMET     CB       CG331           -0.04        12.011       0
      1082 QQQ      209      DMET     OG       OG311           -0.65       15.9994       0
      1083 QQQ      209      DMET     DG1      DGP1             0.42        2.0141       0
      1084 QQQ      209      DMET     DB1      DGA3             0.09        2.0141       0
      1085 QQQ      209      DMET     DB2      DGA3             0.09        2.0141       0
      1086 QQQ      209      DMET     DB3      DGA3             0.09        2.0141       0
      1087 QQQ      210      DMET     CB       CG331           -0.04        12.011       0
      1088 QQQ      210      DMET     OG       OG311           -0.65       15.9994       0
      1089 QQQ      210      DMET     DG1      DGP1             0.42        2.0141       0
      1090 QQQ      210      DMET     DB1      DGA3             0.09        2.0141       0
      1091 QQQ      210      DMET     DB2      DGA3             0.09        2.0141       0
      1092 QQQ      210      DMET     DB3      DGA3             0.09        2.0141       0
      1093 QQQ      211      DMET     CB       CG331           -0.04        12.011       0
      1094 QQQ      211      DMET     OG       OG311           -0.65       15.9994       0
      1095 QQQ      211      DMET     DG1      DGP1             0.42        2.0141       0
      1096 QQQ      211      DMET     DB1      DGA3             0.09        2.0141       0
      1097 QQQ      211      DMET     DB2      DGA3             0.09        2.0141       0
      1098 QQQ      211      DMET     DB3      DGA3             0.09        2.0141       0
      1099 QQQ      212      DMET     CB       CG331           -0.04        12.011       0
      1100 QQQ      212      DMET     OG       OG311           -0.65       15.9994       0
      1101 QQQ      212      DMET     DG1      DGP1             0.42        2.0141       0
      1102 QQQ      212      DMET     DB1      DGA3             0.09        2.0141       0
      1103 QQQ      212      DMET     DB2      DGA3             0.09        2.0141       0
      1104 QQQ      212      DMET     DB3      DGA3             0.09        2.0141       0
      1105 QQQ      213      DMET     CB       CG331           -0.04        12.011       0
      1106 QQQ      213      DMET     OG       OG311           -0.65       15.9994       0
      1107 QQQ      213      DMET     DG1      DGP1             0.42        2.0141       0
      1108 QQQ      213      DMET     DB1      DGA3             0.09        2.0141       0
      1109 QQQ      213      DMET     DB2      DGA3             0.09        2.0141       0
      1110 QQQ      213      DMET     DB3      DGA3             0.09        2.0141       0
      1111 QQQ      214      DMET     CB       CG331           -0.04        12.011       0
      1112 QQQ      214      DMET     OG       OG311           -0.65       15.9994       0
      1113 QQQ      214      DMET     DG1      DGP1             0.42        2.0141       0
      1114 QQQ      214      DMET     DB1      DGA3             0.09        2.0141       0
      1115 QQQ      214      DMET     DB2      DGA3             0.09        2.0141       0
      1116 QQQ      214      DMET     DB3      DGA3             0.09        2.0141       0
      1117 QQQ      215      DMET     CB       CG331           -0.04        12.011       0
      1118 QQQ      215      DMET     OG       OG311           -0.65       15.9994       0
      1119 QQQ      215      DMET     DG1      DGP1             0.42        2.0141       0
      1120 QQQ      215      DMET     DB1      DGA3             0.09        2.0141       0
      1121 QQQ      215      DMET     DB2      DGA3             0.09        2.0141       0
      1122 QQQ      215      DMET     DB3      DGA3             0.09        2.0141       0
      1123 QQQ      216      DMET     CB       CG331           -0.04        12.011       0
      1124 QQQ      216      DMET     OG       OG311           -0.65       15.9994       0
      1125 QQQ      216      DMET     DG1      DGP1             0.42        2.0141       0
      1126 QQQ      216      DMET     DB1      DGA3             0.09        2.0141       0
      1127 QQQ      216      DMET     DB2      DGA3             0.09        2.0141       0
      1128 QQQ      216      DMET     DB3      DGA3             0.09        2.0141       0
      1129 QQQ      217      DMET     CB       CG331           -0.04        12.011       0
      1130 QQQ      217      DMET     OG       OG311           -0.65       15.9994       0
      1131 QQQ      217      DMET     DG1      DGP1             0.42        2.0141       0
      1132 QQQ      217      DMET     DB1      DGA3             0.09        2.0141       0
      1133 QQQ      217      DMET     DB2      DGA3             0.09        2.0141       0
      1134 QQQ      217      DMET     DB3      DGA3             0.09        2.0141       0
      1135 QQQ      218      DMET     CB       CG331           -0.04        12.011       0
      1136 QQQ      218      DMET     OG       OG311           -0.65       15.9994       0
      1137 QQQ      218      DMET     DG1      DGP1             0.42        2.0141       0
      1138 QQQ      218      DMET     DB1      DGA3             0.09        2.0141       0
      1139 QQQ      218      DMET     DB2      DGA3             0.09        2.0141       0
      1140 QQQ      218      DMET     DB3      DGA3             0.09        2.0141       0
      1141 QQQ      219      DMET     CB       CG331           -0.04        12.011       0
      1142 QQQ      219      DMET     OG       OG311           -0.65       15.9994       0
      1143 QQQ      219      DMET     DG1      DGP1             0.42        2.0141       0
      1144 QQQ      219      DMET     DB1      DGA3             0.09        2.0141       0
      1145 QQQ      219      DMET     DB2      DGA3             0.09        2.0141       0
      1146 QQQ      219      DMET     DB3      DGA3             0.09        2.0141       0
      1147 QQQ      220      DMET     CB       CG331           -0.04        12.011       0
      1148 QQQ      220      DMET     OG       OG311           -0.65       15.9994       0
      1149 QQQ      220      DMET     DG1      DGP1             0.42        2.0141       0
      1150 QQQ      220      DMET     DB1      DGA3             0.09        2.0141       0
      1151 QQQ      220      DMET     DB2      DGA3             0.09        2.0141       0
      1152 QQQ      220      DMET     DB3      DGA3             0.09        2.0141       0
      1153 QQQ      223      DMET     CB       CG331           -0.04        12.011       0
      1154 QQQ      223      DMET     OG       OG311           -0.65       15.9994       0
      1155 QQQ      223      DMET     DG1      DGP1             0.42        2.0141       0
      1156 QQQ      223      DMET     DB1      DGA3             0.09        2.0141       0
      1157 QQQ      223      DMET     DB2      DGA3             0.09        2.0141       0
      1158 QQQ      223      DMET     DB3      DGA3             0.09        2.0141       0
      1159 QQQ      224      DMET     CB       CG331           -0.04        12.011       0
      1160 QQQ      224      DMET     OG       OG311           -0.65       15.9994       0
      1161 QQQ      224      DMET     DG1      DGP1             0.42        2.0141       0
      1162 QQQ      224      DMET     DB1      DGA3             0.09        2.0141       0
      1163 QQQ      224      DMET     DB2      DGA3             0.09        2.0141       0
      1164 QQQ      224      DMET     DB3      DGA3             0.09        2.0141       0
      1165 QQQ      225      DMET     CB       CG331           -0.04        12.011       0
      1166 QQQ      225      DMET     OG       OG311           -0.65       15.9994       0
      1167 QQQ      225      DMET     DG1      DGP1             0.42        2.0141       0
      1168 QQQ      225      DMET     DB1      DGA3             0.09        2.0141       0
      1169 QQQ      225      DMET     DB2      DGA3             0.09        2.0141       0
      1170 QQQ      225      DMET     DB3      DGA3             0.09        2.0141       0
      1171 QQQ      226      DMET     CB       CG331           -0.04        12.011       0
      1172 QQQ      226      DMET     OG       OG311           -0.65       15.9994       0
      1173 QQQ      226      DMET     DG1      DGP1             0.42        2.0141       0
      1174 QQQ      226      DMET     DB1      DGA3             0.09        2.0141       0
      1175 QQQ      226      DMET     DB2      DGA3             0.09        2.0141       0
      1176 QQQ      226      DMET     DB3      DGA3             0.09        2.0141       0
      1177 QQQ      227      DMET     CB       CG331           -0.04        12.011       0
      1178 QQQ      227      DMET     OG       OG311           -0.65       15.9994       0
      1179 QQQ      227      DMET     DG1      DGP1             0.42        2.0141       0
      1180 QQQ      227      DMET     DB1      DGA3             0.09        2.0141       0
      1181 QQQ      227      DMET     DB2      DGA3             0.09        2.0141       0
      1182 QQQ      227      DMET     DB3      DGA3             0.09        2.0141       0
      1183 QQQ      228      DMET     CB       CG331           -0.04        12.011       0
      1184 QQQ      228      DMET     OG       OG311           -0.65       15.9994       0
      1185 QQQ      228      DMET     DG1      DGP1             0.42        2.0141       0
      1186 QQQ      228      DMET     DB1      DGA3             0.09        2.0141       0
      1187 QQQ      228      DMET     DB2      DGA3             0.09        2.0141       0
      1188 QQQ      228      DMET     DB3      DGA3             0.09        2.0141       0
      1189 QQQ      230      DMET     CB       CG331           -0.04        12.011       0
      1190 QQQ      230      DMET     OG       OG311           -0.65       15.9994       0
      1191 QQQ      230      DMET     DG1      DGP1             0.42        2.0141       0
      1192 QQQ      230      DMET     DB1      DGA3             0.09        2.0141       0
      1193 QQQ      230      DMET     DB2      DGA3             0.09        2.0141       0
      1194 QQQ      230      DMET     DB3      DGA3             0.09        2.0141       0
      1195 QQQ      231      DMET     CB       CG331           -0.04        12.011       0
      1196 QQQ      231      DMET     OG       OG311           -0.65       15.9994       0
      1197 QQQ      231      DMET     DG1      DGP1             0.42        2.0141       0
      1198 QQQ      231      DMET     DB1      DGA3             0.09        2.0141       0
      1199 QQQ      231      DMET     DB2      DGA3             0.09        2.0141       0
      1200 QQQ      231      DMET     DB3      DGA3             0.09        2.0141       0
      1201 QQQ      232      DMET     CB       CG331           -0.04        12.011       0
      1202 QQQ      232      DMET     OG       OG311           -0.65       15.9994       0
      1203 QQQ      232      DMET     DG1      DGP1             0.42        2.0141       0
      1204 QQQ      232      DMET     DB1      DGA3             0.09        2.0141       0
      1205 QQQ      232      DMET     DB2      DGA3             0.09        2.0141       0
      1206 QQQ      232      DMET     DB3      DGA3             0.09        2.0141       0
      1207 QQQ      233      DMET     CB       CG331           -0.04        12.011       0
      1208 QQQ      233      DMET     OG       OG311           -0.65       15.9994       0
      1209 QQQ      233      DMET     DG1      DGP1             0.42        2.0141       0
      1210 QQQ      233      DMET     DB1      DGA3             0.09        2.0141       0
      1211 QQQ      233      DMET     DB2      DGA3             0.09        2.0141       0
      1212 QQQ      233      DMET     DB3      DGA3             0.09        2.0141       0
      1213 QQQ      234      DMET     CB       CG331           -0.04        12.011       0
      1214 QQQ      234      DMET     OG       OG311           -0.65       15.9994       0
      1215 QQQ      234      DMET     DG1      DGP1             0.42        2.0141       0
      1216 QQQ      234      DMET     DB1      DGA3             0.09        2.0141       0
      1217 QQQ      234      DMET     DB2      DGA3             0.09        2.0141       0
      1218 QQQ      234      DMET     DB3      DGA3             0.09        2.0141       0
      1219 QQQ      235      DMET     CB       CG331           -0.04        12.011       0
      1220 QQQ      235      DMET     OG       OG311           -0.65       15.9994       0
      1221 QQQ      235      DMET     DG1      DGP1             0.42        2.0141       0
      1222 QQQ      235      DMET     DB1      DGA3             0.09        2.0141       0
      1223 QQQ      235      DMET     DB2      DGA3             0.09        2.0141       0
      1224 QQQ      235      DMET     DB3      DGA3             0.09        2.0141       0
      1225 QQQ      236      DMET     CB       CG331           -0.04        12.011       0
      1226 QQQ      236      DMET     OG       OG311           -0.65       15.9994       0
      1227 QQQ      236      DMET     DG1      DGP1             0.42        2.0141       0
      1228 QQQ      236      DMET     DB1      DGA3             0.09        2.0141       0
      1229 QQQ      236      DMET     DB2      DGA3             0.09        2.0141       0
      1230 QQQ      236      DMET     DB3      DGA3             0.09        2.0141       0
      1231 QQQ      237      DMET     CB       CG331           -0.04        12.011       0
      1232 QQQ      237      DMET     OG       OG311           -0.65       15.9994       0
      1233 QQQ      237      DMET     DG1      DGP1             0.42        2.0141       0
      1234 QQQ      237      DMET     DB1      DGA3             0.09        2.0141       0
      1235 QQQ      237      DMET     DB2      DGA3             0.09        2.0141       0
      1236 QQQ      237      DMET     DB3      DGA3             0.09        2.0141       0
      1237 QQQ      239      DMET     CB       CG331           -0.04        12.011       0
      1238 QQQ      239      DMET     OG       OG311           -0.65       15.9994       0
      1239 QQQ      239      DMET     DG1      DGP1             0.42        2.0141       0
      1240 QQQ      239      DMET     DB1      DGA3             0.09        2.0141       0
      1241 QQQ      239      DMET     DB2      DGA3             0.09        2.0141       0
      1242 QQQ      239      DMET     DB3      DGA3             0.09        2.0141       0
      1243 QQQ      240      DMET     CB       CG331           -0.04        12.011       0
      1244 QQQ      240      DMET     OG       OG311           -0.65       15.9994       0
      1245 QQQ      240      DMET     DG1      DGP1             0.42        2.0141       0
      1246 QQQ      240      DMET     DB1      DGA3             0.09        2.0141       0
      1247 QQQ      240      DMET     DB2      DGA3             0.09        2.0141       0
      1248 QQQ      240      DMET     DB3      DGA3             0.09        2.0141       0
      1249 QQQ      242      DMET     CB       CG331           -0.04        12.011       0
      1250 QQQ      242      DMET     OG       OG311           -0.65       15.9994       0
      1251 QQQ      242      DMET     DG1      DGP1             0.42        2.0141       0
      1252 QQQ      242      DMET     DB1      DGA3             0.09        2.0141       0
      1253 QQQ      242      DMET     DB2      DGA3             0.09        2.0141       0
      1254 QQQ      242      DMET     DB3      DGA3             0.09        2.0141       0
      1255 QQQ      244      DMET     CB       CG331           -0.04        12.011       0
      1256 QQQ      244      DMET     OG       OG311           -0.65       15.9994       0
      1257 QQQ      244      DMET     DG1      DGP1             0.42        2.0141       0
      1258 QQQ      244      DMET     DB1      DGA3             0.09        2.0141       0
      1259 QQQ      244      DMET     DB2      DGA3             0.09        2.0141       0
      1260 QQQ      244      DMET     DB3      DGA3             0.09        2.0141       0
      1261 QQQ      245      DMET     CB       CG331           -0.04        12.011       0
      1262 QQQ      245      DMET     OG       OG311           -0.65       15.9994       0
      1263 QQQ      245      DMET     DG1      DGP1             0.42        2.0141       0
      1264 QQQ      245      DMET     DB1      DGA3             0.09        2.0141       0
      1265 QQQ      245      DMET     DB2      DGA3             0.09        2.0141       0
      1266 QQQ      245      DMET     DB3      DGA3             0.09        2.0141       0
      1267 QQQ      246      DMET     CB       CG331           -0.04        12.011       0
      1268 QQQ      246      DMET     OG       OG311           -0.65       15.9994       0
      1269 QQQ      246      DMET     DG1      DGP1             0.42        2.0141       0
      1270 QQQ      246      DMET     DB1      DGA3             0.09        2.0141       0
      1271 QQQ      246      DMET     DB2      DGA3             0.09        2.0141       0
      1272 QQQ      246      DMET     DB3      DGA3             0.09        2.0141       0
      1273 QQQ      247      DMET     CB       CG331           -0.04        12.011       0
      1274 QQQ      247      DMET     OG       OG311           -0.65       15.9994       0
      1275 QQQ      247      DMET     DG1      DGP1             0.42        2.0141       0
      1276 QQQ      247      DMET     DB1      DGA3             0.09        2.0141       0
      1277 QQQ      247      DMET     DB2      DGA3             0.09        2.0141       0
      1278 QQQ      247      DMET     DB3      DGA3             0.09        2.0141       0
      1279 QQQ      248      DMET     CB       CG331           -0.04        12.011       0
      1280 QQQ      248      DMET     OG       OG311           -0.65       15.9994       0
      1281 QQQ      248      DMET     DG1      DGP1             0.42        2.0141       0
      1282 QQQ      248      DMET     DB1      DGA3             0.09        2.0141       0
      1283 QQQ      248      DMET     DB2      DGA3             0.09        2.0141       0
      1284 QQQ      248      DMET     DB3      DGA3             0.09        2.0141       0
      1285 QQQ      249      DMET     CB       CG331           -0.04        12.011       0
      1286 QQQ      249      DMET     OG       OG311           -0.65       15.9994       0
      1287 QQQ      249      DMET     DG1      DGP1             0.42        2.0141       0
      1288 QQQ      249      DMET     DB1      DGA3             0.09        2.0141       0
      1289 QQQ      249      DMET     DB2      DGA3             0.09        2.0141       0
      1290 QQQ      249      DMET     DB3      DGA3             0.09        2.0141       0
      1291 QQQ      250      DMET     CB       CG331           -0.04        12.011       0
      1292 QQQ      250      DMET     OG       OG311           -0.65       15.9994       0
      1293 QQQ      250      DMET     DG1      DGP1             0.42        2.0141       0
      1294 QQQ      250      DMET     DB1      DGA3             0.09        2.0141       0
      1295 QQQ      250      DMET     DB2      DGA3             0.09        2.0141       0
      1296 QQQ      250      DMET     DB3      DGA3             0.09        2.0141       0
      1297 QQQ      251      DMET     CB       CG331           -0.04        12.011       0
      1298 QQQ      251      DMET     OG       OG311           -0.65       15.9994       0
      1299 QQQ      251      DMET     DG1      DGP1             0.42        2.0141       0
      1300 QQQ      251      DMET     DB1      DGA3             0.09        2.0141       0
      1301 QQQ      251      DMET     DB2      DGA3             0.09        2.0141       0
      1302 QQQ      251      DMET     DB3      DGA3             0.09        2.0141       0
      1303 QQQ      252      DMET     CB       CG331           -0.04        12.011       0
      1304 QQQ      252      DMET     OG       OG311           -0.65       15.9994       0
      1305 QQQ      252      DMET     DG1      DGP1             0.42        2.0141       0
      1306 QQQ      252      DMET     DB1      DGA3             0.09        2.0141       0
      1307 QQQ      252      DMET     DB2      DGA3             0.09        2.0141       0
      1308 QQQ      252      DMET     DB3      DGA3             0.09        2.0141       0
      1309 QQQ      253      DMET     CB       CG331           -0.04        12.011       0
      1310 QQQ      253      DMET     OG       OG311           -0.65       15.9994       0
      1311 QQQ      253      DMET     DG1      DGP1             0.42        2.0141       0
      1312 QQQ      253      DMET     DB1      DGA3             0.09        2.0141       0
      1313 QQQ      253      DMET     DB2      DGA3             0.09        2.0141       0
      1314 QQQ      253      DMET     DB3      DGA3             0.09        2.0141       0
      1315 QQQ      255      DMET     CB       CG331           -0.04        12.011       0
      1316 QQQ      255      DMET     OG       OG311           -0.65       15.9994       0
      1317 QQQ      255      DMET     DG1      DGP1             0.42        2.0141       0
      1318 QQQ      255      DMET     DB1      DGA3             0.09        2.0141       0
      1319 QQQ      255      DMET     DB2      DGA3             0.09        2.0141       0
      1320 QQQ      255      DMET     DB3      DGA3             0.09        2.0141       0
      1321 QQQ      256      DMET     CB       CG331           -0.04        12.011       0
      1322 QQQ      256      DMET     OG       OG311           -0.65       15.9994       0
      1323 QQQ      256      DMET     DG1      DGP1             0.42        2.0141       0
      1324 QQQ      256      DMET     DB1      DGA3             0.09        2.0141       0
      1325 QQQ      256      DMET     DB2      DGA3             0.09        2.0141       0
      1326 QQQ      256      DMET     DB3      DGA3             0.09        2.0141       0
      1327 QQQ      257      DMET     CB       CG331           -0.04        12.011       0
      1328 QQQ      257      DMET     OG       OG311           -0.65       15.9994       0
      1329 QQQ      257      DMET     DG1      DGP1             0.42        2.0141       0
      1330 QQQ      257      DMET     DB1      DGA3             0.09        2.0141       0
      1331 QQQ      257      DMET     DB2      DGA3             0.09        2.0141       0
      1332 QQQ      257      DMET     DB3      DGA3             0.09        2.0141       0
      1333 QQQ      258      DMET     CB       CG331           -0.04        12.011       0
      1334 QQQ      258      DMET     OG       OG311           -0.65       15.9994       0
      1335 QQQ      258      DMET     DG1      DGP1             0.42        2.0141       0
      1336 QQQ      258      DMET     DB1      DGA3             0.09        2.0141       0
      1337 QQQ      258      DMET     DB2      DGA3             0.09        2.0141       0
      1338 QQQ      258      DMET     DB3      DGA3             0.09        2.0141       0
      1339 QQQ      259      DMET     CB       CG331           -0.04        12.011       0
      1340 QQQ      259      DMET     OG       OG311           -0.65       15.9994       0
      1341 QQQ      259      DMET     DG1      DGP1             0.42        2.0141       0
      1342 QQQ      259      DMET     DB1      DGA3             0.09        2.0141       0
      1343 QQQ      259      DMET     DB2      DGA3             0.09        2.0141       0
      1344 QQQ      259      DMET     DB3      DGA3             0.09        2.0141       0
      1345 QQQ      260      DMET     CB       CG331           -0.04        12.011       0
      1346 QQQ      260      DMET     OG       OG311           -0.65       15.9994       0
      1347 QQQ      260      DMET     DG1      DGP1             0.42        2.0141       0
      1348 QQQ      260      DMET     DB1      DGA3             0.09        2.0141       0
      1349 QQQ      260      DMET     DB2      DGA3             0.09        2.0141       0
      1350 QQQ      260      DMET     DB3      DGA3             0.09        2.0141       0
      1351 QQQ      261      DMET     CB       CG331           -0.04        12.011       0
      1352 QQQ      261      DMET     OG       OG311           -0.65       15.9994       0
      1353 QQQ      261      DMET     DG1      DGP1             0.42        2.0141       0
      1354 QQQ      261      DMET     DB1      DGA3             0.09        2.0141       0
      1355 QQQ      261      DMET     DB2      DGA3             0.09        2.0141       0
      1356 QQQ      261      DMET     DB3      DGA3             0.09        2.0141       0
      1357 QQQ      262      DMET     CB       CG331           -0.04        12.011       0
      1358 QQQ      262      DMET     OG       OG311           -0.65       15.9994       0
      1359 QQQ      262      DMET     DG1      DGP1             0.42        2.0141       0
      1360 QQQ      262      DMET     DB1      DGA3             0.09        2.0141       0
      1361 QQQ      262      DMET     DB2      DGA3             0.09        2.0141       0
      1362 QQQ      262      DMET     DB3      DGA3             0.09        2.0141       0
      1363 QQQ      263      DMET     CB       CG331           -0.04        12.011       0
      1364 QQQ      263      DMET     OG       OG311           -0.65       15.9994       0
      1365 QQQ      263      DMET     DG1      DGP1             0.42        2.0141       0
      1366 QQQ      263      DMET     DB1      DGA3             0.09        2.0141       0
      1367 QQQ      263      DMET     DB2      DGA3             0.09        2.0141       0
      1368 QQQ      263      DMET     DB3      DGA3             0.09        2.0141       0
      1369 QQQ      264      DMET     CB       CG331           -0.04        12.011       0
      1370 QQQ      264      DMET     OG       OG311           -0.65       15.9994       0
      1371 QQQ      264      DMET     DG1      DGP1             0.42        2.0141       0
      1372 QQQ      264      DMET     DB1      DGA3             0.09        2.0141       0
      1373 QQQ      264      DMET     DB2      DGA3             0.09        2.0141       0
      1374 QQQ      264      DMET     DB3      DGA3             0.09        2.0141       0
      1375 QQQ      265      DMET     CB       CG331           -0.04        12.011       0
      1376 QQQ      265      DMET     OG       OG311           -0.65       15.9994       0
      1377 QQQ      265      DMET     DG1      DGP1             0.42        2.0141       0
      1378 QQQ      265      DMET     DB1      DGA3             0.09        2.0141       0
      1379 QQQ      265      DMET     DB2      DGA3             0.09        2.0141       0
      1380 QQQ      265      DMET     DB3      DGA3             0.09        2.0141       0
      1381 QQQ      266      DMET     CB       CG331           -0.04        12.011       0
      1382 QQQ      266      DMET     OG       OG311           -0.65       15.9994       0
      1383 QQQ      266      DMET     DG1      DGP1             0.42        2.0141       0
      1384 QQQ      266      DMET     DB1      DGA3             0.09        2.0141       0
      1385 QQQ      266      DMET     DB2      DGA3             0.09        2.0141       0
      1386 QQQ      266      DMET     DB3      DGA3             0.09        2.0141       0
      1387 QQQ      267      DMET     CB       CG331           -0.04        12.011       0
      1388 QQQ      267      DMET     OG       OG311           -0.65       15.9994       0
      1389 QQQ      267      DMET     DG1      DGP1             0.42        2.0141       0
      1390 QQQ      267      DMET     DB1      DGA3             0.09        2.0141       0
      1391 QQQ      267      DMET     DB2      DGA3             0.09        2.0141       0
      1392 QQQ      267      DMET     DB3      DGA3             0.09        2.0141       0
      1393 QQQ      268      DMET     CB       CG331           -0.04        12.011       0
      1394 QQQ      268      DMET     OG       OG311           -0.65       15.9994       0
      1395 QQQ      268      DMET     DG1      DGP1             0.42        2.0141       0
      1396 QQQ      268      DMET     DB1      DGA3             0.09        2.0141       0
      1397 QQQ      268      DMET     DB2      DGA3             0.09        2.0141       0
      1398 QQQ      268      DMET     DB3      DGA3             0.09        2.0141       0
      1399 QQQ      269      DMET     CB       CG331           -0.04        12.011       0
      1400 QQQ      269      DMET     OG       OG311           -0.65       15.9994       0
      1401 QQQ      269      DMET     DG1      DGP1             0.42        2.0141       0
      1402 QQQ      269      DMET     DB1      DGA3             0.09        2.0141       0
      1403 QQQ      269      DMET     DB2      DGA3             0.09        2.0141       0
      1404 QQQ      269      DMET     DB3      DGA3             0.09        2.0141       0
      1405 QQQ      270      DMET     CB       CG331           -0.04        12.011       0
      1406 QQQ      270      DMET     OG       OG311           -0.65       15.9994       0
      1407 QQQ      270      DMET     DG1      DGP1             0.42        2.0141       0
      1408 QQQ      270      DMET     DB1      DGA3             0.09        2.0141       0
      1409 QQQ      270      DMET     DB2      DGA3             0.09        2.0141       0
      1410 QQQ      270      DMET     DB3      DGA3             0.09        2.0141       0
      1411 QQQ      271      DMET     CB       CG331           -0.04        12.011       0
      1412 QQQ      271      DMET     OG       OG311           -0.65       15.9994       0
      1413 QQQ      271      DMET     DG1      DGP1             0.42        2.0141       0
      1414 QQQ      271      DMET     DB1      DGA3             0.09        2.0141       0
      1415 QQQ      271      DMET     DB2      DGA3             0.09        2.0141       0
      1416 QQQ      271      DMET     DB3      DGA3             0.09        2.0141       0
      1417 QQQ      273      DMET     CB       CG331           -0.04        12.011       0
      1418 QQQ      273      DMET     OG       OG311           -0.65       15.9994       0
      1419 QQQ      273      DMET     DG1      DGP1             0.42        2.0141       0
      1420 QQQ      273      DMET     DB1      DGA3             0.09        2.0141       0
      1421 QQQ      273      DMET     DB2      DGA3             0.09        2.0141       0
      1422 QQQ      273      DMET     DB3      DGA3             0.09        2.0141       0
      1423 QQQ      274      DMET     CB       CG331           -0.04        12.011       0
      1424 QQQ      274      DMET     OG       OG311           -0.65       15.9994       0
      1425 QQQ      274      DMET     DG1      DGP1             0.42        2.0141       0
      1426 QQQ      274      DMET     DB1      DGA3             0.09        2.0141       0
      1427 QQQ      274      DMET     DB2      DGA3             0.09        2.0141       0
      1428 QQQ      274      DMET     DB3      DGA3             0.09        2.0141       0
      1429 QQQ      276      DMET     CB       CG331           -0.04        12.011       0
      1430 QQQ      276      DMET     OG       OG311           -0.65       15.9994       0
      1431 QQQ      276      DMET     DG1      DGP1             0.42        2.0141       0
      1432 QQQ      276      DMET     DB1      DGA3             0.09        2.0141       0
      1433 QQQ      276      DMET     DB2      DGA3             0.09        2.0141       0
      1434 QQQ      276      DMET     DB3      DGA3             0.09        2.0141       0
      1435 QQQ      277      DMET     CB       CG331           -0.04        12.011       0
      1436 QQQ      277      DMET     OG       OG311           -0.65       15.9994       0
      1437 QQQ      277      DMET     DG1      DGP1             0.42        2.0141       0
      1438 QQQ      277      DMET     DB1      DGA3             0.09        2.0141       0
      1439 QQQ      277      DMET     DB2      DGA3             0.09        2.0141       0
      1440 QQQ      277      DMET     DB3      DGA3             0.09        2.0141       0
      1441 QQQ      278      DMET     CB       CG331           -0.04        12.011       0
      1442 QQQ      278      DMET     OG       OG311           -0.65       15.9994       0
      1443 QQQ      278      DMET     DG1      DGP1             0.42        2.0141       0
      1444 QQQ      278      DMET     DB1      DGA3             0.09        2.0141       0
      1445 QQQ      278      DMET     DB2      DGA3             0.09        2.0141       0
      1446 QQQ      278      DMET     DB3      DGA3             0.09        2.0141       0
      1447 QQQ      279      DMET     CB       CG331           -0.04        12.011       0
      1448 QQQ      279      DMET     OG       OG311           -0.65       15.9994       0
      1449 QQQ      279      DMET     DG1      DGP1             0.42        2.0141       0
      1450 QQQ      279      DMET     DB1      DGA3             0.09        2.0141       0
      1451 QQQ      279      DMET     DB2      DGA3             0.09        2.0141       0
      1452 QQQ      279      DMET     DB3      DGA3             0.09        2.0141       0
      1453 QQQ      280      DMET     CB       CG331           -0.04        12.011       0
      1454 QQQ      280      DMET     OG       OG311           -0.65       15.9994       0
      1455 QQQ      280      DMET     DG1      DGP1             0.42        2.0141       0
      1456 QQQ      280      DMET     DB1      DGA3             0.09        2.0141       0
      1457 QQQ      280      DMET     DB2      DGA3             0.09        2.0141       0
      1458 QQQ      280      DMET     DB3      DGA3             0.09        2.0141       0
      1459 QQQ      281      DMET     CB       CG331           -0.04        12.011       0
      1460 QQQ      281      DMET     OG       OG311           -0.65       15.9994       0
      1461 QQQ      281      DMET     DG1      DGP1             0.42        2.0141       0
      1462 QQQ      281      DMET     DB1      DGA3             0.09        2.0141       0
      1463 QQQ      281      DMET     DB2      DGA3             0.09        2.0141       0
      1464 QQQ      281      DMET     DB3      DGA3             0.09        2.0141       0
      1465 QQQ      282      DMET     CB       CG331           -0.04        12.011       0
      1466 QQQ      282      DMET     OG       OG311           -0.65       15.9994       0
      1467 QQQ      282      DMET     DG1      DGP1             0.42        2.0141       0
      1468 QQQ      282      DMET     DB1      DGA3             0.09        2.0141       0
      1469 QQQ      282      DMET     DB2      DGA3             0.09        2.0141       0
      1470 QQQ      282      DMET     DB3      DGA3             0.09        2.0141       0
      1471 QQQ      284      DMET     CB       CG331           -0.04        12.011       0
      1472 QQQ      284      DMET     OG       OG311           -0.65       15.9994       0
      1473 QQQ      284      DMET     DG1      DGP1             0.42        2.0141       0
      1474 QQQ      284      DMET     DB1      DGA3             0.09        2.0141       0
      1475 QQQ      284      DMET     DB2      DGA3             0.09        2.0141       0
      1476 QQQ      284      DMET     DB3      DGA3             0.09        2.0141       0
      1477 QQQ      285      DMET     CB       CG331           -0.04        12.011       0
      1478 QQQ      285      DMET     OG       OG311           -0.65       15.9994       0
      1479 QQQ      285      DMET     DG1      DGP1             0.42        2.0141       0
      1480 QQQ      285      DMET     DB1      DGA3             0.09        2.0141       0
      1481 QQQ      285      DMET     DB2      DGA3             0.09        2.0141       0
      1482 QQQ      285      DMET     DB3      DGA3             0.09        2.0141       0
      1483 QQQ      286      DMET     CB       CG331           -0.04        12.011       0
      1484 QQQ      286      DMET     OG       OG311           -0.65       15.9994       0
      1485 QQQ      286      DMET     DG1      DGP1             0.42        2.0141       0
      1486 QQQ      286      DMET     DB1      DGA3             0.09        2.0141       0
      1487 QQQ      286      DMET     DB2      DGA3             0.09        2.0141       0
      1488 QQQ      286      DMET     DB3      DGA3             0.09        2.0141       0
      1489 QQQ      288      DMET     CB       CG331           -0.04        12.011       0
      1490 QQQ      288      DMET     OG       OG311           -0.65       15.9994       0
      1491 QQQ      288      DMET     DG1      DGP1             0.42        2.0141       0
      1492 QQQ      288      DMET     DB1      DGA3             0.09        2.0141       0
      1493 QQQ      288      DMET     DB2      DGA3             0.09        2.0141       0
      1494 QQQ      288      DMET     DB3      DGA3             0.09        2.0141       0
      1495 QQQ      289      DMET     CB       CG331           -0.04        12.011       0
      1496 QQQ      289      DMET     OG       OG311           -0.65       15.9994       0
      1497 QQQ      289      DMET     DG1      DGP1             0.42        2.0141       0
      1498 QQQ      289      DMET     DB1      DGA3             0.09        2.0141       0
      1499 QQQ      289      DMET     DB2      DGA3             0.09        2.0141       0
      1500 QQQ      289      DMET     DB3      DGA3             0.09        2.0141       0
      1501 QQQ      290      DMET     CB       CG331           -0.04        12.011       0
      1502 QQQ      290      DMET     OG       OG311           -0.65       15.9994       0
      1503 QQQ      290      DMET     DG1      DGP1             0.42        2.0141       0
      1504 QQQ      290      DMET     DB1      DGA3             0.09        2.0141       0
      1505 QQQ      290      DMET     DB2      DGA3             0.09        2.0141       0
      1506 QQQ      290      DMET     DB3      DGA3             0.09        2.0141       0
      1507 QQQ      291      DMET     CB       CG331           -0.04        12.011       0
      1508 QQQ      291      DMET     OG       OG311           -0.65       15.9994       0
      1509 QQQ      291      DMET     DG1      DGP1             0.42        2.0141       0
      1510 QQQ      291      DMET     DB1      DGA3             0.09        2.0141       0
      1511 QQQ      291      DMET     DB2      DGA3             0.09        2.0141       0
      1512 QQQ      291      DMET     DB3      DGA3             0.09        2.0141       0
      1513 QQQ      292      DMET     CB       CG331           -0.04        12.011       0
      1514 QQQ      292      DMET     OG       OG311           -0.65       15.9994       0
      1515 QQQ      292      DMET     DG1      DGP1             0.42        2.0141       0
      1516 QQQ      292      DMET     DB1      DGA3             0.09        2.0141       0
      1517 QQQ      292      DMET     DB2      DGA3             0.09        2.0141       0
      1518 QQQ      292      DMET     DB3      DGA3             0.09        2.0141       0
      1519 QQQ      293      DMET     CB       CG331           -0.04        12.011       0
      1520 QQQ      293      DMET     OG       OG311           -0.65       15.9994       0
      1521 QQQ      293      DMET     DG1      DGP1             0.42        2.0141       0
      1522 QQQ      293      DMET     DB1      DGA3             0.09        2.0141       0
      1523 QQQ      293      DMET     DB2      DGA3             0.09        2.0141       0
      1524 QQQ      293      DMET     DB3      DGA3             0.09        2.0141       0
      1525 QQQ      294      DMET     CB       CG331           -0.04        12.011       0
      1526 QQQ      294      DMET     OG       OG311           -0.65       15.9994       0
      1527 QQQ      294      DMET     DG1      DGP1             0.42        2.0141       0
      1528 QQQ      294      DMET     DB1      DGA3             0.09        2.0141       0
      1529 QQQ      294      DMET     DB2      DGA3             0.09        2.0141       0
      1530 QQQ      294      DMET     DB3      DGA3             0.09        2.0141       0
      1531 QQQ      295      DMET     CB       CG331           -0.04        12.011       0
      1532 QQQ      295      DMET     OG       OG311           -0.65       15.9994       0
      1533 QQQ      295      DMET     DG1      DGP1             0.42        2.0141       0
      1534 QQQ      295      DMET     DB1      DGA3             0.09        2.0141       0
      1535 QQQ      295      DMET     DB2      DGA3             0.09        2.0141       0
      1536 QQQ      295      DMET     DB3      DGA3             0.09        2.0141       0
      1537 QQQ      296      DMET     CB       CG331           -0.04        12.011       0
      1538 QQQ      296      DMET     OG       OG311           -0.65       15.9994       0
      1539 QQQ      296      DMET     DG1      DGP1             0.42        2.0141       0
      1540 QQQ      296      DMET     DB1      DGA3             0.09        2.0141       0
      1541 QQQ      296      DMET     DB2      DGA3             0.09        2.0141       0
      1542 QQQ      296      DMET     DB3      DGA3             0.09        2.0141       0
      1543 QQQ      297      DMET     CB       CG331           -0.04        12.011       0
      1544 QQQ      297      DMET     OG       OG311           -0.65       15.9994       0
      1545 QQQ      297      DMET     DG1      DGP1             0.42        2.0141       0
      1546 QQQ      297      DMET     DB1      DGA3             0.09        2.0141       0
      1547 QQQ      297      DMET     DB2      DGA3             0.09        2.0141       0
      1548 QQQ      297      DMET     DB3      DGA3             0.09        2.0141       0
      1549 QQQ      300      DMET     CB       CG331           -0.04        12.011       0
      1550 QQQ      300      DMET     OG       OG311           -0.65       15.9994       0
      1551 QQQ      300      DMET     DG1      DGP1             0.42        2.0141       0
      1552 QQQ      300      DMET     DB1      DGA3             0.09        2.0141       0
      1553 QQQ      300      DMET     DB2      DGA3             0.09        2.0141       0
      1554 QQQ      300      DMET     DB3      DGA3             0.09        2.0141       0
      1555 QQQ      301      DMET     CB       CG331           -0.04        12.011       0
      1556 QQQ      301      DMET     OG       OG311           -0.65       15.9994       0
      1557 QQQ      301      DMET     DG1      DGP1             0.42        2.0141       0
      1558 QQQ      301      DMET     DB1      DGA3             0.09        2.0141       0
      1559 QQQ      301      DMET     DB2      DGA3             0.09        2.0141       0
      1560 QQQ      301      DMET     DB3      DGA3             0.09        2.0141       0
      1561 QQQ      302      DMET     CB       CG331           -0.04        12.011       0
      1562 QQQ      302      DMET     OG       OG311           -0.65       15.9994       0
      1563 QQQ      302      DMET     DG1      DGP1             0.42        2.0141       0
      1564 QQQ      302      DMET     DB1      DGA3             0.09        2.0141       0
      1565 QQQ      302      DMET     DB2      DGA3             0.09        2.0141       0
      1566 QQQ      302      DMET     DB3      DGA3             0.09        2.0141       0
      1567 QQQ      303      DMET     CB       CG331           -0.04        12.011       0
      1568 QQQ      303      DMET     OG       OG311           -0.65       15.9994       0
      1569 QQQ      303      DMET     DG1      DGP1             0.42        2.0141       0
      1570 QQQ      303      DMET     DB1      DGA3             0.09        2.0141       0
      1571 QQQ      303      DMET     DB2      DGA3             0.09        2.0141       0
      1572 QQQ      303      DMET     DB3      DGA3             0.09        2.0141       0
      1573 QQQ      304      DMET     CB       CG331           -0.04        12.011       0
      1574 QQQ      304      DMET     OG       OG311           -0.65       15.9994       0
      1575 QQQ      304      DMET     DG1      DGP1             0.42        2.0141       0
      1576 QQQ      304      DMET     DB1      DGA3             0.09        2.0141       0
      1577 QQQ      304      DMET     DB2      DGA3             0.09        2.0141       0
      1578 QQQ      304      DMET     DB3      DGA3             0.09        2.0141       0
      1579 QQQ      306      DMET     CB       CG331           -0.04        12.011       0
      1580 QQQ      306      DMET     OG       OG311           -0.65       15.9994       0
      1581 QQQ      306      DMET     DG1      DGP1             0.42        2.0141       0
      1582 QQQ      306      DMET     DB1      DGA3             0.09        2.0141       0
      1583 QQQ      306      DMET     DB2      DGA3             0.09        2.0141       0
      1584 QQQ      306      DMET     DB3      DGA3             0.09        2.0141       0
      1585 QQQ      307      DMET     CB       CG331           -0.04        12.011       0
      1586 QQQ      307      DMET     OG       OG311           -0.65       15.9994       0
      1587 QQQ      307      DMET     DG1      DGP1             0.42        2.0141       0
      1588 QQQ      307      DMET     DB1      DGA3             0.09        2.0141       0
      1589 QQQ      307      DMET     DB2      DGA3             0.09        2.0141       0
      1590 QQQ      307      DMET     DB3      DGA3             0.09        2.0141       0
      1591 QQQ      308      DMET     CB       CG331           -0.04        12.011       0
      1592 QQQ      308      DMET     OG       OG311           -0.65       15.9994       0
      1593 QQQ      308      DMET     DG1      DGP1             0.42        2.0141       0
      1594 QQQ      308      DMET     DB1      DGA3             0.09        2.0141       0
      1595 QQQ      308      DMET     DB2      DGA3             0.09        2.0141       0
      1596 QQQ      308      DMET     DB3      DGA3             0.09        2.0141       0
      1597 QQQ      309      DMET     CB       CG331           -0.04        12.011       0
      1598 QQQ      309      DMET     OG       OG311           -0.65       15.9994       0
      1599 QQQ      309      DMET     DG1      DGP1             0.42        2.0141       0
      1600 QQQ      309      DMET     DB1      DGA3             0.09        2.0141       0
      1601 QQQ      309      DMET     DB2      DGA3             0.09        2.0141       0
      1602 QQQ      309      DMET     DB3      DGA3             0.09        2.0141       0
      1603 QQQ      310      DMET     CB       CG331           -0.04        12.011       0
      1604 QQQ      310      DMET     OG       OG311           -0.65       15.9994       0
      1605 QQQ      310      DMET     DG1      DGP1             0.42        2.0141       0
      1606 QQQ      310      DMET     DB1      DGA3             0.09        2.0141       0
      1607 QQQ      310      DMET     DB2      DGA3             0.09        2.0141       0
      1608 QQQ      310      DMET     DB3      DGA3             0.09        2.0141       0
      1609 QQQ      311      DMET     CB       CG331           -0.04        12.011       0
      1610 QQQ      311      DMET     OG       OG311           -0.65       15.9994       0
      1611 QQQ      311      DMET     DG1      DGP1             0.42        2.0141       0
      1612 QQQ      311      DMET     DB1      DGA3             0.09        2.0141       0
      1613 QQQ      311      DMET     DB2      DGA3             0.09        2.0141       0
      1614 QQQ      311      DMET     DB3      DGA3             0.09        2.0141       0
      1615 QQQ      312      DMET     CB       CG331           -0.04        12.011       0
      1616 QQQ      312      DMET     OG       OG311           -0.65       15.9994       0
      1617 QQQ      312      DMET     DG1      DGP1             0.42        2.0141       0
      1618 QQQ      312      DMET     DB1      DGA3             0.09        2.0141       0
      1619 QQQ      312      DMET     DB2      DGA3             0.09        2.0141       0
      1620 QQQ      312      DMET     DB3      DGA3             0.09        2.0141       0
      1621 QQQ      313      DMET     CB       CG331           -0.04        12.011       0
      1622 QQQ      313      DMET     OG       OG311           -0.65       15.9994       0
      1623 QQQ      313      DMET     DG1      DGP1             0.42        2.0141       0
      1624 QQQ      313      DMET     DB1      DGA3             0.09        2.0141       0
      1625 QQQ      313      DMET     DB2      DGA3             0.09        2.0141       0
      1626 QQQ      313      DMET     DB3      DGA3             0.09        2.0141       0
      1627 QQQ      314      DMET     CB       CG331           -0.04        12.011       0
      1628 QQQ      314      DMET     OG       OG311           -0.65       15.9994       0
      1629 QQQ      314      DMET     DG1      DGP1             0.42        2.0141       0
      1630 QQQ      314      DMET     DB1      DGA3             0.09        2.0141       0
      1631 QQQ      314      DMET     DB2      DGA3             0.09        2.0141       0
      1632 QQQ      314      DMET     DB3      DGA3             0.09        2.0141       0
      1633 QQQ      315      DMET     CB       CG331           -0.04        12.011       0
      1634 QQQ      315      DMET     OG       OG311           -0.65       15.9994       0
      1635 QQQ      315      DMET     DG1      DGP1             0.42        2.0141       0
      1636 QQQ      315      DMET     DB1      DGA3             0.09        2.0141       0
      1637 QQQ      315      DMET     DB2      DGA3             0.09        2.0141       0
      1638 QQQ      315      DMET     DB3      DGA3             0.09        2.0141       0
      1639 QQQ      316      DMET     CB       CG331           -0.04        12.011       0
      1640 QQQ      316      DMET     OG       OG311           -0.65       15.9994       0
      1641 QQQ      316      DMET     DG1      DGP1             0.42        2.0141       0
      1642 QQQ      316      DMET     DB1      DGA3             0.09        2.0141       0
      1643 QQQ      316      DMET     DB2      DGA3             0.09        2.0141       0
      1644 QQQ      316      DMET     DB3      DGA3             0.09        2.0141       0
      1645 QQQ      318      DMET     CB       CG331           -0.04        12.011       0
      1646 QQQ      318      DMET     OG       OG311           -0.65       15.9994       0
      1647 QQQ      318      DMET     DG1      DGP1             0.42        2.0141       0
      1648 QQQ      318      DMET     DB1      DGA3             0.09        2.0141       0
      1649 QQQ      318      DMET     DB2      DGA3             0.09        2.0141       0
      1650 QQQ      318      DMET     DB3      DGA3             0.09        2.0141       0
      1651 QQQ      319      DMET     CB       CG331           -0.04        12.011       0
      1652 QQQ      319      DMET     OG       OG311           -0.65       15.9994       0
      1653 QQQ      319      DMET     DG1      DGP1             0.42        2.0141       0
      1654 QQQ      319      DMET     DB1      DGA3             0.09        2.0141       0
      1655 QQQ      319      DMET     DB2      DGA3             0.09        2.0141       0
      1656 QQQ      319      DMET     DB3      DGA3             0.09        2.0141       0
      1657 QQQ      320      DMET     CB       CG331           -0.04        12.011       0
      1658 QQQ      320      DMET     OG       OG311           -0.65       15.9994       0
      1659 QQQ      320      DMET     DG1      DGP1             0.42        2.0141       0
      1660 QQQ      320      DMET     DB1      DGA3             0.09        2.0141       0
      1661 QQQ      320      DMET     DB2      DGA3             0.09        2.0141       0
      1662 QQQ      320      DMET     DB3      DGA3             0.09        2.0141       0
      1663 QQQ      321      DMET     CB       CG331           -0.04        12.011       0
      1664 QQQ      321      DMET     OG       OG311           -0.65       15.9994       0
      1665 QQQ      321      DMET     DG1      DGP1             0.42        2.0141       0
      1666 QQQ      321      DMET     DB1      DGA3             0.09        2.0141       0
      1667 QQQ      321      DMET     DB2      DGA3             0.09        2.0141       0
      1668 QQQ      321      DMET     DB3      DGA3             0.09        2.0141       0
      1669 QQQ      322      DMET     CB       CG331           -0.04        12.011       0
      1670 QQQ      322      DMET     OG       OG311           -0.65       15.9994       0
      1671 QQQ      322      DMET     DG1      DGP1             0.42        2.0141       0
      1672 QQQ      322      DMET     DB1      DGA3             0.09        2.0141       0
      1673 QQQ      322      DMET     DB2      DGA3             0.09        2.0141       0
      1674 QQQ      322      DMET     DB3      DGA3             0.09        2.0141       0
      1675 QQQ      323      DMET     CB       CG331           -0.04        12.011       0
      1676 QQQ      323      DMET     OG       OG311           -0.65       15.9994       0
      1677 QQQ      323      DMET     DG1      DGP1             0.42        2.0141       0
      1678 QQQ      323      DMET     DB1      DGA3             0.09        2.0141       0
      1679 QQQ      323      DMET     DB2      DGA3             0.09        2.0141       0
      1680 QQQ      323      DMET     DB3      DGA3             0.09        2.0141       0
      1681 QQQ      324      DMET     CB       CG331           -0.04        12.011       0
      1682 QQQ      324      DMET     OG       OG311           -0.65       15.9994       0
      1683 QQQ      324      DMET     DG1      DGP1             0.42        2.0141       0
      1684 QQQ      324      DMET     DB1      DGA3             0.09        2.0141       0
      1685 QQQ      324      DMET     DB2      DGA3             0.09        2.0141       0
      1686 QQQ      324      DMET     DB3      DGA3             0.09        2.0141       0
      1687 QQQ      325      DMET     CB       CG331           -0.04        12.011       0
      1688 QQQ      325      DMET     OG       OG311           -0.65       15.9994       0
      1689 QQQ      325      DMET     DG1      DGP1             0.42        2.0141       0
      1690 QQQ      325      DMET     DB1      DGA3             0.09        2.0141       0
      1691 QQQ      325      DMET     DB2      DGA3             0.09        2.0141       0
      1692 QQQ      325      DMET     DB3      DGA3             0.09        2.0141       0
      1693 QQQ      326      DMET     CB       CG331           -0.04        12.011       0
      1694 QQQ      326      DMET     OG       OG311           -0.65       15.9994       0
      1695 QQQ      326      DMET     DG1      DGP1             0.42        2.0141       0
      1696 QQQ      326      DMET     DB1      DGA3             0.09        2.0141       0
      1697 QQQ      326      DMET     DB2      DGA3             0.09        2.0141       0
      1698 QQQ      326      DMET     DB3      DGA3             0.09        2.0141       0
      1699 QQQ      327      DMET     CB       CG331           -0.04        12.011       0
      1700 QQQ      327      DMET     OG       OG311           -0.65       15.9994       0
      1701 QQQ      327      DMET     DG1      DGP1             0.42        2.0141       0
      1702 QQQ      327      DMET     DB1      DGA3             0.09        2.0141       0
      1703 QQQ      327      DMET     DB2      DGA3             0.09        2.0141       0
      1704 QQQ      327      DMET     DB3      DGA3             0.09        2.0141       0
      1705 QQQ      328      DMET     CB       CG331           -0.04        12.011       0
      1706 QQQ      328      DMET     OG       OG311           -0.65       15.9994       0
      1707 QQQ      328      DMET     DG1      DGP1             0.42        2.0141       0
      1708 QQQ      328      DMET     DB1      DGA3             0.09        2.0141       0
      1709 QQQ      328      DMET     DB2      DGA3             0.09        2.0141       0
      1710 QQQ      328      DMET     DB3      DGA3             0.09        2.0141       0
      1711 QQQ      329      DMET     CB       CG331           -0.04        12.011       0
      1712 QQQ      329      DMET     OG       OG311           -0.65       15.9994       0
      1713 QQQ      329      DMET     DG1      DGP1             0.42        2.0141       0
      1714 QQQ      329      DMET     DB1      DGA3             0.09        2.0141       0
      1715 QQQ      329      DMET     DB2      DGA3             0.09        2.0141       0
      1716 QQQ      329      DMET     DB3      DGA3             0.09        2.0141       0
      1717 QQQ      330      DMET     CB       CG331           -0.04        12.011       0
      1718 QQQ      330      DMET     OG       OG311           -0.65       15.9994       0
      1719 QQQ      330      DMET     DG1      DGP1             0.42        2.0141       0
      1720 QQQ      330      DMET     DB1      DGA3             0.09        2.0141       0
      1721 QQQ      330      DMET     DB2      DGA3             0.09        2.0141       0
      1722 QQQ      330      DMET     DB3      DGA3             0.09        2.0141       0
      1723 QQQ      331      DMET     CB       CG331           -0.04        12.011       0
      1724 QQQ      331      DMET     OG       OG311           -0.65       15.9994       0
      1725 QQQ      331      DMET     DG1      DGP1             0.42        2.0141       0
      1726 QQQ      331      DMET     DB1      DGA3             0.09        2.0141       0
      1727 QQQ      331      DMET     DB2      DGA3             0.09        2.0141       0
      1728 QQQ      331      DMET     DB3      DGA3             0.09        2.0141       0
      1729 QQQ      332      DMET     CB       CG331           -0.04        12.011       0
      1730 QQQ      332      DMET     OG       OG311           -0.65       15.9994       0
      1731 QQQ      332      DMET     DG1      DGP1             0.42        2.0141       0
      1732 QQQ      332      DMET     DB1      DGA3             0.09        2.0141       0
      1733 QQQ      332      DMET     DB2      DGA3             0.09        2.0141       0
      1734 QQQ      332      DMET     DB3      DGA3             0.09        2.0141       0
      1735 QQQ      333      DMET     CB       CG331           -0.04        12.011       0
      1736 QQQ      333      DMET     OG       OG311           -0.65       15.9994       0
      1737 QQQ      333      DMET     DG1      DGP1             0.42        2.0141       0
      1738 QQQ      333      DMET     DB1      DGA3             0.09        2.0141       0
      1739 QQQ      333      DMET     DB2      DGA3             0.09        2.0141       0
      1740 QQQ      333      DMET     DB3      DGA3             0.09        2.0141       0
      1741 QQQ      334      DMET     CB       CG331           -0.04        12.011       0
      1742 QQQ      334      DMET     OG       OG311           -0.65       15.9994       0
      1743 QQQ      334      DMET     DG1      DGP1             0.42        2.0141       0
      1744 QQQ      334      DMET     DB1      DGA3             0.09        2.0141       0
      1745 QQQ      334      DMET     DB2      DGA3             0.09        2.0141       0
      1746 QQQ      334      DMET     DB3      DGA3             0.09        2.0141       0
      1747 QQQ      335      DMET     CB       CG331           -0.04        12.011       0
      1748 QQQ      335      DMET     OG       OG311           -0.65       15.9994       0
      1749 QQQ      335      DMET     DG1      DGP1             0.42        2.0141       0
      1750 QQQ      335      DMET     DB1      DGA3             0.09        2.0141       0
      1751 QQQ      335      DMET     DB2      DGA3             0.09        2.0141       0
      1752 QQQ      335      DMET     DB3      DGA3             0.09        2.0141       0
      1753 QQQ      336      DMET     CB       CG331           -0.04        12.011       0
      1754 QQQ      336      DMET     OG       OG311           -0.65       15.9994       0
      1755 QQQ      336      DMET     DG1      DGP1             0.42        2.0141       0
      1756 QQQ      336      DMET     DB1      DGA3             0.09        2.0141       0
      1757 QQQ      336      DMET     DB2      DGA3             0.09        2.0141       0
      1758 QQQ      336      DMET     DB3      DGA3             0.09        2.0141       0
      1759 QQQ      338      DMET     CB       CG331           -0.04        12.011       0
      1760 QQQ      338      DMET     OG       OG311           -0.65       15.9994       0
      1761 QQQ      338      DMET     DG1      DGP1             0.42        2.0141       0
      1762 QQQ      338      DMET     DB1      DGA3             0.09        2.0141       0
      1763 QQQ      338      DMET     DB2      DGA3             0.09        2.0141       0
      1764 QQQ      338      DMET     DB3      DGA3             0.09        2.0141       0
      1765 QQQ      339      DMET     CB       CG331           -0.04        12.011       0
      1766 QQQ      339      DMET     OG       OG311           -0.65       15.9994       0
      1767 QQQ      339      DMET     DG1      DGP1             0.42        2.0141       0
      1768 QQQ      339      DMET     DB1      DGA3             0.09        2.0141       0
      1769 QQQ      339      DMET     DB2      DGA3             0.09        2.0141       0
      1770 QQQ      339      DMET     DB3      DGA3             0.09        2.0141       0
      1771 QQQ      340      DMET     CB       CG331           -0.04        12.011       0
      1772 QQQ      340      DMET     OG       OG311           -0.65       15.9994       0
      1773 QQQ      340      DMET     DG1      DGP1             0.42        2.0141       0
      1774 QQQ      340      DMET     DB1      DGA3             0.09        2.0141       0
      1775 QQQ      340      DMET     DB2      DGA3             0.09        2.0141       0
      1776 QQQ      340      DMET     DB3      DGA3             0.09        2.0141       0
      1777 QQQ      341      DMET     CB       CG331           -0.04        12.011       0
      1778 QQQ      341      DMET     OG       OG311           -0.65       15.9994       0
      1779 QQQ      341      DMET     DG1      DGP1             0.42        2.0141       0
      1780 QQQ      341      DMET     DB1      DGA3             0.09        2.0141       0
      1781 QQQ      341      DMET     DB2      DGA3             0.09        2.0141       0
      1782 QQQ      341      DMET     DB3      DGA3             0.09        2.0141       0
      1783 QQQ      342      DMET     CB       CG331           -0.04        12.011       0
      1784 QQQ      342      DMET     OG       OG311           -0.65       15.9994       0
      1785 QQQ      342      DMET     DG1      DGP1             0.42        2.0141       0
      1786 QQQ      342      DMET     DB1      DGA3             0.09        2.0141       0
      1787 QQQ      342      DMET     DB2      DGA3             0.09        2.0141       0
      1788 QQQ      342      DMET     DB3      DGA3             0.09        2.0141       0
      1789 QQQ      343      DMET     CB       CG331           -0.04        12.011       0
      1790 QQQ      343      DMET     OG       OG311           -0.65       15.9994       0
      1791 QQQ      343      DMET     DG1      DGP1             0.42        2.0141       0
      1792 QQQ      343      DMET     DB1      DGA3             0.09        2.0141       0
      1793 QQQ      343      DMET     DB2      DGA3             0.09        2.0141       0
      1794 QQQ      343      DMET     DB3      DGA3             0.09        2.0141       0
      1795 QQQ      344      DMET     CB       CG331           -0.04        12.011       0
      1796 QQQ      344      DMET     OG       OG311           -0.65       15.9994       0
      1797 QQQ      344      DMET     DG1      DGP1             0.42        2.0141       0
      1798 QQQ      344      DMET     DB1      DGA3             0.09        2.0141       0
      1799 QQQ      344      DMET     DB2      DGA3             0.09        2.0141       0
      1800 QQQ      344      DMET     DB3      DGA3             0.09        2.0141       0
      1801 QQQ      345      DMET     CB       CG331           -0.04        12.011       0
      1802 QQQ      345      DMET     OG       OG311           -0.65       15.9994       0
      1803 QQQ      345      DMET     DG1      DGP1             0.42        2.0141       0
      1804 QQQ      345      DMET     DB1      DGA3             0.09        2.0141       0
      1805 QQQ      345      DMET     DB2      DGA3             0.09        2.0141       0
      1806 QQQ      345      DMET     DB3      DGA3             0.09        2.0141       0
      1807 QQQ      346      DMET     CB       CG331           -0.04        12.011       0
      1808 QQQ      346      DMET     OG       OG311           -0.65       15.9994       0
      1809 QQQ      346      DMET     DG1      DGP1             0.42        2.0141       0
      1810 QQQ      346      DMET     DB1      DGA3             0.09        2.0141       0
      1811 QQQ      346      DMET     DB2      DGA3             0.09        2.0141       0
      1812 QQQ      346      DMET     DB3      DGA3             0.09        2.0141       0
      1813 QQQ      347      DMET     CB       CG331           -0.04        12.011       0
      1814 QQQ      347      DMET     OG       OG311           -0.65       15.9994       0
      1815 QQQ      347      DMET     DG1      DGP1             0.42        2.0141       0
      1816 QQQ      347      DMET     DB1      DGA3             0.09        2.0141       0
      1817 QQQ      347      DMET     DB2      DGA3             0.09        2.0141       0
      1818 QQQ      347      DMET     DB3      DGA3             0.09        2.0141       0
      1819 QQQ      348      DMET     CB       CG331           -0.04        12.011       0
      1820 QQQ      348      DMET     OG       OG311           -0.65       15.9994       0
      1821 QQQ      348      DMET     DG1      DGP1             0.42        2.0141       0
      1822 QQQ      348      DMET     DB1      DGA3             0.09        2.0141       0
      1823 QQQ      348      DMET     DB2      DGA3             0.09        2.0141       0
      1824 QQQ      348      DMET     DB3      DGA3             0.09        2.0141       0
      1825 QQQ      349      DMET     CB       CG331           -0.04        12.011       0
      1826 QQQ      349      DMET     OG       OG311           -0.65       15.9994       0
      1827 QQQ      349      DMET     DG1      DGP1             0.42        2.0141       0
      1828 QQQ      349      DMET     DB1      DGA3             0.09        2.0141       0
      1829 QQQ      349      DMET     DB2      DGA3             0.09        2.0141       0
      1830 QQQ      349      DMET     DB3      DGA3             0.09        2.0141       0
      1831 QQQ      350      DMET     CB       CG331           -0.04        12.011       0
      1832 QQQ      350      DMET     OG       OG311           -0.65       15.9994       0
      1833 QQQ      350      DMET     DG1      DGP1             0.42        2.0141       0
      1834 QQQ      350      DMET     DB1      DGA3             0.09        2.0141       0
      1835 QQQ      350      DMET     DB2      DGA3             0.09        2.0141       0
      1836 QQQ      350      DMET     DB3      DGA3             0.09        2.0141       0
      1837 QQQ      352      DMET     CB       CG331           -0.04        12.011       0
      1838 QQQ      352      DMET     OG       OG311           -0.65       15.9994       0
      1839 QQQ      352      DMET     DG1      DGP1             0.42        2.0141       0
      1840 QQQ      352      DMET     DB1      DGA3             0.09        2.0141       0
      1841 QQQ      352      DMET     DB2      DGA3             0.09        2.0141       0
      1842 QQQ      352      DMET     DB3      DGA3             0.09        2.0141       0
      1843 QQQ      353      DMET     CB       CG331           -0.04        12.011       0
      1844 QQQ      353      DMET     OG       OG311           -0.65       15.9994       0
      1845 QQQ      353      DMET     DG1      DGP1             0.42        2.0141       0
      1846 QQQ      353      DMET     DB1      DGA3             0.09        2.0141       0
      1847 QQQ      353      DMET     DB2      DGA3             0.09        2.0141       0
      1848 QQQ      353      DMET     DB3      DGA3             0.09        2.0141       0
      1849 QQQ      354      DMET     CB       CG331           -0.04        12.011       0
      1850 QQQ      354      DMET     OG       OG311           -0.65       15.9994       0
      1851 QQQ      354      DMET     DG1      DGP1             0.42        2.0141       0
      1852 QQQ      354      DMET     DB1      DGA3             0.09        2.0141       0
      1853 QQQ      354      DMET     DB2      DGA3             0.09        2.0141       0
      1854 QQQ      354      DMET     DB3      DGA3             0.09        2.0141       0
      1855 QQQ      355      DMET     CB       CG331           -0.04        12.011       0
      1856 QQQ      355      DMET     OG       OG311           -0.65       15.9994       0
      1857 QQQ      355      DMET     DG1      DGP1             0.42        2.0141       0
      1858 QQQ      355      DMET     DB1      DGA3             0.09        2.0141       0
      1859 QQQ      355      DMET     DB2      DGA3             0.09        2.0141       0
      1860 QQQ      355      DMET     DB3      DGA3             0.09        2.0141       0
      1861 QQQ      356      DMET     CB       CG331           -0.04        12.011       0
      1862 QQQ      356      DMET     OG       OG311           -0.65       15.9994       0
      1863 QQQ      356      DMET     DG1      DGP1             0.42        2.0141       0
      1864 QQQ      356      DMET     DB1      DGA3             0.09        2.0141       0
      1865 QQQ      356      DMET     DB2      DGA3             0.09        2.0141       0
      1866 QQQ      356      DMET     DB3      DGA3             0.09        2.0141       0
      1867 QQQ      357      DMET     CB       CG331           -0.04        12.011       0
      1868 QQQ      357      DMET     OG       OG311           -0.65       15.9994       0
      1869 QQQ      357      DMET     DG1      DGP1             0.42        2.0141       0
      1870 QQQ      357      DMET     DB1      DGA3             0.09        2.0141       0
      1871 QQQ      357      DMET     DB2      DGA3             0.09        2.0141       0
      1872 QQQ      357      DMET     DB3      DGA3             0.09        2.0141       0
      1873 QQQ      358      DMET     CB       CG331           -0.04        12.011       0
      1874 QQQ      358      DMET     OG       OG311           -0.65       15.9994       0
      1875 QQQ      358      DMET     DG1      DGP1             0.42        2.0141       0
      1876 QQQ      358      DMET     DB1      DGA3             0.09        2.0141       0
      1877 QQQ      358      DMET     DB2      DGA3             0.09        2.0141       0
      1878 QQQ      358      DMET     DB3      DGA3             0.09        2.0141       0
      1879 QQQ      359      DMET     CB       CG331           -0.04        12.011       0
      1880 QQQ      359      DMET     OG       OG311           -0.65       15.9994       0
      1881 QQQ      359      DMET     DG1      DGP1             0.42        2.0141       0
      1882 QQQ      359      DMET     DB1      DGA3             0.09        2.0141       0
      1883 QQQ      359      DMET     DB2      DGA3             0.09        2.0141       0
      1884 QQQ      359      DMET     DB3      DGA3             0.09        2.0141       0
      1885 QQQ      360      DMET     CB       CG331           -0.04        12.011       0
      1886 QQQ      360      DMET     OG       OG311           -0.65       15.9994       0
      1887 QQQ      360      DMET     DG1      DGP1             0.42        2.0141       0
      1888 QQQ      360      DMET     DB1      DGA3             0.09        2.0141       0
      1889 QQQ      360      DMET     DB2      DGA3             0.09        2.0141       0
      1890 QQQ      360      DMET     DB3      DGA3             0.09        2.0141       0
      1891 QQQ      361      DMET     CB       CG331           -0.04        12.011       0
      1892 QQQ      361      DMET     OG       OG311           -0.65       15.9994       0
      1893 QQQ      361      DMET     DG1      DGP1             0.42        2.0141       0
      1894 QQQ      361      DMET     DB1      DGA3             0.09        2.0141       0
      1895 QQQ      361      DMET     DB2      DGA3             0.09        2.0141       0
      1896 QQQ      361      DMET     DB3      DGA3             0.09        2.0141       0
      1897 QQQ      363      DMET     CB       CG331           -0.04        12.011       0
      1898 QQQ      363      DMET     OG       OG311           -0.65       15.9994       0
      1899 QQQ      363      DMET     DG1      DGP1             0.42        2.0141       0
      1900 QQQ      363      DMET     DB1      DGA3             0.09        2.0141       0
      1901 QQQ      363      DMET     DB2      DGA3             0.09        2.0141       0
      1902 QQQ      363      DMET     DB3      DGA3             0.09        2.0141       0
      1903 QQQ      364      DMET     CB       CG331           -0.04        12.011       0
      1904 QQQ      364      DMET     OG       OG311           -0.65       15.9994       0
      1905 QQQ      364      DMET     DG1      DGP1             0.42        2.0141       0
      1906 QQQ      364      DMET     DB1      DGA3             0.09        2.0141       0
      1907 QQQ      364      DMET     DB2      DGA3             0.09        2.0141       0
      1908 QQQ      364      DMET     DB3      DGA3             0.09        2.0141       0
      1909 QQQ      365      DMET     CB       CG331           -0.04        12.011       0
      1910 QQQ      365      DMET     OG       OG311           -0.65       15.9994       0
      1911 QQQ      365      DMET     DG1      DGP1             0.42        2.0141       0
      1912 QQQ      365      DMET     DB1      DGA3             0.09        2.0141       0
      1913 QQQ      365      DMET     DB2      DGA3             0.09        2.0141       0
      1914 QQQ      365      DMET     DB3      DGA3             0.09        2.0141       0
      1915 QQQ      367      DMET     CB       CG331           -0.04        12.011       0
      1916 QQQ      367      DMET     OG       OG311           -0.65       15.9994       0
      1917 QQQ      367      DMET     DG1      DGP1             0.42        2.0141       0
      1918 QQQ      367      DMET     DB1      DGA3             0.09        2.0141       0
      1919 QQQ      367      DMET     DB2      DGA3             0.09        2.0141       0
      1920 QQQ      367      DMET     DB3      DGA3             0.09        2.0141       0
      1921 QQQ      368      DMET     CB       CG331           -0.04        12.011       0
      1922 QQQ      368      DMET     OG       OG311           -0.65       15.9994       0
      1923 QQQ      368      DMET     DG1      DGP1             0.42        2.0141       0
      1924 QQQ      368      DMET     DB1      DGA3             0.09        2.0141       0
      1925 QQQ      368      DMET     DB2      DGA3             0.09        2.0141       0
      1926 QQQ      368      DMET     DB3      DGA3             0.09        2.0141       0
      1927 QQQ      370      DMET     CB       CG331           -0.04        12.011       0
      1928 QQQ      370      DMET     OG       OG311           -0.65       15.9994       0
      1929 QQQ      370      DMET     DG1      DGP1             0.42        2.0141       0
      1930 QQQ      370      DMET     DB1      DGA3             0.09        2.0141       0
      1931 QQQ      370      DMET     DB2      DGA3             0.09        2.0141       0
      1932 QQQ      370      DMET     DB3      DGA3             0.09        2.0141       0
      1933 QQQ      371      DMET     CB       CG331           -0.04        12.011       0
      1934 QQQ      371      DMET     OG       OG311           -0.65       15.9994       0
      1935 QQQ      371      DMET     DG1      DGP1             0.42        2.0141       0
      1936 QQQ      371      DMET     DB1      DGA3             0.09        2.0141       0
      1937 QQQ      371      DMET     DB2      DGA3             0.09        2.0141       0
      1938 QQQ      371      DMET     DB3      DGA3             0.09        2.0141       0
      1939 QQQ      372      DMET     CB       CG331           -0.04        12.011       0
      1940 QQQ      372      DMET     OG       OG311           -0.65       15.9994       0
      1941 QQQ      372      DMET     DG1      DGP1             0.42        2.0141       0
      1942 QQQ      372      DMET     DB1      DGA3             0.09        2.0141       0
      1943 QQQ      372      DMET     DB2      DGA3             0.09        2.0141       0
      1944 QQQ      372      DMET     DB3      DGA3             0.09        2.0141       0
      1945 QQQ      373      DMET     CB       CG331           -0.04        12.011       0
      1946 QQQ      373      DMET     OG       OG311           -0.65       15.9994       0
      1947 QQQ      373      DMET     DG1      DGP1             0.42        2.0141       0
      1948 QQQ      373      DMET     DB1      DGA3             0.09        2.0141       0
      1949 QQQ      373      DMET     DB2      DGA3             0.09        2.0141       0
      1950 QQQ      373      DMET     DB3      DGA3             0.09        2.0141       0
      1951 QQQ      374      DMET     CB       CG331           -0.04        12.011       0
      1952 QQQ      374      DMET     OG       OG311           -0.65       15.9994       0
      1953 QQQ      374      DMET     DG1      DGP1             0.42        2.0141       0
      1954 QQQ      374      DMET     DB1      DGA3             0.09        2.0141       0
      1955 QQQ      374      DMET     DB2      DGA3             0.09        2.0141       0
      1956 QQQ      374      DMET     DB3      DGA3             0.09        2.0141       0
      1957 QQQ      375      DMET     CB       CG331           -0.04        12.011       0
      1958 QQQ      375      DMET     OG       OG311           -0.65       15.9994       0
      1959 QQQ      375      DMET     DG1      DGP1             0.42        2.0141       0
      1960 QQQ      375      DMET     DB1      DGA3             0.09        2.0141       0
      1961 QQQ      375      DMET     DB2      DGA3             0.09        2.0141       0
      1962 QQQ      375      DMET     DB3      DGA3             0.09        2.0141       0
      1963 QQQ      376      DMET     CB       CG331           -0.04        12.011       0
      1964 QQQ      376      DMET     OG       OG311           -0.65       15.9994       0
      1965 QQQ      376      DMET     DG1      DGP1             0.42        2.0141       0
      1966 QQQ      376      DMET     DB1      DGA3             0.09        2.0141       0
      1967 QQQ      376      DMET     DB2      DGA3             0.09        2.0141       0
      1968 QQQ      376      DMET     DB3      DGA3             0.09        2.0141       0
      1969 QQQ      378      DMET     CB       CG331           -0.04        12.011       0
      1970 QQQ      378      DMET     OG       OG311           -0.65       15.9994       0
      1971 QQQ      378      DMET     DG1      DGP1             0.42        2.0141       0
      1972 QQQ      378      DMET     DB1      DGA3             0.09        2.0141       0
      1973 QQQ      378      DMET     DB2      DGA3             0.09        2.0141       0
      1974 QQQ      378      DMET     DB3      DGA3             0.09        2.0141       0
      1975 QQQ      379      DMET     CB       CG331           -0.04        12.011       0
      1976 QQQ      379      DMET     OG       OG311           -0.65       15.9994       0
      1977 QQQ      379      DMET     DG1      DGP1             0.42        2.0141       0
      1978 QQQ      379      DMET     DB1      DGA3             0.09        2.0141       0
      1979 QQQ      379      DMET     DB2      DGA3             0.09        2.0141       0
      1980 QQQ      379      DMET     DB3      DGA3             0.09        2.0141       0
      1981 QQQ      380      DMET     CB       CG331           -0.04        12.011       0
      1982 QQQ      380      DMET     OG       OG311           -0.65       15.9994       0
      1983 QQQ      380      DMET     DG1      DGP1             0.42        2.0141       0
      1984 QQQ      380      DMET     DB1      DGA3             0.09        2.0141       0
      1985 QQQ      380      DMET     DB2      DGA3             0.09        2.0141       0
      1986 QQQ      380      DMET     DB3      DGA3             0.09        2.0141       0
      1987 QQQ      381      DMET     CB       CG331           -0.04        12.011       0
      1988 QQQ      381      DMET     OG       OG311           -0.65       15.9994       0
      1989 QQQ      381      DMET     DG1      DGP1             0.42        2.0141       0
      1990 QQQ      381      DMET     DB1      DGA3             0.09        2.0141       0
      1991 QQQ      381      DMET     DB2      DGA3             0.09        2.0141       0
      1992 QQQ      381      DMET     DB3      DGA3             0.09        2.0141       0
      1993 QQQ      382      DMET     CB       CG331           -0.04        12.011       0
      1994 QQQ      382      DMET     OG       OG311           -0.65       15.9994       0
      1995 QQQ      382      DMET     DG1      DGP1             0.42        2.0141       0
      1996 QQQ      382      DMET     DB1      DGA3             0.09        2.0141       0
      1997 QQQ      382      DMET     DB2      DGA3             0.09        2.0141       0
      1998 QQQ      382      DMET     DB3      DGA3             0.09        2.0141       0
      1999 QQQ      383      DMET     CB       CG331           -0.04        12.011       0
      2000 QQQ      383      DMET     OG       OG311           -0.65       15.9994       0
      2001 QQQ      383      DMET     DG1      DGP1             0.42        2.0141       0
      2002 QQQ      383      DMET     DB1      DGA3             0.09        2.0141       0
      2003 QQQ      383      DMET     DB2      DGA3             0.09        2.0141       0
      2004 QQQ      383      DMET     DB3      DGA3             0.09        2.0141       0
      2005 QQQ      384      DMET     CB       CG331           -0.04        12.011       0
      2006 QQQ      384      DMET     OG       OG311           -0.65       15.9994       0
      2007 QQQ      384      DMET     DG1      DGP1             0.42        2.0141       0
      2008 QQQ      384      DMET     DB1      DGA3             0.09        2.0141       0
      2009 QQQ      384      DMET     DB2      DGA3             0.09        2.0141       0
      2010 QQQ      384      DMET     DB3      DGA3             0.09        2.0141       0
      2011 QQQ      385      DMET     CB       CG331           -0.04        12.011       0
      2012 QQQ      385      DMET     OG       OG311           -0.65       15.9994       0
      2013 QQQ      385      DMET     DG1      DGP1             0.42        2.0141       0
      2014 QQQ      385      DMET     DB1      DGA3             0.09        2.0141       0
      2015 QQQ      385      DMET     DB2      DGA3             0.09        2.0141       0
      2016 QQQ      385      DMET     DB3      DGA3             0.09        2.0141       0
      2017 QQQ      387      DMET     CB       CG331           -0.04        12.011       0
      2018 QQQ      387      DMET     OG       OG311           -0.65       15.9994       0
      2019 QQQ      387      DMET     DG1      DGP1             0.42        2.0141       0
      2020 QQQ      387      DMET     DB1      DGA3             0.09        2.0141       0
      2021 QQQ      387      DMET     DB2      DGA3             0.09        2.0141       0
      2022 QQQ      387      DMET     DB3      DGA3             0.09        2.0141       0
      2023 QQQ      388      DMET     CB       CG331           -0.04        12.011       0
      2024 QQQ      388      DMET     OG       OG311           -0.65       15.9994       0
      2025 QQQ      388      DMET     DG1      DGP1             0.42        2.0141       0
      2026 QQQ      388      DMET     DB1      DGA3             0.09        2.0141       0
      2027 QQQ      388      DMET     DB2      DGA3             0.09        2.0141       0
      2028 QQQ      388      DMET     DB3      DGA3             0.09        2.0141       0
      2029 QQQ      389      DMET     CB       CG331           -0.04        12.011       0
      2030 QQQ      389      DMET     OG       OG311           -0.65       15.9994       0
      2031 QQQ      389      DMET     DG1      DGP1             0.42        2.0141       0
      2032 QQQ      389      DMET     DB1      DGA3             0.09        2.0141       0
      2033 QQQ      389      DMET     DB2      DGA3             0.09        2.0141       0
      2034 QQQ      389      DMET     DB3      DGA3             0.09        2.0141       0
      2035 QQQ      390      DMET     CB       CG331           -0.04        12.011       0
      2036 QQQ      390      DMET     OG       OG311           -0.65       15.9994       0
      2037 QQQ      390      DMET     DG1      DGP1             0.42        2.0141       0
      2038 QQQ      390      DMET     DB1      DGA3             0.09        2.0141       0
      2039 QQQ      390      DMET     DB2      DGA3             0.09        2.0141       0
      2040 QQQ      390      DMET     DB3      DGA3             0.09        2.0141       0
      2041 QQQ      391      DMET     CB       CG331           -0.04        12.011       0
      2042 QQQ      391      DMET     OG       OG311           -0.65       15.9994       0
      2043 QQQ      391      DMET     DG1      DGP1             0.42        2.0141       0
      2044 QQQ      391      DMET     DB1      DGA3             0.09        2.0141       0
      2045 QQQ      391      DMET     DB2      DGA3             0.09        2.0141       0
      2046 QQQ      391      DMET     DB3      DGA3             0.09        2.0141       0
      2047 QQQ      392      DMET     CB       CG331           -0.04        12.011       0
      2048 QQQ      392      DMET     OG       OG311           -0.65       15.9994       0
      2049 QQQ      392      DMET     DG1      DGP1             0.42        2.0141       0
      2050 QQQ      392      DMET     DB1      DGA3             0.09        2.0141       0
      2051 QQQ      392      DMET     DB2      DGA3             0.09        2.0141       0
      2052 QQQ      392      DMET     DB3      DGA3             0.09        2.0141       0
      2053 QQQ      393      DMET     CB       CG331           -0.04        12.011       0
      2054 QQQ      393      DMET     OG       OG311           -0.65       15.9994       0
      2055 QQQ      393      DMET     DG1      DGP1             0.42        2.0141       0
      2056 QQQ      393      DMET     DB1      DGA3             0.09        2.0141       0
      2057 QQQ      393      DMET     DB2      DGA3             0.09        2.0141       0
      2058 QQQ      393      DMET     DB3      DGA3             0.09        2.0141       0
      2059 QQQ      394      DMET     CB       CG331           -0.04        12.011       0
      2060 QQQ      394      DMET     OG       OG311           -0.65       15.9994       0
      2061 QQQ      394      DMET     DG1      DGP1             0.42        2.0141       0
      2062 QQQ      394      DMET     DB1      DGA3             0.09        2.0141       0
      2063 QQQ      394      DMET     DB2      DGA3             0.09        2.0141       0
      2064 QQQ      394      DMET     DB3      DGA3             0.09        2.0141       0
      2065 QQQ      395      DMET     CB       CG331           -0.04        12.011       0
      2066 QQQ      395      DMET     OG       OG311           -0.65       15.9994       0
      2067 QQQ      395      DMET     DG1      DGP1             0.42        2.0141       0
      2068 QQQ      395      DMET     DB1      DGA3             0.09        2.0141       0
      2069 QQQ      395      DMET     DB2      DGA3             0.09        2.0141       0
      2070 QQQ      395      DMET     DB3      DGA3             0.09        2.0141       0
      2071 QQQ      396      DMET     CB       CG331           -0.04        12.011       0
      2072 QQQ      396      DMET     OG       OG311           -0.65       15.9994       0
      2073 QQQ      396      DMET     DG1      DGP1             0.42        2.0141       0
      2074 QQQ      396      DMET     DB1      DGA3             0.09        2.0141       0
      2075 QQQ      396      DMET     DB2      DGA3             0.09        2.0141       0
      2076 QQQ      396      DMET     DB3      DGA3             0.09        2.0141       0
      2077 QQQ      397      DMET     CB       CG331           -0.04        12.011       0
      2078 QQQ      397      DMET     OG       OG311           -0.65       15.9994       0
      2079 QQQ      397      DMET     DG1      DGP1             0.42        2.0141       0
      2080 QQQ      397      DMET     DB1      DGA3             0.09        2.0141       0
      2081 QQQ      397      DMET     DB2      DGA3             0.09        2.0141       0
      2082 QQQ      397      DMET     DB3      DGA3             0.09        2.0141       0
      2083 QQQ      398      DMET     CB       CG331           -0.04        12.011       0
      2084 QQQ      398      DMET     OG       OG311           -0.65       15.9994       0
      2085 QQQ      398      DMET     DG1      DGP1             0.42        2.0141       0
      2086 QQQ      398      DMET     DB1      DGA3             0.09        2.0141       0
      2087 QQQ      398      DMET     DB2      DGA3             0.09        2.0141       0
      2088 QQQ      398      DMET     DB3      DGA3             0.09        2.0141       0
      2089 QQQ      400      DMET     CB       CG331           -0.04        12.011       0
      2090 QQQ      400      DMET     OG       OG311           -0.65       15.9994       0
      2091 QQQ      400      DMET     DG1      DGP1             0.42        2.0141       0
      2092 QQQ      400      DMET     DB1      DGA3             0.09        2.0141       0
      2093 QQQ      400      DMET     DB2      DGA3             0.09        2.0141       0
      2094 QQQ      400      DMET     DB3      DGA3             0.09        2.0141       0
      2095 QQQ      401      DMET     CB       CG331           -0.04        12.011       0
      2096 QQQ      401      DMET     OG       OG311           -0.65       15.9994       0
      2097 QQQ      401      DMET     DG1      DGP1             0.42        2.0141       0
      2098 QQQ      401      DMET     DB1      DGA3             0.09        2.0141       0
      2099 QQQ      401      DMET     DB2      DGA3             0.09        2.0141       0
      2100 QQQ      401      DMET     DB3      DGA3             0.09        2.0141       0
      2101 QQQ      402      DMET     CB       CG331           -0.04        12.011       0
      2102 QQQ      402      DMET     OG       OG311           -0.65       15.9994       0
      2103 QQQ      402      DMET     DG1      DGP1             0.42        2.0141       0
      2104 QQQ      402      DMET     DB1      DGA3             0.09        2.0141       0
      2105 QQQ      402      DMET     DB2      DGA3             0.09        2.0141       0
      2106 QQQ      402      DMET     DB3      DGA3             0.09        2.0141       0
      2107 QQQ      404      DMET     CB       CG331           -0.04        12.011       0
      2108 QQQ      404      DMET     OG       OG311           -0.65       15.9994       0
      2109 QQQ      404      DMET     DG1      DGP1             0.42        2.0141       0
      2110 QQQ      404      DMET     DB1      DGA3             0.09        2.0141       0
      2111 QQQ      404      DMET     DB2      DGA3             0.09        2.0141       0
      2112 QQQ      404      DMET     DB3      DGA3             0.09        2.0141       0
      2113 QQQ      405      DMET     CB       CG331           -0.04        12.011       0
      2114 QQQ      405      DMET     OG       OG311           -0.65       15.9994       0
      2115 QQQ      405      DMET     DG1      DGP1             0.42        2.0141       0
      2116 QQQ      405      DMET     DB1      DGA3             0.09        2.0141       0
      2117 QQQ      405      DMET     DB2      DGA3             0.09        2.0141       0
      2118 QQQ      405      DMET     DB3      DGA3             0.09        2.0141       0
      2119 QQQ      406      DMET     CB       CG331           -0.04        12.011       0
      2120 QQQ      406      DMET     OG       OG311           -0.65       15.9994       0
      2121 QQQ      406      DMET     DG1      DGP1             0.42        2.0141       0
      2122 QQQ      406      DMET     DB1      DGA3             0.09        2.0141       0
      2123 QQQ      406      DMET     DB2      DGA3             0.09        2.0141       0
      2124 QQQ      406      DMET     DB3      DGA3             0.09        2.0141       0
      2125 QQQ      407      DMET     CB       CG331           -0.04        12.011       0
      2126 QQQ      407      DMET     OG       OG311           -0.65       15.9994       0
      2127 QQQ      407      DMET     DG1      DGP1             0.42        2.0141       0
      2128 QQQ      407      DMET     DB1      DGA3             0.09        2.0141       0
      2129 QQQ      407      DMET     DB2      DGA3             0.09        2.0141       0
      2130 QQQ      407      DMET     DB3      DGA3             0.09        2.0141       0
      2131 QQQ      408      DMET     CB       CG331           -0.04        12.011       0
      2132 QQQ      408      DMET     OG       OG311           -0.65       15.9994       0
      2133 QQQ      408      DMET     DG1      DGP1             0.42        2.0141       0
      2134 QQQ      408      DMET     DB1      DGA3             0.09        2.0141       0
      2135 QQQ      408      DMET     DB2      DGA3             0.09        2.0141       0
      2136 QQQ      408      DMET     DB3      DGA3             0.09        2.0141       0
      2137 QQQ      409      DMET     CB       CG331           -0.04        12.011       0
      2138 QQQ      409      DMET     OG       OG311           -0.65       15.9994       0
      2139 QQQ      409      DMET     DG1      DGP1             0.42        2.0141       0
      2140 QQQ      409      DMET     DB1      DGA3             0.09        2.0141       0
      2141 QQQ      409      DMET     DB2      DGA3             0.09        2.0141       0
      2142 QQQ      409      DMET     DB3      DGA3             0.09        2.0141       0
      2143 QQQ      410      DMET     CB       CG331           -0.04        12.011       0
      2144 QQQ      410      DMET     OG       OG311           -0.65       15.9994       0
      2145 QQQ      410      DMET     DG1      DGP1             0.42        2.0141       0
      2146 QQQ      410      DMET     DB1      DGA3             0.09        2.0141       0
      2147 QQQ      410      DMET     DB2      DGA3             0.09        2.0141       0
      2148 QQQ      410      DMET     DB3      DGA3             0.09        2.0141       0
      2149 QQQ      411      DMET     CB       CG331           -0.04        12.011       0
      2150 QQQ      411      DMET     OG       OG311           -0.65       15.9994       0
      2151 QQQ      411      DMET     DG1      DGP1             0.42        2.0141       0
      2152 QQQ      411      DMET     DB1      DGA3             0.09        2.0141       0
      2153 QQQ      411      DMET     DB2      DGA3             0.09        2.0141       0
      2154 QQQ      411      DMET     DB3      DGA3             0.09        2.0141       0
      2155 QQQ      412      DMET     CB       CG331           -0.04        12.011       0
      2156 QQQ      412      DMET     OG       OG311           -0.65       15.9994       0
      2157 QQQ      412      DMET     DG1      DGP1             0.42        2.0141       0
      2158 QQQ      412      DMET     DB1      DGA3             0.09        2.0141       0
      2159 QQQ      412      DMET     DB2      DGA3             0.09        2.0141       0
      2160 QQQ      412      DMET     DB3      DGA3             0.09        2.0141       0
      2161 QQQ      414      DMET     CB       CG331           -0.04        12.011       0
      2162 QQQ      414      DMET     OG       OG311           -0.65       15.9994       0
      2163 QQQ      414      DMET     DG1      DGP1             0.42        2.0141       0
      2164 QQQ      414      DMET     DB1      DGA3             0.09        2.0141       0
      2165 QQQ      414      DMET     DB2      DGA3             0.09        2.0141       0
      2166 QQQ      414      DMET     DB3      DGA3             0.09        2.0141       0
      2167 QQQ      415      DMET     CB       CG331           -0.04        12.011       0
      2168 QQQ      415      DMET     OG       OG311           -0.65       15.9994       0
      2169 QQQ      415      DMET     DG1      DGP1             0.42        2.0141       0
      2170 QQQ      415      DMET     DB1      DGA3             0.09        2.0141       0
      2171 QQQ      415      DMET     DB2      DGA3             0.09        2.0141       0
      2172 QQQ      415      DMET     DB3      DGA3             0.09        2.0141       0
      2173 QQQ      416      DMET     CB       CG331           -0.04        12.011       0
      2174 QQQ      416      DMET     OG       OG311           -0.65       15.9994       0
      2175 QQQ      416      DMET     DG1      DGP1             0.42        2.0141       0
      2176 QQQ      416      DMET     DB1      DGA3             0.09        2.0141       0
      2177 QQQ      416      DMET     DB2      DGA3             0.09        2.0141       0
      2178 QQQ      416      DMET     DB3      DGA3             0.09        2.0141       0
      2179 QQQ      417      DMET     CB       CG331           -0.04        12.011       0
      2180 QQQ      417      DMET     OG       OG311           -0.65       15.9994       0
      2181 QQQ      417      DMET     DG1      DGP1             0.42        2.0141       0
      2182 QQQ      417      DMET     DB1      DGA3             0.09        2.0141       0
      2183 QQQ      417      DMET     DB2      DGA3             0.09        2.0141       0
      2184 QQQ      417      DMET     DB3      DGA3             0.09        2.0141       0
      2185 QQQ      418      DMET     CB       CG331           -0.04        12.011       0
      2186 QQQ      418      DMET     OG       OG311           -0.65       15.9994       0
      2187 QQQ      418      DMET     DG1      DGP1             0.42        2.0141       0
      2188 QQQ      418      DMET     DB1      DGA3             0.09        2.0141       0
      2189 QQQ      418      DMET     DB2      DGA3             0.09        2.0141       0
      2190 QQQ      418      DMET     DB3      DGA3             0.09        2.0141       0
      2191 QQQ      419      DMET     CB       CG331           -0.04        12.011       0
      2192 QQQ      419      DMET     OG       OG311           -0.65       15.9994       0
      2193 QQQ      419      DMET     DG1      DGP1             0.42        2.0141       0
      2194 QQQ      419      DMET     DB1      DGA3             0.09        2.0141       0
      2195 QQQ      419      DMET     DB2      DGA3             0.09        2.0141       0
      2196 QQQ      419      DMET     DB3      DGA3             0.09        2.0141       0
      2197 QQQ      420      DMET     CB       CG331           -0.04        12.011       0
      2198 QQQ      420      DMET     OG       OG311           -0.65       15.9994       0
      2199 QQQ      420      DMET     DG1      DGP1             0.42        2.0141       0
      2200 QQQ      420      DMET     DB1      DGA3             0.09        2.0141       0
      2201 QQQ      420      DMET     DB2      DGA3             0.09        2.0141       0
      2202 QQQ      420      DMET     DB3      DGA3             0.09        2.0141       0
      2203 QQQ      422      DMET     CB       CG331           -0.04        12.011       0
      2204 QQQ      422      DMET     OG       OG311           -0.65       15.9994       0
      2205 QQQ      422      DMET     DG1      DGP1             0.42        2.0141       0
      2206 QQQ      422      DMET     DB1      DGA3             0.09        2.0141       0
      2207 QQQ      422      DMET     DB2      DGA3             0.09        2.0141       0
      2208 QQQ      422      DMET     DB3      DGA3             0.09        2.0141       0
      2209 QQQ      423      DMET     CB       CG331           -0.04        12.011       0
      2210 QQQ      423      DMET     OG       OG311           -0.65       15.9994       0
      2211 QQQ      423      DMET     DG1      DGP1             0.42        2.0141       0
      2212 QQQ      423      DMET     DB1      DGA3             0.09        2.0141       0
      2213 QQQ      423      DMET     DB2      DGA3             0.09        2.0141       0
      2214 QQQ      423      DMET     DB3      DGA3             0.09        2.0141       0
      2215 QQQ      424      DMET     CB       CG331           -0.04        12.011       0
      2216 QQQ      424      DMET     OG       OG311           -0.65       15.9994       0
      2217 QQQ      424      DMET     DG1      DGP1             0.42        2.0141       0
      2218 QQQ      424      DMET     DB1      DGA3             0.09        2.0141       0
      2219 QQQ      424      DMET     DB2      DGA3             0.09        2.0141       0
      2220 QQQ      424      DMET     DB3      DGA3             0.09        2.0141       0
      2221 QQQ      426      DMET     CB       CG331           -0.04        12.011       0
      2222 QQQ      426      DMET     OG       OG311           -0.65       15.9994       0
      2223 QQQ      426      DMET     DG1      DGP1             0.42        2.0141       0
      2224 QQQ      426      DMET     DB1      DGA3             0.09        2.0141       0
      2225 QQQ      426      DMET     DB2      DGA3             0.09        2.0141       0
      2226 QQQ      426      DMET     DB3      DGA3             0.09        2.0141       0
      2227 QQQ      427      DMET     CB       CG331           -0.04        12.011       0
      2228 QQQ      427      DMET     OG       OG311           -0.65       15.9994       0
      2229 QQQ      427      DMET     DG1      DGP1             0.42        2.0141       0
      2230 QQQ      427      DMET     DB1      DGA3             0.09        2.0141       0
      2231 QQQ      427      DMET     DB2      DGA3             0.09        2.0141       0
      2232 QQQ      427      DMET     DB3      DGA3             0.09        2.0141       0
      2233 QQQ      428      DMET     CB       CG331           -0.04        12.011       0
      2234 QQQ      428      DMET     OG       OG311           -0.65       15.9994       0
      2235 QQQ      428      DMET     DG1      DGP1             0.42        2.0141       0
      2236 QQQ      428      DMET     DB1      DGA3             0.09        2.0141       0
      2237 QQQ      428      DMET     DB2      DGA3             0.09        2.0141       0
      2238 QQQ      428      DMET     DB3      DGA3             0.09        2.0141       0
      2239 QQQ      429      DMET     CB       CG331           -0.04        12.011       0
      2240 QQQ      429      DMET     OG       OG311           -0.65       15.9994       0
      2241 QQQ      429      DMET     DG1      DGP1             0.42        2.0141       0
      2242 QQQ      429      DMET     DB1      DGA3             0.09        2.0141       0
      2243 QQQ      429      DMET     DB2      DGA3             0.09        2.0141       0
      2244 QQQ      429      DMET     DB3      DGA3             0.09        2.0141       0
      2245 QQQ      431      DMET     CB       CG331           -0.04        12.011       0
      2246 QQQ      431      DMET     OG       OG311           -0.65       15.9994       0
      2247 QQQ      431      DMET     DG1      DGP1             0.42        2.0141       0
      2248 QQQ      431      DMET     DB1      DGA3             0.09        2.0141       0
      2249 QQQ      431      DMET     DB2      DGA3             0.09        2.0141       0
      2250 QQQ      431      DMET     DB3      DGA3             0.09        2.0141       0
      2251 QQQ      432      DMET     CB       CG331           -0.04        12.011       0
      2252 QQQ      432      DMET     OG       OG311           -0.65       15.9994       0
      2253 QQQ      432      DMET     DG1      DGP1             0.42        2.0141       0
      2254 QQQ      432      DMET     DB1      DGA3             0.09        2.0141       0
      2255 QQQ      432      DMET     DB2      DGA3             0.09        2.0141       0
      2256 QQQ      432      DMET     DB3      DGA3             0.09        2.0141       0
      2257 QQQ      433      DMET     CB       CG331           -0.04        12.011       0
      2258 QQQ      433      DMET     OG       OG311           -0.65       15.9994       0
      2259 QQQ      433      DMET     DG1      DGP1             0.42        2.0141       0
      2260 QQQ      433      DMET     DB1      DGA3             0.09        2.0141       0
      2261 QQQ      433      DMET     DB2      DGA3             0.09        2.0141       0
      2262 QQQ      433      DMET     DB3      DGA3             0.09        2.0141       0
      2263 QQQ      434      DMET     CB       CG331           -0.04        12.011       0
      2264 QQQ      434      DMET     OG       OG311           -0.65       15.9994       0
      2265 QQQ      434      DMET     DG1      DGP1             0.42        2.0141       0
      2266 QQQ      434      DMET     DB1      DGA3             0.09        2.0141       0
      2267 QQQ      434      DMET     DB2      DGA3             0.09        2.0141       0
      2268 QQQ      434      DMET     DB3      DGA3             0.09        2.0141       0
      2269 QQQ      435      DMET     CB       CG331           -0.04        12.011       0
      2270 QQQ      435      DMET     OG       OG311           -0.65       15.9994       0
      2271 QQQ      435      DMET     DG1      DGP1             0.42        2.0141       0
      2272 QQQ      435      DMET     DB1      DGA3             0.09        2.0141       0
      2273 QQQ      435      DMET     DB2      DGA3             0.09        2.0141       0
      2274 QQQ      435      DMET     DB3      DGA3             0.09        2.0141       0
      2275 QQQ      436      DMET     CB       CG331           -0.04        12.011       0
      2276 QQQ      436      DMET     OG       OG311           -0.65       15.9994       0
      2277 QQQ      436      DMET     DG1      DGP1             0.42        2.0141       0
      2278 QQQ      436      DMET     DB1      DGA3             0.09        2.0141       0
      2279 QQQ      436      DMET     DB2      DGA3             0.09        2.0141       0
      2280 QQQ      436      DMET     DB3      DGA3             0.09        2.0141       0
      2281 QQQ      437      DMET     CB       CG331           -0.04        12.011       0
      2282 QQQ      437      DMET     OG       OG311           -0.65       15.9994       0
      2283 QQQ      437      DMET     DG1      DGP1             0.42        2.0141       0
      2284 QQQ      437      DMET     DB1      DGA3             0.09        2.0141       0
      2285 QQQ      437      DMET     DB2      DGA3             0.09        2.0141       0
      2286 QQQ      437      DMET     DB3      DGA3             0.09        2.0141       0
      2287 QQQ      439      DMET     CB       CG331           -0.04        12.011       0
      2288 QQQ      439      DMET     OG       OG311           -0.65       15.9994       0
      2289 QQQ      439      DMET     DG1      DGP1             0.42        2.0141       0
      2290 QQQ      439      DMET     DB1      DGA3             0.09        2.0141       0
      2291 QQQ      439      DMET     DB2      DGA3             0.09        2.0141       0
      2292 QQQ      439      DMET     DB3      DGA3             0.09        2.0141       0
      2293 QQQ      440      DMET     CB       CG331           -0.04        12.011       0
      2294 QQQ      440      DMET     OG       OG311           -0.65       15.9994       0
      2295 QQQ      440      DMET     DG1      DGP1             0.42        2.0141       0
      2296 QQQ      440      DMET     DB1      DGA3             0.09        2.0141       0
      2297 QQQ      440      DMET     DB2      DGA3             0.09        2.0141       0
      2298 QQQ      440      DMET     DB3      DGA3             0.09        2.0141       0
      2299 QQQ      441      DMET     CB       CG331           -0.04        12.011       0
      2300 QQQ      441      DMET     OG       OG311           -0.65       15.9994       0
      2301 QQQ      441      DMET     DG1      DGP1             0.42        2.0141       0
      2302 QQQ      441      DMET     DB1      DGA3             0.09        2.0141       0
      2303 QQQ      441      DMET     DB2      DGA3             0.09        2.0141       0
      2304 QQQ      441      DMET     DB3      DGA3             0.09        2.0141       0
      2305 QQQ      442      DMET     CB       CG331           -0.04        12.011       0
      2306 QQQ      442      DMET     OG       OG311           -0.65       15.9994       0
      2307 QQQ      442      DMET     DG1      DGP1             0.42        2.0141       0
      2308 QQQ      442      DMET     DB1      DGA3             0.09        2.0141       0
      2309 QQQ      442      DMET     DB2      DGA3             0.09        2.0141       0
      2310 QQQ      442      DMET     DB3      DGA3             0.09        2.0141       0
      2311 QQQ      443      DMET     CB       CG331           -0.04        12.011       0
      2312 QQQ      443      DMET     OG       OG311           -0.65       15.9994       0
      2313 QQQ      443      DMET     DG1      DGP1             0.42        2.0141       0
      2314 QQQ      443      DMET     DB1      DGA3             0.09        2.0141       0
      2315 QQQ      443      DMET     DB2      DGA3             0.09        2.0141       0
      2316 QQQ      443      DMET     DB3      DGA3             0.09        2.0141       0
      2317 QQQ      444      DMET     CB       CG331           -0.04        12.011       0
      2318 QQQ      444      DMET     OG       OG311           -0.65       15.9994       0
      2319 QQQ      444      DMET     DG1      DGP1             0.42        2.0141       0
      2320 QQQ      444      DMET     DB1      DGA3             0.09        2.0141       0
      2321 QQQ      444      DMET     DB2      DGA3             0.09        2.0141       0
      2322 QQQ      444      DMET     DB3      DGA3             0.09        2.0141       0
      2323 QQQ      445      DMET     CB       CG331           -0.04        12.011       0
      2324 QQQ      445      DMET     OG       OG311           -0.65       15.9994       0
      2325 QQQ      445      DMET     DG1      DGP1             0.42        2.0141       0
      2326 QQQ      445      DMET     DB1      DGA3             0.09        2.0141       0
      2327 QQQ      445      DMET     DB2      DGA3             0.09        2.0141       0
      2328 QQQ      445      DMET     DB3      DGA3             0.09        2.0141       0
      2329 QQQ      447      DMET     CB       CG331           -0.04        12.011       0
      2330 QQQ      447      DMET     OG       OG311           -0.65       15.9994       0
      2331 QQQ      447      DMET     DG1      DGP1             0.42        2.0141       0
      2332 QQQ      447      DMET     DB1      DGA3             0.09        2.0141       0
      2333 QQQ      447      DMET     DB2      DGA3             0.09        2.0141       0
      2334 QQQ      447      DMET     DB3      DGA3             0.09        2.0141       0
      2335 QQQ      448      DMET     CB       CG331           -0.04        12.011       0
      2336 QQQ      448      DMET     OG       OG311           -0.65       15.9994       0
      2337 QQQ      448      DMET     DG1      DGP1             0.42        2.0141       0
      2338 QQQ      448      DMET     DB1      DGA3             0.09        2.0141       0
      2339 QQQ      448      DMET     DB2      DGA3             0.09        2.0141       0
      2340 QQQ      448      DMET     DB3      DGA3             0.09        2.0141       0
      2341 QQQ      449      DMET     CB       CG331           -0.04        12.011       0
      2342 QQQ      449      DMET     OG       OG311           -0.65       15.9994       0
      2343 QQQ      449      DMET     DG1      DGP1             0.42        2.0141       0
      2344 QQQ      449      DMET     DB1      DGA3             0.09        2.0141       0
      2345 QQQ      449      DMET     DB2      DGA3             0.09        2.0141       0
      2346 QQQ      449      DMET     DB3      DGA3             0.09        2.0141       0
      2347 QQQ      450      DMET     CB       CG331           -0.04        12.011       0
      2348 QQQ      450      DMET     OG       OG311           -0.65       15.9994       0
      2349 QQQ      450      DMET     DG1      DGP1             0.42        2.0141       0
      2350 QQQ      450      DMET     DB1      DGA3             0.09        2.0141       0
      2351 QQQ      450      DMET     DB2      DGA3             0.09        2.0141       0
      2352 QQQ      450      DMET     DB3      DGA3             0.09        2.0141       0
      2353 QQQ      451      DMET     CB       CG331           -0.04        12.011       0
      2354 QQQ      451      DMET     OG       OG311           -0.65       15.9994       0
      2355 QQQ      451      DMET     DG1      DGP1             0.42        2.0141       0
      2356 QQQ      451      DMET     DB1      DGA3             0.09        2.0141       0
      2357 QQQ      451      DMET     DB2      DGA3             0.09        2.0141       0
      2358 QQQ      451      DMET     DB3      DGA3             0.09        2.0141       0
      2359 QQQ      452      DMET     CB       CG331           -0.04        12.011       0
      2360 QQQ      452      DMET     OG       OG311           -0.65       15.9994       0
      2361 QQQ      452      DMET     DG1      DGP1             0.42        2.0141       0
      2362 QQQ      452      DMET     DB1      DGA3             0.09        2.0141       0
      2363 QQQ      452      DMET     DB2      DGA3             0.09        2.0141       0
      2364 QQQ      452      DMET     DB3      DGA3             0.09        2.0141       0
      2365 QQQ      453      DMET     CB       CG331           -0.04        12.011       0
      2366 QQQ      453      DMET     OG       OG311           -0.65       15.9994       0
      2367 QQQ      453      DMET     DG1      DGP1             0.42        2.0141       0
      2368 QQQ      453      DMET     DB1      DGA3             0.09        2.0141       0
      2369 QQQ      453      DMET     DB2      DGA3             0.09        2.0141       0
      2370 QQQ      453      DMET     DB3      DGA3             0.09        2.0141       0
      2371 QQQ      454      DMET     CB       CG331           -0.04        12.011       0
      2372 QQQ      454      DMET     OG       OG311           -0.65       15.9994       0
      2373 QQQ      454      DMET     DG1      DGP1             0.42        2.0141       0
      2374 QQQ      454      DMET     DB1      DGA3             0.09        2.0141       0
      2375 QQQ      454      DMET     DB2      DGA3             0.09        2.0141       0
      2376 QQQ      454      DMET     DB3      DGA3             0.09        2.0141       0
      2377 QQQ      456      DMET     CB       CG331           -0.04        12.011       0
      2378 QQQ      456      DMET     OG       OG311           -0.65       15.9994       0
      2379 QQQ      456      DMET     DG1      DGP1             0.42        2.0141       0
      2380 QQQ      456      DMET     DB1      DGA3             0.09        2.0141       0
      2381 QQQ      456      DMET     DB2      DGA3             0.09        2.0141       0
      2382 QQQ      456      DMET     DB3      DGA3             0.09        2.0141       0
      2383 QQQ      457      DMET     CB       CG331           -0.04        12.011       0
      2384 QQQ      457      DMET     OG       OG311           -0.65       15.9994       0
      2385 QQQ      457      DMET     DG1      DGP1             0.42        2.0141       0
      2386 QQQ      457      DMET     DB1      DGA3             0.09        2.0141       0
      2387 QQQ      457      DMET     DB2      DGA3             0.09        2.0141       0
      2388 QQQ      457      DMET     DB3      DGA3             0.09        2.0141       0
      2389 QQQ      458      DMET     CB       CG331           -0.04        12.011       0
      2390 QQQ      458      DMET     OG       OG311           -0.65       15.9994       0
      2391 QQQ      458      DMET     DG1      DGP1             0.42        2.0141       0
      2392 QQQ      458      DMET     DB1      DGA3             0.09        2.0141       0
      2393 QQQ      458      DMET     DB2      DGA3             0.09        2.0141       0
      2394 QQQ      458      DMET     DB3      DGA3             0.09        2.0141       0
      2395 QQQ      460      DMET     CB       CG331           -0.04        12.011       0
      2396 QQQ      460      DMET     OG       OG311           -0.65       15.9994       0
      2397 QQQ      460      DMET     DG1      DGP1             0.42        2.0141       0
      2398 QQQ      460      DMET     DB1      DGA3             0.09        2.0141       0
      2399 QQQ      460      DMET     DB2      DGA3             0.09        2.0141       0
      2400 QQQ      460      DMET     DB3      DGA3             0.09        2.0141       0
      2401 QQQ      461      DMET     CB       CG331           -0.04        12.011       0
      2402 QQQ      461      DMET     OG       OG311           -0.65       15.9994       0
      2403 QQQ      461      DMET     DG1      DGP1             0.42        2.0141       0
      2404 QQQ      461      DMET     DB1      DGA3             0.09        2.0141       0
      2405 QQQ      461      DMET     DB2      DGA3             0.09        2.0141       0
      2406 QQQ      461      DMET     DB3      DGA3             0.09        2.0141       0
      2407 QQQ      462      DMET     CB       CG331           -0.04        12.011       0
      2408 QQQ      462      DMET     OG       OG311           -0.65       15.9994       0
      2409 QQQ      462      DMET     DG1      DGP1             0.42        2.0141       0
      2410 QQQ      462      DMET     DB1      DGA3             0.09        2.0141       0
      2411 QQQ      462      DMET     DB2      DGA3             0.09        2.0141       0
      2412 QQQ      462      DMET     DB3      DGA3             0.09        2.0141       0
      2413 QQQ      463      DMET     CB       CG331           -0.04        12.011       0
      2414 QQQ      463      DMET     OG       OG311           -0.65       15.9994       0
      2415 QQQ      463      DMET     DG1      DGP1             0.42        2.0141       0
      2416 QQQ      463      DMET     DB1      DGA3             0.09        2.0141       0
      2417 QQQ      463      DMET     DB2      DGA3             0.09        2.0141       0
      2418 QQQ      463      DMET     DB3      DGA3             0.09        2.0141       0
      2419 QQQ      464      DMET     CB       CG331           -0.04        12.011       0
      2420 QQQ      464      DMET     OG       OG311           -0.65       15.9994       0
      2421 QQQ      464      DMET     DG1      DGP1             0.42        2.0141       0
      2422 QQQ      464      DMET     DB1      DGA3             0.09        2.0141       0
      2423 QQQ      464      DMET     DB2      DGA3             0.09        2.0141       0
      2424 QQQ      464      DMET     DB3      DGA3             0.09        2.0141       0
      2425 QQQ      465      DMET     CB       CG331           -0.04        12.011       0
      2426 QQQ      465      DMET     OG       OG311           -0.65       15.9994       0
      2427 QQQ      465      DMET     DG1      DGP1             0.42        2.0141       0
      2428 QQQ      465      DMET     DB1      DGA3             0.09        2.0141       0
      2429 QQQ      465      DMET     DB2      DGA3             0.09        2.0141       0
      2430 QQQ      465      DMET     DB3      DGA3             0.09        2.0141       0
      2431 QQQ      466      DMET     CB       CG331           -0.04        12.011       0
      2432 QQQ      466      DMET     OG       OG311           -0.65       15.9994       0
      2433 QQQ      466      DMET     DG1      DGP1             0.42        2.0141       0
      2434 QQQ      466      DMET     DB1      DGA3             0.09        2.0141       0
      2435 QQQ      466      DMET     DB2      DGA3             0.09        2.0141       0
      2436 QQQ      466      DMET     DB3      DGA3             0.09        2.0141       0
      2437 QQQ      467      DMET     CB       CG331           -0.04        12.011       0
      2438 QQQ      467      DMET     OG       OG311           -0.65       15.9994       0
      2439 QQQ      467      DMET     DG1      DGP1             0.42        2.0141       0
      2440 QQQ      467      DMET     DB1      DGA3             0.09        2.0141       0
      2441 QQQ      467      DMET     DB2      DGA3             0.09        2.0141       0
      2442 QQQ      467      DMET     DB3      DGA3             0.09        2.0141       0
      2443 QQQ      468      DMET     CB       CG331           -0.04        12.011       0
      2444 QQQ      468      DMET     OG       OG311           -0.65       15.9994       0
      2445 QQQ      468      DMET     DG1      DGP1             0.42        2.0141       0
      2446 QQQ      468      DMET     DB1      DGA3             0.09        2.0141       0
      2447 QQQ      468      DMET     DB2      DGA3             0.09        2.0141       0
      2448 QQQ      468      DMET     DB3      DGA3             0.09        2.0141       0
      2449 QQQ      469      DMET     CB       CG331           -0.04        12.011       0
      2450 QQQ      469      DMET     OG       OG311           -0.65       15.9994       0
      2451 QQQ      469      DMET     DG1      DGP1             0.42        2.0141       0
      2452 QQQ      469      DMET     DB1      DGA3             0.09        2.0141       0
      2453 QQQ      469      DMET     DB2      DGA3             0.09        2.0141       0
      2454 QQQ      469      DMET     DB3      DGA3             0.09        2.0141       0
      2455 QQQ      470      DMET     CB       CG331           -0.04        12.011       0
      2456 QQQ      470      DMET     OG       OG311           -0.65       15.9994       0
      2457 QQQ      470      DMET     DG1      DGP1             0.42        2.0141       0
      2458 QQQ      470      DMET     DB1      DGA3             0.09        2.0141       0
      2459 QQQ      470      DMET     DB2      DGA3             0.09        2.0141       0
      2460 QQQ      470      DMET     DB3      DGA3             0.09        2.0141       0
      2461 QQQ      471      DMET     CB       CG331           -0.04        12.011       0
      2462 QQQ      471      DMET     OG       OG311           -0.65       15.9994       0
      2463 QQQ      471      DMET     DG1      DGP1             0.42        2.0141       0
      2464 QQQ      471      DMET     DB1      DGA3             0.09        2.0141       0
      2465 QQQ      471      DMET     DB2      DGA3             0.09        2.0141       0
      2466 QQQ      471      DMET     DB3      DGA3             0.09        2.0141       0
      2467 QQQ      472      DMET     CB       CG331           -0.04        12.011       0
      2468 QQQ      472      DMET     OG       OG311           -0.65       15.9994       0
      2469 QQQ      472      DMET     DG1      DGP1             0.42        2.0141       0
      2470 QQQ      472      DMET     DB1      DGA3             0.09        2.0141       0
      2471 QQQ      472      DMET     DB2      DGA3             0.09        2.0141       0
      2472 QQQ      472      DMET     DB3      DGA3             0.09        2.0141       0
      2473 QQQ      473      DMET     CB       CG331           -0.04        12.011       0
      2474 QQQ      473      DMET     OG       OG311           -0.65       15.9994       0
      2475 QQQ      473      DMET     DG1      DGP1             0.42        2.0141       0
      2476 QQQ      473      DMET     DB1      DGA3             0.09        2.0141       0
      2477 QQQ      473      DMET     DB2      DGA3             0.09        2.0141       0
      2478 QQQ      473      DMET     DB3      DGA3             0.09        2.0141       0
      2479 QQQ      474      DMET     CB       CG331           -0.04        12.011       0
      2480 QQQ      474      DMET     OG       OG311           -0.65       15.9994       0
      2481 QQQ      474      DMET     DG1      DGP1             0.42        2.0141       0
      2482 QQQ      474      DMET     DB1      DGA3             0.09        2.0141       0
      2483 QQQ      474      DMET     DB2      DGA3             0.09        2.0141       0
      2484 QQQ      474      DMET     DB3      DGA3             0.09        2.0141       0
      2485 QQQ      475      DMET     CB       CG331           -0.04        12.011       0
      2486 QQQ      475      DMET     OG       OG311           -0.65       15.9994       0
      2487 QQQ      475      DMET     DG1      DGP1             0.42        2.0141       0
      2488 QQQ      475      DMET     DB1      DGA3             0.09        2.0141       0
      2489 QQQ      475      DMET     DB2      DGA3             0.09        2.0141       0
      2490 QQQ      475      DMET     DB3      DGA3             0.09        2.0141       0
      2491 QQQ      476      DMET     CB       CG331           -0.04        12.011       0
      2492 QQQ      476      DMET     OG       OG311           -0.65       15.9994       0
      2493 QQQ      476      DMET     DG1      DGP1             0.42        2.0141       0
      2494 QQQ      476      DMET     DB1      DGA3             0.09        2.0141       0
      2495 QQQ      476      DMET     DB2      DGA3             0.09        2.0141       0
      2496 QQQ      476      DMET     DB3      DGA3             0.09        2.0141       0
      2497 QQQ      477      DMET     CB       CG331           -0.04        12.011       0
      2498 QQQ      477      DMET     OG       OG311           -0.65       15.9994       0
      2499 QQQ      477      DMET     DG1      DGP1             0.42        2.0141       0
      2500 QQQ      477      DMET     DB1      DGA3             0.09        2.0141       0
      2501 QQQ      477      DMET     DB2      DGA3             0.09        2.0141       0
      2502 QQQ      477      DMET     DB3      DGA3             0.09        2.0141       0
      2503 QQQ      478      DMET     CB       CG331           -0.04        12.011       0
      2504 QQQ      478      DMET     OG       OG311           -0.65       15.9994       0
      2505 QQQ      478      DMET     DG1      DGP1             0.42        2.0141       0
      2506 QQQ      478      DMET     DB1      DGA3             0.09        2.0141       0
      2507 QQQ      478      DMET     DB2      DGA3             0.09        2.0141       0
      2508 QQQ      478      DMET     DB3      DGA3             0.09        2.0141       0
      2509 QQQ      479      DMET     CB       CG331           -0.04        12.011       0
      2510 QQQ      479      DMET     OG       OG311           -0.65       15.9994       0
      2511 QQQ      479      DMET     DG1      DGP1             0.42        2.0141       0
      2512 QQQ      479      DMET     DB1      DGA3             0.09        2.0141       0
      2513 QQQ      479      DMET     DB2      DGA3             0.09        2.0141       0
      2514 QQQ      479      DMET     DB3      DGA3             0.09        2.0141       0
      2515 QQQ      480      DMET     CB       CG331           -0.04        12.011       0
      2516 QQQ      480      DMET     OG       OG311           -0.65       15.9994       0
      2517 QQQ      480      DMET     DG1      DGP1             0.42        2.0141       0
      2518 QQQ      480      DMET     DB1      DGA3             0.09        2.0141       0
      2519 QQQ      480      DMET     DB2      DGA3             0.09        2.0141       0
      2520 QQQ      480      DMET     DB3      DGA3             0.09        2.0141       0
      2521 QQQ      482      DMET     CB       CG331           -0.04        12.011       0
      2522 QQQ      482      DMET     OG       OG311           -0.65       15.9994       0
      2523 QQQ      482      DMET     DG1      DGP1             0.42        2.0141       0
      2524 QQQ      482      DMET     DB1      DGA3             0.09        2.0141       0
      2525 QQQ      482      DMET     DB2      DGA3             0.09        2.0141       0
      2526 QQQ      482      DMET     DB3      DGA3             0.09        2.0141       0
      2527 QQQ      483      DMET     CB       CG331           -0.04        12.011       0
      2528 QQQ      483      DMET     OG       OG311           -0.65       15.9994       0
      2529 QQQ      483      DMET     DG1      DGP1             0.42        2.0141       0
      2530 QQQ      483      DMET     DB1      DGA3             0.09        2.0141       0
      2531 QQQ      483      DMET     DB2      DGA3             0.09        2.0141       0
      2532 QQQ      483      DMET     DB3      DGA3             0.09        2.0141       0
      2533 QQQ      484      DMET     CB       CG331           -0.04        12.011       0
      2534 QQQ      484      DMET     OG       OG311           -0.65       15.9994       0
      2535 QQQ      484      DMET     DG1      DGP1             0.42        2.0141       0
      2536 QQQ      484      DMET     DB1      DGA3             0.09        2.0141       0
      2537 QQQ      484      DMET     DB2      DGA3             0.09        2.0141       0
      2538 QQQ      484      DMET     DB3      DGA3             0.09        2.0141       0
      2539 QQQ      485      DMET     CB       CG331           -0.04        12.011       0
      2540 QQQ      485      DMET     OG       OG311           -0.65       15.9994       0
      2541 QQQ      485      DMET     DG1      DGP1             0.42        2.0141       0
      2542 QQQ      485      DMET     DB1      DGA3             0.09        2.0141       0
      2543 QQQ      485      DMET     DB2      DGA3             0.09        2.0141       0
      2544 QQQ      485      DMET     DB3      DGA3             0.09        2.0141       0
      2545 QQQ      486      DMET     CB       CG331           -0.04        12.011       0
      2546 QQQ      486      DMET     OG       OG311           -0.65       15.9994       0
      2547 QQQ      486      DMET     DG1      DGP1             0.42        2.0141       0
      2548 QQQ      486      DMET     DB1      DGA3             0.09        2.0141       0
      2549 QQQ      486      DMET     DB2      DGA3             0.09        2.0141       0
      2550 QQQ      486      DMET     DB3      DGA3             0.09        2.0141       0
      2551 QQQ      487      DMET     CB       CG331           -0.04        12.011       0
      2552 QQQ      487      DMET     OG       OG311           -0.65       15.9994       0
      2553 QQQ      487      DMET     DG1      DGP1             0.42        2.0141       0
      2554 QQQ      487      DMET     DB1      DGA3             0.09        2.0141       0
      2555 QQQ      487      DMET     DB2      DGA3             0.09        2.0141       0
      2556 QQQ      487      DMET     DB3      DGA3             0.09        2.0141       0
      2557 QQQ      488      DMET     CB       CG331           -0.04        12.011       0
      2558 QQQ      488      DMET     OG       OG311           -0.65       15.9994       0
      2559 QQQ      488      DMET     DG1      DGP1             0.42        2.0141       0
      2560 QQQ      488      DMET     DB1      DGA3             0.09        2.0141       0
      2561 QQQ      488      DMET     DB2      DGA3             0.09        2.0141       0
      2562 QQQ      488      DMET     DB3      DGA3             0.09        2.0141       0
      2563 QQQ      489      DMET     CB       CG331           -0.04        12.011       0
      2564 QQQ      489      DMET     OG       OG311           -0.65       15.9994       0
      2565 QQQ      489      DMET     DG1      DGP1             0.42        2.0141       0
      2566 QQQ      489      DMET     DB1      DGA3             0.09        2.0141       0
      2567 QQQ      489      DMET     DB2      DGA3             0.09        2.0141       0
      2568 QQQ      489      DMET     DB3      DGA3             0.09        2.0141       0
      2569 QQQ      490      DMET     CB       CG331           -0.04        12.011       0
      2570 QQQ      490      DMET     OG       OG311           -0.65       15.9994       0
      2571 QQQ      490      DMET     DG1      DGP1             0.42        2.0141       0
      2572 QQQ      490      DMET     DB1      DGA3             0.09        2.0141       0
      2573 QQQ      490      DMET     DB2      DGA3             0.09        2.0141       0
      2574 QQQ      490      DMET     DB3      DGA3             0.09        2.0141       0
      2575 QQQ      491      DMET     CB       CG331           -0.04        12.011       0
      2576 QQQ      491      DMET     OG       OG311           -0.65       15.9994       0
      2577 QQQ      491      DMET     DG1      DGP1             0.42        2.0141       0
      2578 QQQ      491      DMET     DB1      DGA3             0.09        2.0141       0
      2579 QQQ      491      DMET     DB2      DGA3             0.09        2.0141       0
      2580 QQQ      491      DMET     DB3      DGA3             0.09        2.0141       0
      2581 QQQ      492      DMET     CB       CG331           -0.04        12.011       0
      2582 QQQ      492      DMET     OG       OG311           -0.65       15.9994       0
      2583 QQQ      492      DMET     DG1      DGP1             0.42        2.0141       0
      2584 QQQ      492      DMET     DB1      DGA3             0.09        2.0141       0
      2585 QQQ      492      DMET     DB2      DGA3             0.09        2.0141       0
      2586 QQQ      492      DMET     DB3      DGA3             0.09        2.0141       0
      2587 QQQ      493      DMET     CB       CG331           -0.04        12.011       0
      2588 QQQ      493      DMET     OG       OG311           -0.65       15.9994       0
      2589 QQQ      493      DMET     DG1      DGP1             0.42        2.0141       0
      2590 QQQ      493      DMET     DB1      DGA3             0.09        2.0141       0
      2591 QQQ      493      DMET     DB2      DGA3             0.09        2.0141       0
      2592 QQQ      493      DMET     DB3      DGA3             0.09        2.0141       0
      2593 QQQ      494      DMET     CB       CG331           -0.04        12.011       0
      2594 QQQ      494      DMET     OG       OG311           -0.65       15.9994       0
      2595 QQQ      494      DMET     DG1      DGP1             0.42        2.0141       0
      2596 QQQ      494      DMET     DB1      DGA3             0.09        2.0141       0
      2597 QQQ      494      DMET     DB2      DGA3             0.09        2.0141       0
      2598 QQQ      494      DMET     DB3      DGA3             0.09        2.0141       0
      2599 QQQ      495      DMET     CB       CG331           -0.04        12.011       0
      2600 QQQ      495      DMET     OG       OG311           -0.65       15.9994       0
      2601 QQQ      495      DMET     DG1      DGP1             0.42        2.0141       0
      2602 QQQ      495      DMET     DB1      DGA3             0.09        2.0141       0
      2603 QQQ      495      DMET     DB2      DGA3             0.09        2.0141       0
      2604 QQQ      495      DMET     DB3      DGA3             0.09        2.0141       0
      2605 QQQ      496      DMET     CB       CG331           -0.04        12.011       0
      2606 QQQ      496      DMET     OG       OG311           -0.65       15.9994       0
      2607 QQQ      496      DMET     DG1      DGP1             0.42        2.0141       0
      2608 QQQ      496      DMET     DB1      DGA3             0.09        2.0141       0
      2609 QQQ      496      DMET     DB2      DGA3             0.09        2.0141       0
      2610 QQQ      496      DMET     DB3      DGA3             0.09        2.0141       0
      2611 QQQ      497      DMET     CB       CG331           -0.04        12.011       0
      2612 QQQ      497      DMET     OG       OG311           -0.65       15.9994       0
      2613 QQQ      497      DMET     DG1      DGP1             0.42        2.0141       0
      2614 QQQ      497      DMET     DB1      DGA3             0.09        2.0141       0
      2615 QQQ      497      DMET     DB2      DGA3             0.09        2.0141       0
      2616 QQQ      497      DMET     DB3      DGA3             0.09        2.0141       0
      2617 QQQ      498      DMET     CB       CG331           -0.04        12.011       0
      2618 QQQ      498      DMET     OG       OG311           -0.65       15.9994       0
      2619 QQQ      498      DMET     DG1      DGP1             0.42        2.0141       0
      2620 QQQ      498      DMET     DB1      DGA3             0.09        2.0141       0
      2621 QQQ      498      DMET     DB2      DGA3             0.09        2.0141       0
      2622 QQQ      498      DMET     DB3      DGA3             0.09        2.0141       0
      2623 QQQ      499      DMET     CB       CG331           -0.04        12.011       0
      2624 QQQ      499      DMET     OG       OG311           -0.65       15.9994       0
      2625 QQQ      499      DMET     DG1      DGP1             0.42        2.0141       0
      2626 QQQ      499      DMET     DB1      DGA3             0.09        2.0141       0
      2627 QQQ      499      DMET     DB2      DGA3             0.09        2.0141       0
      2628 QQQ      499      DMET     DB3      DGA3             0.09        2.0141       0
      2629 QQQ      500      DMET     CB       CG331           -0.04        12.011       0
      2630 QQQ      500      DMET     OG       OG311           -0.65       15.9994       0
      2631 QQQ      500      DMET     DG1      DGP1             0.42        2.0141       0
      2632 QQQ      500      DMET     DB1      DGA3             0.09        2.0141       0
      2633 QQQ      500      DMET     DB2      DGA3             0.09        2.0141       0
      2634 QQQ      500      DMET     DB3      DGA3             0.09        2.0141       0
      2635 QQQ      501      DMET     CB       CG331           -0.04        12.011       0
      2636 QQQ      501      DMET     OG       OG311           -0.65       15.9994       0
      2637 QQQ      501      DMET     DG1      DGP1             0.42        2.0141       0
      2638 QQQ      501      DMET     DB1      DGA3             0.09        2.0141       0
      2639 QQQ      501      DMET     DB2      DGA3             0.09        2.0141       0
      2640 QQQ      501      DMET     DB3      DGA3             0.09        2.0141       0
      2641 QQQ      502      DMET     CB       CG331           -0.04        12.011       0
      2642 QQQ      502      DMET     OG       OG311           -0.65       15.9994       0
      2643 QQQ      502      DMET     DG1      DGP1             0.42        2.0141       0
      2644 QQQ      502      DMET     DB1      DGA3             0.09        2.0141       0
      2645 QQQ      502      DMET     DB2      DGA3             0.09        2.0141       0
      2646 QQQ      502      DMET     DB3      DGA3             0.09        2.0141       0
      2647 QQQ      503      DMET     CB       CG331           -0.04        12.011       0
      2648 QQQ      503      DMET     OG       OG311           -0.65       15.9994       0
      2649 QQQ      503      DMET     DG1      DGP1             0.42        2.0141       0
      2650 QQQ      503      DMET     DB1      DGA3             0.09        2.0141       0
      2651 QQQ      503      DMET     DB2      DGA3             0.09        2.0141       0
      2652 QQQ      503      DMET     DB3      DGA3             0.09        2.0141       0
      2653 QQQ      504      DMET     CB       CG331           -0.04        12.011       0
      2654 QQQ      504      DMET     OG       OG311           -0.65       15.9994       0
      2655 QQQ      504      DMET     DG1      DGP1             0.42        2.0141       0
      2656 QQQ      504      DMET     DB1      DGA3             0.09        2.0141       0
      2657 QQQ      504      DMET     DB2      DGA3             0.09        2.0141       0
      2658 QQQ      504      DMET     DB3      DGA3             0.09        2.0141       0
      2659 QQQ      505      DMET     CB       CG331           -0.04        12.011       0
      2660 QQQ      505      DMET     OG       OG311           -0.65       15.9994       0
      2661 QQQ      505      DMET     DG1      DGP1             0.42        2.0141       0
      2662 QQQ      505      DMET     DB1      DGA3             0.09        2.0141       0
      2663 QQQ      505      DMET     DB2      DGA3             0.09        2.0141       0
      2664 QQQ      505      DMET     DB3      DGA3             0.09        2.0141       0
      2665 QQQ      506      DMET     CB       CG331           -0.04        12.011       0
      2666 QQQ      506      DMET     OG       OG311           -0.65       15.9994       0
      2667 QQQ      506      DMET     DG1      DGP1             0.42        2.0141       0
      2668 QQQ      506      DMET     DB1      DGA3             0.09        2.0141       0
      2669 QQQ      506      DMET     DB2      DGA3             0.09        2.0141       0
      2670 QQQ      506      DMET     DB3      DGA3             0.09        2.0141       0
      2671 QQQ      507      DMET     CB       CG331           -0.04        12.011       0
      2672 QQQ      507      DMET     OG       OG311           -0.65       15.9994       0
      2673 QQQ      507      DMET     DG1      DGP1             0.42        2.0141       0
      2674 QQQ      507      DMET     DB1      DGA3             0.09        2.0141       0
      2675 QQQ      507      DMET     DB2      DGA3             0.09        2.0141       0
      2676 QQQ      507      DMET     DB3      DGA3             0.09        2.0141       0
      2677 QQQ      508      DMET     CB       CG331           -0.04        12.011       0
      2678 QQQ      508      DMET     OG       OG311           -0.65       15.9994       0
      2679 QQQ      508      DMET     DG1      DGP1             0.42        2.0141       0
      2680 QQQ      508      DMET     DB1      DGA3             0.09        2.0141       0
      2681 QQQ      508      DMET     DB2      DGA3             0.09        2.0141       0
      2682 QQQ      508      DMET     DB3      DGA3             0.09        2.0141       0
      2683 QQQ      509      DMET     CB       CG331           -0.04        12.011       0
      2684 QQQ      509      DMET     OG       OG311           -0.65       15.9994       0
      2685 QQQ      509      DMET     DG1      DGP1             0.42        2.0141       0
      2686 QQQ      509      DMET     DB1      DGA3             0.09        2.0141       0
      2687 QQQ      509      DMET     DB2      DGA3             0.09        2.0141       0
      2688 QQQ      509      DMET     DB3      DGA3             0.09        2.0141       0
      2689 QQQ      511      DMET     CB       CG331           -0.04        12.011       0
      2690 QQQ      511      DMET     OG       OG311           -0.65       15.9994       0
      2691 QQQ      511      DMET     DG1      DGP1             0.42        2.0141       0
      2692 QQQ      511      DMET     DB1      DGA3             0.09        2.0141       0
      2693 QQQ      511      DMET     DB2      DGA3             0.09        2.0141       0
      2694 QQQ      511      DMET     DB3      DGA3             0.09        2.0141       0
      2695 QQQ      512      DMET     CB       CG331           -0.04        12.011       0
      2696 QQQ      512      DMET     OG       OG311           -0.65       15.9994       0
      2697 QQQ      512      DMET     DG1      DGP1             0.42        2.0141       0
      2698 QQQ      512      DMET     DB1      DGA3             0.09        2.0141       0
      2699 QQQ      512      DMET     DB2      DGA3             0.09        2.0141       0
      2700 QQQ      512      DMET     DB3      DGA3             0.09        2.0141       0
      2701 QQQ      513      DMET     CB       CG331           -0.04        12.011       0
      2702 QQQ      513      DMET     OG       OG311           -0.65       15.9994       0
      2703 QQQ      513      DMET     DG1      DGP1             0.42        2.0141       0
      2704 QQQ      513      DMET     DB1      DGA3             0.09        2.0141       0
      2705 QQQ      513      DMET     DB2      DGA3             0.09        2.0141       0
      2706 QQQ      513      DMET     DB3      DGA3             0.09        2.0141       0
      2707 QQQ      514      DMET     CB       CG331           -0.04        12.011       0
      2708 QQQ      514      DMET     OG       OG311           -0.65       15.9994       0
      2709 QQQ      514      DMET     DG1      DGP1             0.42        2.0141       0
      2710 QQQ      514      DMET     DB1      DGA3             0.09        2.0141       0
      2711 QQQ      514      DMET     DB2      DGA3             0.09        2.0141       0
      2712 QQQ      514      DMET     DB3      DGA3             0.09        2.0141       0
      2713 QQQ      516      DMET     CB       CG331           -0.04        12.011       0
      2714 QQQ      516      DMET     OG       OG311           -0.65       15.9994       0
      2715 QQQ      516      DMET     DG1      DGP1             0.42        2.0141       0
      2716 QQQ      516      DMET     DB1      DGA3             0.09        2.0141       0
      2717 QQQ      516      DMET     DB2      DGA3             0.09        2.0141       0
      2718 QQQ      516      DMET     DB3      DGA3             0.09        2.0141       0
      2719 QQQ      518      DMET     CB       CG331           -0.04        12.011       0
      2720 QQQ      518      DMET     OG       OG311           -0.65       15.9994       0
      2721 QQQ      518      DMET     DG1      DGP1             0.42        2.0141       0
      2722 QQQ      518      DMET     DB1      DGA3             0.09        2.0141       0
      2723 QQQ      518      DMET     DB2      DGA3             0.09        2.0141       0
      2724 QQQ      518      DMET     DB3      DGA3             0.09        2.0141       0
      2725 QQQ      520      DMET     CB       CG331           -0.04        12.011       0
      2726 QQQ      520      DMET     OG       OG311           -0.65       15.9994       0
      2727 QQQ      520      DMET     DG1      DGP1             0.42        2.0141       0
      2728 QQQ      520      DMET     DB1      DGA3             0.09        2.0141       0
      2729 QQQ      520      DMET     DB2      DGA3             0.09        2.0141       0
      2730 QQQ      520      DMET     DB3      DGA3             0.09        2.0141       0
      2731 QQQ      521      DMET     CB       CG331           -0.04        12.011       0
      2732 QQQ      521      DMET     OG       OG311           -0.65       15.9994       0
      2733 QQQ      521      DMET     DG1      DGP1             0.42        2.0141       0
      2734 QQQ      521      DMET     DB1      DGA3             0.09        2.0141       0
      2735 QQQ      521      DMET     DB2      DGA3             0.09        2.0141       0
      2736 QQQ      521      DMET     DB3      DGA3             0.09        2.0141       0
      2737 QQQ      522      DMET     CB       CG331           -0.04        12.011       0
      2738 QQQ      522      DMET     OG       OG311           -0.65       15.9994       0
      2739 QQQ      522      DMET     DG1      DGP1             0.42        2.0141       0
      2740 QQQ      522      DMET     DB1      DGA3             0.09        2.0141       0
      2741 QQQ      522      DMET     DB2      DGA3             0.09        2.0141       0
      2742 QQQ      522      DMET     DB3      DGA3             0.09        2.0141       0
      2743 QQQ      523      DMET     CB       CG331           -0.04        12.011       0
      2744 QQQ      523      DMET     OG       OG311           -0.65       15.9994       0
      2745 QQQ      523      DMET     DG1      DGP1             0.42        2.0141       0
      2746 QQQ      523      DMET     DB1      DGA3             0.09        2.0141       0
      2747 QQQ      523      DMET     DB2      DGA3             0.09        2.0141       0
      2748 QQQ      523      DMET     DB3      DGA3             0.09        2.0141       0
      2749 QQQ      525      DMET     CB       CG331           -0.04        12.011       0
      2750 QQQ      525      DMET     OG       OG311           -0.65       15.9994       0
      2751 QQQ      525      DMET     DG1      DGP1             0.42        2.0141       0
      2752 QQQ      525      DMET     DB1      DGA3             0.09        2.0141       0
      2753 QQQ      525      DMET     DB2      DGA3             0.09        2.0141       0
      2754 QQQ      525      DMET     DB3      DGA3             0.09        2.0141       0
      2755 QQQ      526      DMET     CB       CG331           -0.04        12.011       0
      2756 QQQ      526      DMET     OG       OG311           -0.65       15.9994       0
      2757 QQQ      526      DMET     DG1      DGP1             0.42        2.0141       0
      2758 QQQ      526      DMET     DB1      DGA3             0.09        2.0141       0
      2759 QQQ      526      DMET     DB2      DGA3             0.09        2.0141       0
      2760 QQQ      526      DMET     DB3      DGA3             0.09        2.0141       0
      2761 QQQ      527      DMET     CB       CG331           -0.04        12.011       0
      2762 QQQ      527      DMET     OG       OG311           -0.65       15.9994       0
      2763 QQQ      527      DMET     DG1      DGP1             0.42        2.0141       0
      2764 QQQ      527      DMET     DB1      DGA3             0.09        2.0141       0
      2765 QQQ      527      DMET     DB2      DGA3             0.09        2.0141       0
      2766 QQQ      527      DMET     DB3      DGA3             0.09        2.0141       0
      2767 QQQ      528      DMET     CB       CG331           -0.04        12.011       0
      2768 QQQ      528      DMET     OG       OG311           -0.65       15.9994       0
      2769 QQQ      528      DMET     DG1      DGP1             0.42        2.0141       0
      2770 QQQ      528      DMET     DB1      DGA3             0.09        2.0141       0
      2771 QQQ      528      DMET     DB2      DGA3             0.09        2.0141       0
      2772 QQQ      528      DMET     DB3      DGA3             0.09        2.0141       0
      2773 QQQ      529      DMET     CB       CG331           -0.04        12.011       0
      2774 QQQ      529      DMET     OG       OG311           -0.65       15.9994       0
      2775 QQQ      529      DMET     DG1      DGP1             0.42        2.0141       0
      2776 QQQ      529      DMET     DB1      DGA3             0.09        2.0141       0
      2777 QQQ      529      DMET     DB2      DGA3             0.09        2.0141       0
      2778 QQQ      529      DMET     DB3      DGA3             0.09        2.0141       0
      2779 QQQ      530      DMET     CB       CG331           -0.04        12.011       0
      2780 QQQ      530      DMET     OG       OG311           -0.65       15.9994       0
      2781 QQQ      530      DMET     DG1      DGP1             0.42        2.0141       0
      2782 QQQ      530      DMET     DB1      DGA3             0.09        2.0141       0
      2783 QQQ      530      DMET     DB2      DGA3             0.09        2.0141       0
      2784 QQQ      530      DMET     DB3      DGA3             0.09        2.0141       0
      2785 QQQ      531      DMET     CB       CG331           -0.04        12.011       0
      2786 QQQ      531      DMET     OG       OG311           -0.65       15.9994       0
      2787 QQQ      531      DMET     DG1      DGP1             0.42        2.0141       0
      2788 QQQ      531      DMET     DB1      DGA3             0.09        2.0141       0
      2789 QQQ      531      DMET     DB2      DGA3             0.09        2.0141       0
      2790 QQQ      531      DMET     DB3      DGA3             0.09        2.0141       0
      2791 QQQ      532      DMET     CB       CG331           -0.04        12.011       0
      2792 QQQ      532      DMET     OG       OG311           -0.65       15.9994       0
      2793 QQQ      532      DMET     DG1      DGP1             0.42        2.0141       0
      2794 QQQ      532      DMET     DB1      DGA3             0.09        2.0141       0
      2795 QQQ      532      DMET     DB2      DGA3             0.09        2.0141       0
      2796 QQQ      532      DMET     DB3      DGA3             0.09        2.0141       0
      2797 QQQ      533      DMET     CB       CG331           -0.04        12.011       0
      2798 QQQ      533      DMET     OG       OG311           -0.65       15.9994       0
      2799 QQQ      533      DMET     DG1      DGP1             0.42        2.0141       0
      2800 QQQ      533      DMET     DB1      DGA3             0.09        2.0141       0
      2801 QQQ      533      DMET     DB2      DGA3             0.09        2.0141       0
      2802 QQQ      533      DMET     DB3      DGA3             0.09        2.0141       0
      2803 QQQ      534      DMET     CB       CG331           -0.04        12.011       0
      2804 QQQ      534      DMET     OG       OG311           -0.65       15.9994       0
      2805 QQQ      534      DMET     DG1      DGP1             0.42        2.0141       0
      2806 QQQ      534      DMET     DB1      DGA3             0.09        2.0141       0
      2807 QQQ      534      DMET     DB2      DGA3             0.09        2.0141       0
      2808 QQQ      534      DMET     DB3      DGA3             0.09        2.0141       0
      2809 QQQ      535      DMET     CB       CG331           -0.04        12.011       0
      2810 QQQ      535      DMET     OG       OG311           -0.65       15.9994       0
      2811 QQQ      535      DMET     DG1      DGP1             0.42        2.0141       0
      2812 QQQ      535      DMET     DB1      DGA3             0.09        2.0141       0
      2813 QQQ      535      DMET     DB2      DGA3             0.09        2.0141       0
      2814 QQQ      535      DMET     DB3      DGA3             0.09        2.0141       0
      2815 QQQ      536      DMET     CB       CG331           -0.04        12.011       0
      2816 QQQ      536      DMET     OG       OG311           -0.65       15.9994       0
      2817 QQQ      536      DMET     DG1      DGP1             0.42        2.0141       0
      2818 QQQ      536      DMET     DB1      DGA3             0.09        2.0141       0
      2819 QQQ      536      DMET     DB2      DGA3             0.09        2.0141       0
      2820 QQQ      536      DMET     DB3      DGA3             0.09        2.0141       0
      2821 QQQ      537      DMET     CB       CG331           -0.04        12.011       0
      2822 QQQ      537      DMET     OG       OG311           -0.65       15.9994       0
      2823 QQQ      537      DMET     DG1      DGP1             0.42        2.0141       0
      2824 QQQ      537      DMET     DB1      DGA3             0.09        2.0141       0
      2825 QQQ      537      DMET     DB2      DGA3             0.09        2.0141       0
      2826 QQQ      537      DMET     DB3      DGA3             0.09        2.0141       0
      2827 QQQ      538      DMET     CB       CG331           -0.04        12.011       0
      2828 QQQ      538      DMET     OG       OG311           -0.65       15.9994       0
      2829 QQQ      538      DMET     DG1      DGP1             0.42        2.0141       0
      2830 QQQ      538      DMET     DB1      DGA3             0.09        2.0141       0
      2831 QQQ      538      DMET     DB2      DGA3             0.09        2.0141       0
      2832 QQQ      538      DMET     DB3      DGA3             0.09        2.0141       0
      2833 QQQ      539      DMET     CB       CG331           -0.04        12.011       0
      2834 QQQ      539      DMET     OG       OG311           -0.65       15.9994       0
      2835 QQQ      539      DMET     DG1      DGP1             0.42        2.0141       0
      2836 QQQ      539      DMET     DB1      DGA3             0.09        2.0141       0
      2837 QQQ      539      DMET     DB2      DGA3             0.09        2.0141       0
      2838 QQQ      539      DMET     DB3      DGA3             0.09        2.0141       0
      2839 QQQ      540      DMET     CB       CG331           -0.04        12.011       0
      2840 QQQ      540      DMET     OG       OG311           -0.65       15.9994       0
      2841 QQQ      540      DMET     DG1      DGP1             0.42        2.0141       0
      2842 QQQ      540      DMET     DB1      DGA3             0.09        2.0141       0
      2843 QQQ      540      DMET     DB2      DGA3             0.09        2.0141       0
      2844 QQQ      540      DMET     DB3      DGA3             0.09        2.0141       0
      2845 QQQ      542      DMET     CB       CG331           -0.04        12.011       0
      2846 QQQ      542      DMET     OG       OG311           -0.65       15.9994       0
      2847 QQQ      542      DMET     DG1      DGP1             0.42        2.0141       0
      2848 QQQ      542      DMET     DB1      DGA3             0.09        2.0141       0
      2849 QQQ      542      DMET     DB2      DGA3             0.09        2.0141       0
      2850 QQQ      542      DMET     DB3      DGA3             0.09        2.0141       0
      2851 QQQ      543      DMET     CB       CG331           -0.04        12.011       0
      2852 QQQ      543      DMET     OG       OG311           -0.65       15.9994       0
      2853 QQQ      543      DMET     DG1      DGP1             0.42        2.0141       0
      2854 QQQ      543      DMET     DB1      DGA3             0.09        2.0141       0
      2855 QQQ      543      DMET     DB2      DGA3             0.09        2.0141       0
      2856 QQQ      543      DMET     DB3      DGA3             0.09        2.0141       0
      2857 QQQ      544      DMET     CB       CG331           -0.04        12.011       0
      2858 QQQ      544      DMET     OG       OG311           -0.65       15.9994       0
      2859 QQQ      544      DMET     DG1      DGP1             0.42        2.0141       0
      2860 QQQ      544      DMET     DB1      DGA3             0.09        2.0141       0
      2861 QQQ      544      DMET     DB2      DGA3             0.09        2.0141       0
      2862 QQQ      544      DMET     DB3      DGA3             0.09        2.0141       0
      2863 QQQ      545      DMET     CB       CG331           -0.04        12.011       0
      2864 QQQ      545      DMET     OG       OG311           -0.65       15.9994       0
      2865 QQQ      545      DMET     DG1      DGP1             0.42        2.0141       0
      2866 QQQ      545      DMET     DB1      DGA3             0.09        2.0141       0
      2867 QQQ      545      DMET     DB2      DGA3             0.09        2.0141       0
      2868 QQQ      545      DMET     DB3      DGA3             0.09        2.0141       0
      2869 QQQ      546      DMET     CB       CG331           -0.04        12.011       0
      2870 QQQ      546      DMET     OG       OG311           -0.65       15.9994       0
      2871 QQQ      546      DMET     DG1      DGP1             0.42        2.0141       0
      2872 QQQ      546      DMET     DB1      DGA3             0.09        2.0141       0
      2873 QQQ      546      DMET     DB2      DGA3             0.09        2.0141       0
      2874 QQQ      546      DMET     DB3      DGA3             0.09        2.0141       0
      2875 QQQ      547      DMET     CB       CG331           -0.04        12.011       0
      2876 QQQ      547      DMET     OG       OG311           -0.65       15.9994       0
      2877 QQQ      547      DMET     DG1      DGP1             0.42        2.0141       0
      2878 QQQ      547      DMET     DB1      DGA3             0.09        2.0141       0
      2879 QQQ      547      DMET     DB2      DGA3             0.09        2.0141       0
      2880 QQQ      547      DMET     DB3      DGA3             0.09        2.0141       0
      2881 QQQ      548      DMET     CB       CG331           -0.04        12.011       0
      2882 QQQ      548      DMET     OG       OG311           -0.65       15.9994       0
      2883 QQQ      548      DMET     DG1      DGP1             0.42        2.0141       0
      2884 QQQ      548      DMET     DB1      DGA3             0.09        2.0141       0
      2885 QQQ      548      DMET     DB2      DGA3             0.09        2.0141       0
      2886 QQQ      548      DMET     DB3      DGA3             0.09        2.0141       0
      2887 QQQ      550      DMET     CB       CG331           -0.04        12.011       0
      2888 QQQ      550      DMET     OG       OG311           -0.65       15.9994       0
      2889 QQQ      550      DMET     DG1      DGP1             0.42        2.0141       0
      2890 QQQ      550      DMET     DB1      DGA3             0.09        2.0141       0
      2891 QQQ      550      DMET     DB2      DGA3             0.09        2.0141       0
      2892 QQQ      550      DMET     DB3      DGA3             0.09        2.0141       0
      2893 QQQ      551      DMET     CB       CG331           -0.04        12.011       0
      2894 QQQ      551      DMET     OG       OG311           -0.65       15.9994       0
      2895 QQQ      551      DMET     DG1      DGP1             0.42        2.0141       0
      2896 QQQ      551      DMET     DB1      DGA3             0.09        2.0141       0
      2897 QQQ      551      DMET     DB2      DGA3             0.09        2.0141       0
      2898 QQQ      551      DMET     DB3      DGA3             0.09        2.0141       0
      2899 QQQ      552      DMET     CB       CG331           -0.04        12.011       0
      2900 QQQ      552      DMET     OG       OG311           -0.65       15.9994       0
      2901 QQQ      552      DMET     DG1      DGP1             0.42        2.0141       0
      2902 QQQ      552      DMET     DB1      DGA3             0.09        2.0141       0
      2903 QQQ      552      DMET     DB2      DGA3             0.09        2.0141       0
      2904 QQQ      552      DMET     DB3      DGA3             0.09        2.0141       0
      2905 QQQ      553      DMET     CB       CG331           -0.04        12.011       0
      2906 QQQ      553      DMET     OG       OG311           -0.65       15.9994       0
      2907 QQQ      553      DMET     DG1      DGP1             0.42        2.0141       0
      2908 QQQ      553      DMET     DB1      DGA3             0.09        2.0141       0
      2909 QQQ      553      DMET     DB2      DGA3             0.09        2.0141       0
      2910 QQQ      553      DMET     DB3      DGA3             0.09        2.0141       0
      2911 QQQ      555      DMET     CB       CG331           -0.04        12.011       0
      2912 QQQ      555      DMET     OG       OG311           -0.65       15.9994       0
      2913 QQQ      555      DMET     DG1      DGP1             0.42        2.0141       0
      2914 QQQ      555      DMET     DB1      DGA3             0.09        2.0141       0
      2915 QQQ      555      DMET     DB2      DGA3             0.09        2.0141       0
      2916 QQQ      555      DMET     DB3      DGA3             0.09        2.0141       0
      2917 QQQ      557      DMET     CB       CG331           -0.04        12.011       0
      2918 QQQ      557      DMET     OG       OG311           -0.65       15.9994       0
      2919 QQQ      557      DMET     DG1      DGP1             0.42        2.0141       0
      2920 QQQ      557      DMET     DB1      DGA3             0.09        2.0141       0
      2921 QQQ      557      DMET     DB2      DGA3             0.09        2.0141       0
      2922 QQQ      557      DMET     DB3      DGA3             0.09        2.0141       0
      2923 QQQ      558      DMET     CB       CG331           -0.04        12.011       0
      2924 QQQ      558      DMET     OG       OG311           -0.65       15.9994       0
      2925 QQQ      558      DMET     DG1      DGP1             0.42        2.0141       0
      2926 QQQ      558      DMET     DB1      DGA3             0.09        2.0141       0
      2927 QQQ      558      DMET     DB2      DGA3             0.09        2.0141       0
      2928 QQQ      558      DMET     DB3      DGA3             0.09        2.0141       0
      2929 QQQ      559      DMET     CB       CG331           -0.04        12.011       0
      2930 QQQ      559      DMET     OG       OG311           -0.65       15.9994       0
      2931 QQQ      559      DMET     DG1      DGP1             0.42        2.0141       0
      2932 QQQ      559      DMET     DB1      DGA3             0.09        2.0141       0
      2933 QQQ      559      DMET     DB2      DGA3             0.09        2.0141       0
      2934 QQQ      559      DMET     DB3      DGA3             0.09        2.0141       0
      2935 QQQ      560      DMET     CB       CG331           -0.04        12.011       0
      2936 QQQ      560      DMET     OG       OG311           -0.65       15.9994       0
      2937 QQQ      560      DMET     DG1      DGP1             0.42        2.0141       0
      2938 QQQ      560      DMET     DB1      DGA3             0.09        2.0141       0
      2939 QQQ      560      DMET     DB2      DGA3             0.09        2.0141       0
      2940 QQQ      560      DMET     DB3      DGA3             0.09        2.0141       0
      2941 QQQ      563      DMET     CB       CG331           -0.04        12.011       0
      2942 QQQ      563      DMET     OG       OG311           -0.65       15.9994       0
      2943 QQQ      563      DMET     DG1      DGP1             0.42        2.0141       0
      2944 QQQ      563      DMET     DB1      DGA3             0.09        2.0141       0
      2945 QQQ      563      DMET     DB2      DGA3             0.09        2.0141       0
      2946 QQQ      563      DMET     DB3      DGA3             0.09        2.0141       0
      2947 QQQ      565      DMET     CB       CG331           -0.04        12.011       0
      2948 QQQ      565      DMET     OG       OG311           -0.65       15.9994       0
      2949 QQQ      565      DMET     DG1      DGP1             0.42        2.0141       0
      2950 QQQ      565      DMET     DB1      DGA3             0.09        2.0141       0
      2951 QQQ      565      DMET     DB2      DGA3             0.09        2.0141       0
      2952 QQQ      565      DMET     DB3      DGA3             0.09        2.0141       0
      2953 QQQ      566      DMET     CB       CG331           -0.04        12.011       0
      2954 QQQ      566      DMET     OG       OG311           -0.65       15.9994       0
      2955 QQQ      566      DMET     DG1      DGP1             0.42        2.0141       0
      2956 QQQ      566      DMET     DB1      DGA3             0.09        2.0141       0
      2957 QQQ      566      DMET     DB2      DGA3             0.09        2.0141       0
      2958 QQQ      566      DMET     DB3      DGA3             0.09        2.0141       0
      2959 QQQ      567      DMET     CB       CG331           -0.04        12.011       0
      2960 QQQ      567      DMET     OG       OG311           -0.65       15.9994       0
      2961 QQQ      567      DMET     DG1      DGP1             0.42        2.0141       0
      2962 QQQ      567      DMET     DB1      DGA3             0.09        2.0141       0
      2963 QQQ      567      DMET     DB2      DGA3             0.09        2.0141       0
      2964 QQQ      567      DMET     DB3      DGA3             0.09        2.0141       0
      2965 QQQ      568      DMET     CB       CG331           -0.04        12.011       0
      2966 QQQ      568      DMET     OG       OG311           -0.65       15.9994       0
      2967 QQQ      568      DMET     DG1      DGP1             0.42        2.0141       0
      2968 QQQ      568      DMET     DB1      DGA3             0.09        2.0141       0
      2969 QQQ      568      DMET     DB2      DGA3             0.09        2.0141       0
      2970 QQQ      568      DMET     DB3      DGA3             0.09        2.0141       0
      2971 QQQ      569      DMET     CB       CG331           -0.04        12.011       0
      2972 QQQ      569      DMET     OG       OG311           -0.65       15.9994       0
      2973 QQQ      569      DMET     DG1      DGP1             0.42        2.0141       0
      2974 QQQ      569      DMET     DB1      DGA3             0.09        2.0141       0
      2975 QQQ      569      DMET     DB2      DGA3             0.09        2.0141       0
      2976 QQQ      569      DMET     DB3      DGA3             0.09        2.0141       0
      2977 QQQ      570      DMET     CB       CG331           -0.04        12.011       0
      2978 QQQ      570      DMET     OG       OG311           -0.65       15.9994       0
      2979 QQQ      570      DMET     DG1      DGP1             0.42        2.0141       0
      2980 QQQ      570      DMET     DB1      DGA3             0.09        2.0141       0
      2981 QQQ      570      DMET     DB2      DGA3             0.09        2.0141       0
      2982 QQQ      570      DMET     DB3      DGA3             0.09        2.0141       0
      2983 QQQ      571      DMET     CB       CG331           -0.04        12.011       0
      2984 QQQ      571      DMET     OG       OG311           -0.65       15.9994       0
      2985 QQQ      571      DMET     DG1      DGP1             0.42        2.0141       0
      2986 QQQ      571      DMET     DB1      DGA3             0.09        2.0141       0
      2987 QQQ      571      DMET     DB2      DGA3             0.09        2.0141       0
      2988 QQQ      571      DMET     DB3      DGA3             0.09        2.0141       0
      2989 QQQ      572      DMET     CB       CG331           -0.04        12.011       0
      2990 QQQ      572      DMET     OG       OG311           -0.65       15.9994       0
      2991 QQQ      572      DMET     DG1      DGP1             0.42        2.0141       0
      2992 QQQ      572      DMET     DB1      DGA3             0.09        2.0141       0
      2993 QQQ      572      DMET     DB2      DGA3             0.09        2.0141       0
      2994 QQQ      572      DMET     DB3      DGA3             0.09        2.0141       0
      2995 QQQ      573      DMET     CB       CG331           -0.04        12.011       0
      2996 QQQ      573      DMET     OG       OG311           -0.65       15.9994       0
      2997 QQQ      573      DMET     DG1      DGP1             0.42        2.0141       0
      2998 QQQ      573      DMET     DB1      DGA3             0.09        2.0141       0
      2999 QQQ      573      DMET     DB2      DGA3             0.09        2.0141       0
      3000 QQQ      573      DMET     DB3      DGA3             0.09        2.0141       0
      3001 QQQ      574      DMET     CB       CG331           -0.04        12.011       0
      3002 QQQ      574      DMET     OG       OG311           -0.65       15.9994       0
      3003 QQQ      574      DMET     DG1      DGP1             0.42        2.0141       0
      3004 QQQ      574      DMET     DB1      DGA3             0.09        2.0141       0
      3005 QQQ      574      DMET     DB2      DGA3             0.09        2.0141       0
      3006 QQQ      574      DMET     DB3      DGA3             0.09        2.0141       0
      3007 QQQ      575      DMET     CB       CG331           -0.04        12.011       0
      3008 QQQ      575      DMET     OG       OG311           -0.65       15.9994       0
      3009 QQQ      575      DMET     DG1      DGP1             0.42        2.0141       0
      3010 QQQ      575      DMET     DB1      DGA3             0.09        2.0141       0
      3011 QQQ      575      DMET     DB2      DGA3             0.09        2.0141       0
      3012 QQQ      575      DMET     DB3      DGA3             0.09        2.0141       0
      3013 QQQ      576      DMET     CB       CG331           -0.04        12.011       0
      3014 QQQ      576      DMET     OG       OG311           -0.65       15.9994       0
      3015 QQQ      576      DMET     DG1      DGP1             0.42        2.0141       0
      3016 QQQ      576      DMET     DB1      DGA3             0.09        2.0141       0
      3017 QQQ      576      DMET     DB2      DGA3             0.09        2.0141       0
      3018 QQQ      576      DMET     DB3      DGA3             0.09        2.0141       0
      3019 QQQ      577      DMET     CB       CG331           -0.04        12.011       0
      3020 QQQ      577      DMET     OG       OG311           -0.65       15.9994       0
      3021 QQQ      577      DMET     DG1      DGP1             0.42        2.0141       0
      3022 QQQ      577      DMET     DB1      DGA3             0.09        2.0141       0
      3023 QQQ      577      DMET     DB2      DGA3             0.09        2.0141       0
      3024 QQQ      577      DMET     DB3      DGA3             0.09        2.0141       0
      3025 QQQ      578      DMET     CB       CG331           -0.04        12.011       0
      3026 QQQ      578      DMET     OG       OG311           -0.65       15.9994       0
      3027 QQQ      578      DMET     DG1      DGP1             0.42        2.0141       0
      3028 QQQ      578      DMET     DB1      DGA3             0.09        2.0141       0
      3029 QQQ      578      DMET     DB2      DGA3             0.09        2.0141       0
      3030 QQQ      578      DMET     DB3      DGA3             0.09        2.0141       0
      3031 QQQ      579      DMET     CB       CG331           -0.04        12.011       0
      3032 QQQ      579      DMET     OG       OG311           -0.65       15.9994       0
      3033 QQQ      579      DMET     DG1      DGP1             0.42        2.0141       0
      3034 QQQ      579      DMET     DB1      DGA3             0.09        2.0141       0
      3035 QQQ      579      DMET     DB2      DGA3             0.09        2.0141       0
      3036 QQQ      579      DMET     DB3      DGA3             0.09        2.0141       0
      3037 QQQ      580      DMET     CB       CG331           -0.04        12.011       0
      3038 QQQ      580      DMET     OG       OG311           -0.65       15.9994       0
      3039 QQQ      580      DMET     DG1      DGP1             0.42        2.0141       0
      3040 QQQ      580      DMET     DB1      DGA3             0.09        2.0141       0
      3041 QQQ      580      DMET     DB2      DGA3             0.09        2.0141       0
      3042 QQQ      580      DMET     DB3      DGA3             0.09        2.0141       0
      3043 QQQ      581      DMET     CB       CG331           -0.04        12.011       0
      3044 QQQ      581      DMET     OG       OG311           -0.65       15.9994       0
      3045 QQQ      581      DMET     DG1      DGP1             0.42        2.0141       0
      3046 QQQ      581      DMET     DB1      DGA3             0.09        2.0141       0
      3047 QQQ      581      DMET     DB2      DGA3             0.09        2.0141       0
      3048 QQQ      581      DMET     DB3      DGA3             0.09        2.0141       0
      3049 QQQ      582      DMET     CB       CG331           -0.04        12.011       0
      3050 QQQ      582      DMET     OG       OG311           -0.65       15.9994       0
      3051 QQQ      582      DMET     DG1      DGP1             0.42        2.0141       0
      3052 QQQ      582      DMET     DB1      DGA3             0.09        2.0141       0
      3053 QQQ      582      DMET     DB2      DGA3             0.09        2.0141       0
      3054 QQQ      582      DMET     DB3      DGA3             0.09        2.0141       0
      3055 QQQ      583      DMET     CB       CG331           -0.04        12.011       0
      3056 QQQ      583      DMET     OG       OG311           -0.65       15.9994       0
      3057 QQQ      583      DMET     DG1      DGP1             0.42        2.0141       0
      3058 QQQ      583      DMET     DB1      DGA3             0.09        2.0141       0
      3059 QQQ      583      DMET     DB2      DGA3             0.09        2.0141       0
      3060 QQQ      583      DMET     DB3      DGA3             0.09        2.0141       0
      3061 QQQ      584      DMET     CB       CG331           -0.04        12.011       0
      3062 QQQ      584      DMET     OG       OG311           -0.65       15.9994       0
      3063 QQQ      584      DMET     DG1      DGP1             0.42        2.0141       0
      3064 QQQ      584      DMET     DB1      DGA3             0.09        2.0141       0
      3065 QQQ      584      DMET     DB2      DGA3             0.09        2.0141       0
      3066 QQQ      584      DMET     DB3      DGA3             0.09        2.0141       0
      3067 QQQ      585      DMET     CB       CG331           -0.04        12.011       0
      3068 QQQ      585      DMET     OG       OG311           -0.65       15.9994       0
      3069 QQQ      585      DMET     DG1      DGP1             0.42        2.0141       0
      3070 QQQ      585      DMET     DB1      DGA3             0.09        2.0141       0
      3071 QQQ      585      DMET     DB2      DGA3             0.09        2.0141       0
      3072 QQQ      585      DMET     DB3      DGA3             0.09        2.0141       0
      3073 QQQ      586      DMET     CB       CG331           -0.04        12.011       0
      3074 QQQ      586      DMET     OG       OG311           -0.65       15.9994       0
      3075 QQQ      586      DMET     DG1      DGP1             0.42        2.0141       0
      3076 QQQ      586      DMET     DB1      DGA3             0.09        2.0141       0
      3077 QQQ      586      DMET     DB2      DGA3             0.09        2.0141       0
      3078 QQQ      586      DMET     DB3      DGA3             0.09        2.0141       0
      3079 QQQ      588      DMET     CB       CG331           -0.04        12.011       0
      3080 QQQ      588      DMET     OG       OG311           -0.65       15.9994       0
      3081 QQQ      588      DMET     DG1      DGP1             0.42        2.0141       0
      3082 QQQ      588      DMET     DB1      DGA3             0.09        2.0141       0
      3083 QQQ      588      DMET     DB2      DGA3             0.09        2.0141       0
      3084 QQQ      588      DMET     DB3      DGA3             0.09        2.0141       0
      3085 QQQ      589      DMET     CB       CG331           -0.04        12.011       0
      3086 QQQ      589      DMET     OG       OG311           -0.65       15.9994       0
      3087 QQQ      589      DMET     DG1      DGP1             0.42        2.0141       0
      3088 QQQ      589      DMET     DB1      DGA3             0.09        2.0141       0
      3089 QQQ      589      DMET     DB2      DGA3             0.09        2.0141       0
      3090 QQQ      589      DMET     DB3      DGA3             0.09        2.0141       0
      3091 QQQ      590      DMET     CB       CG331           -0.04        12.011       0
      3092 QQQ      590      DMET     OG       OG311           -0.65       15.9994       0
      3093 QQQ      590      DMET     DG1      DGP1             0.42        2.0141       0
      3094 QQQ      590      DMET     DB1      DGA3             0.09        2.0141       0
      3095 QQQ      590      DMET     DB2      DGA3             0.09        2.0141       0
      3096 QQQ      590      DMET     DB3      DGA3             0.09        2.0141       0
      3097 QQQ      591      DMET     CB       CG331           -0.04        12.011       0
      3098 QQQ      591      DMET     OG       OG311           -0.65       15.9994       0
      3099 QQQ      591      DMET     DG1      DGP1             0.42        2.0141       0
      3100 QQQ      591      DMET     DB1      DGA3             0.09        2.0141       0
      3101 QQQ      591      DMET     DB2      DGA3             0.09        2.0141       0
      3102 QQQ      591      DMET     DB3      DGA3             0.09        2.0141       0
      3103 QQQ      592      DMET     CB       CG331           -0.04        12.011       0
      3104 QQQ      592      DMET     OG       OG311           -0.65       15.9994       0
      3105 QQQ      592      DMET     DG1      DGP1             0.42        2.0141       0
      3106 QQQ      592      DMET     DB1      DGA3             0.09        2.0141       0
      3107 QQQ      592      DMET     DB2      DGA3             0.09        2.0141       0
      3108 QQQ      592      DMET     DB3      DGA3             0.09        2.0141       0
      3109 QQQ      593      DMET     CB       CG331           -0.04        12.011       0
      3110 QQQ      593      DMET     OG       OG311           -0.65       15.9994       0
      3111 QQQ      593      DMET     DG1      DGP1             0.42        2.0141       0
      3112 QQQ      593      DMET     DB1      DGA3             0.09        2.0141       0
      3113 QQQ      593      DMET     DB2      DGA3             0.09        2.0141       0
      3114 QQQ      593      DMET     DB3      DGA3             0.09        2.0141       0
      3115 QQQ      595      DMET     CB       CG331           -0.04        12.011       0
      3116 QQQ      595      DMET     OG       OG311           -0.65       15.9994       0
      3117 QQQ      595      DMET     DG1      DGP1             0.42        2.0141       0
      3118 QQQ      595      DMET     DB1      DGA3             0.09        2.0141       0
      3119 QQQ      595      DMET     DB2      DGA3             0.09        2.0141       0
      3120 QQQ      595      DMET     DB3      DGA3             0.09        2.0141       0
      3121 QQQ      596      DMET     CB       CG331           -0.04        12.011       0
      3122 QQQ      596      DMET     OG       OG311           -0.65       15.9994       0
      3123 QQQ      596      DMET     DG1      DGP1             0.42        2.0141       0
      3124 QQQ      596      DMET     DB1      DGA3             0.09        2.0141       0
      3125 QQQ      596      DMET     DB2      DGA3             0.09        2.0141       0
      3126 QQQ      596      DMET     DB3      DGA3             0.09        2.0141       0
      3127 QQQ      597      DMET     CB       CG331           -0.04        12.011       0
      3128 QQQ      597      DMET     OG       OG311           -0.65       15.9994       0
      3129 QQQ      597      DMET     DG1      DGP1             0.42        2.0141       0
      3130 QQQ      597      DMET     DB1      DGA3             0.09        2.0141       0
      3131 QQQ      597      DMET     DB2      DGA3             0.09        2.0141       0
      3132 QQQ      597      DMET     DB3      DGA3             0.09        2.0141       0
      3133 QQQ      598      DMET     CB       CG331           -0.04        12.011       0
      3134 QQQ      598      DMET     OG       OG311           -0.65       15.9994       0
      3135 QQQ      598      DMET     DG1      DGP1             0.42        2.0141       0
      3136 QQQ      598      DMET     DB1      DGA3             0.09        2.0141       0
      3137 QQQ      598      DMET     DB2      DGA3             0.09        2.0141       0
      3138 QQQ      598      DMET     DB3      DGA3             0.09        2.0141       0
      3139 QQQ      599      DMET     CB       CG331           -0.04        12.011       0
      3140 QQQ      599      DMET     OG       OG311           -0.65       15.9994       0
      3141 QQQ      599      DMET     DG1      DGP1             0.42        2.0141       0
      3142 QQQ      599      DMET     DB1      DGA3             0.09        2.0141       0
      3143 QQQ      599      DMET     DB2      DGA3             0.09        2.0141       0
      3144 QQQ      599      DMET     DB3      DGA3             0.09        2.0141       0
      3145 QQQ      600      DMET     CB       CG331           -0.04        12.011       0
      3146 QQQ      600      DMET     OG       OG311           -0.65       15.9994       0
      3147 QQQ      600      DMET     DG1      DGP1             0.42        2.0141       0
      3148 QQQ      600      DMET     DB1      DGA3             0.09        2.0141       0
      3149 QQQ      600      DMET     DB2      DGA3             0.09        2.0141       0
      3150 QQQ      600      DMET     DB3      DGA3             0.09        2.0141       0
      3151 QQQ      601      DMET     CB       CG331           -0.04        12.011       0
      3152 QQQ      601      DMET     OG       OG311           -0.65       15.9994       0
      3153 QQQ      601      DMET     DG1      DGP1             0.42        2.0141       0
      3154 QQQ      601      DMET     DB1      DGA3             0.09        2.0141       0
      3155 QQQ      601      DMET     DB2      DGA3             0.09        2.0141       0
      3156 QQQ      601      DMET     DB3      DGA3             0.09        2.0141       0
      3157 QQQ      602      DMET     CB       CG331           -0.04        12.011       0
      3158 QQQ      602      DMET     OG       OG311           -0.65       15.9994       0
      3159 QQQ      602      DMET     DG1      DGP1             0.42        2.0141       0
      3160 QQQ      602      DMET     DB1      DGA3             0.09        2.0141       0
      3161 QQQ      602      DMET     DB2      DGA3             0.09        2.0141       0
      3162 QQQ      602      DMET     DB3      DGA3             0.09        2.0141       0
      3163 QQQ      603      DMET     CB       CG331           -0.04        12.011       0
      3164 QQQ      603      DMET     OG       OG311           -0.65       15.9994       0
      3165 QQQ      603      DMET     DG1      DGP1             0.42        2.0141       0
      3166 QQQ      603      DMET     DB1      DGA3             0.09        2.0141       0
      3167 QQQ      603      DMET     DB2      DGA3             0.09        2.0141       0
      3168 QQQ      603      DMET     DB3      DGA3             0.09        2.0141       0
      3169 QQQ      605      DMET     CB       CG331           -0.04        12.011       0
      3170 QQQ      605      DMET     OG       OG311           -0.65       15.9994       0
      3171 QQQ      605      DMET     DG1      DGP1             0.42        2.0141       0
      3172 QQQ      605      DMET     DB1      DGA3             0.09        2.0141       0
      3173 QQQ      605      DMET     DB2      DGA3             0.09        2.0141       0
      3174 QQQ      605      DMET     DB3      DGA3             0.09        2.0141       0
      3175 QQQ      606      DMET     CB       CG331           -0.04        12.011       0
      3176 QQQ      606      DMET     OG       OG311           -0.65       15.9994       0
      3177 QQQ      606      DMET     DG1      DGP1             0.42        2.0141       0
      3178 QQQ      606      DMET     DB1      DGA3             0.09        2.0141       0
      3179 QQQ      606      DMET     DB2      DGA3             0.09        2.0141       0
      3180 QQQ      606      DMET     DB3      DGA3             0.09        2.0141       0
      3181 QQQ      607      DMET     CB       CG331           -0.04        12.011       0
      3182 QQQ      607      DMET     OG       OG311           -0.65       15.9994       0
      3183 QQQ      607      DMET     DG1      DGP1             0.42        2.0141       0
      3184 QQQ      607      DMET     DB1      DGA3             0.09        2.0141       0
      3185 QQQ      607      DMET     DB2      DGA3             0.09        2.0141       0
      3186 QQQ      607      DMET     DB3      DGA3             0.09        2.0141       0
      3187 QQQ      608      DMET     CB       CG331           -0.04        12.011       0
      3188 QQQ      608      DMET     OG       OG311           -0.65       15.9994       0
      3189 QQQ      608      DMET     DG1      DGP1             0.42        2.0141       0
      3190 QQQ      608      DMET     DB1      DGA3             0.09        2.0141       0
      3191 QQQ      608      DMET     DB2      DGA3             0.09        2.0141       0
      3192 QQQ      608      DMET     DB3      DGA3             0.09        2.0141       0
      3193 QQQ      609      DMET     CB       CG331           -0.04        12.011       0
      3194 QQQ      609      DMET     OG       OG311           -0.65       15.9994       0
      3195 QQQ      609      DMET     DG1      DGP1             0.42        2.0141       0
      3196 QQQ      609      DMET     DB1      DGA3             0.09        2.0141       0
      3197 QQQ      609      DMET     DB2      DGA3             0.09        2.0141       0
      3198 QQQ      609      DMET     DB3      DGA3             0.09        2.0141       0
      3199 QQQ      610      DMET     CB       CG331           -0.04        12.011       0
      3200 QQQ      610      DMET     OG       OG311           -0.65       15.9994       0
      3201 QQQ      610      DMET     DG1      DGP1             0.42        2.0141       0
      3202 QQQ      610      DMET     DB1      DGA3             0.09        2.0141       0
      3203 QQQ      610      DMET     DB2      DGA3             0.09        2.0141       0
      3204 QQQ      610      DMET     DB3      DGA3             0.09        2.0141       0
      3205 QQQ      611      DMET     CB       CG331           -0.04        12.011       0
      3206 QQQ      611      DMET     OG       OG311           -0.65       15.9994       0
      3207 QQQ      611      DMET     DG1      DGP1             0.42        2.0141       0
      3208 QQQ      611      DMET     DB1      DGA3             0.09        2.0141       0
      3209 QQQ      611      DMET     DB2      DGA3             0.09        2.0141       0
      3210 QQQ      611      DMET     DB3      DGA3             0.09        2.0141       0
      3211 QQQ      614      DMET     CB       CG331           -0.04        12.011       0
      3212 QQQ      614      DMET     OG       OG311           -0.65       15.9994       0
      3213 QQQ      614      DMET     DG1      DGP1             0.42        2.0141       0
      3214 QQQ      614      DMET     DB1      DGA3             0.09        2.0141       0
      3215 QQQ      614      DMET     DB2      DGA3             0.09        2.0141       0
      3216 QQQ      614      DMET     DB3      DGA3             0.09        2.0141       0
      3217 QQQ      615      DMET     CB       CG331           -0.04        12.011       0
      3218 QQQ      615      DMET     OG       OG311           -0.65       15.9994       0
      3219 QQQ      615      DMET     DG1      DGP1             0.42        2.0141       0
      3220 QQQ      615      DMET     DB1      DGA3             0.09        2.0141       0
      3221 QQQ      615      DMET     DB2      DGA3             0.09        2.0141       0
      3222 QQQ      615      DMET     DB3      DGA3             0.09        2.0141       0
      3223 QQQ      616      DMET     CB       CG331           -0.04        12.011       0
      3224 QQQ      616      DMET     OG       OG311           -0.65       15.9994       0
      3225 QQQ      616      DMET     DG1      DGP1             0.42        2.0141       0
      3226 QQQ      616      DMET     DB1      DGA3             0.09        2.0141       0
      3227 QQQ      616      DMET     DB2      DGA3             0.09        2.0141       0
      3228 QQQ      616      DMET     DB3      DGA3             0.09        2.0141       0
      3229 QQQ      617      DMET     CB       CG331           -0.04        12.011       0
      3230 QQQ      617      DMET     OG       OG311           -0.65       15.9994       0
      3231 QQQ      617      DMET     DG1      DGP1             0.42        2.0141       0
      3232 QQQ      617      DMET     DB1      DGA3             0.09        2.0141       0
      3233 QQQ      617      DMET     DB2      DGA3             0.09        2.0141       0
      3234 QQQ      617      DMET     DB3      DGA3             0.09        2.0141       0
      3235 QQQ      618      DMET     CB       CG331           -0.04        12.011       0
      3236 QQQ      618      DMET     OG       OG311           -0.65       15.9994       0
      3237 QQQ      618      DMET     DG1      DGP1             0.42        2.0141       0
      3238 QQQ      618      DMET     DB1      DGA3             0.09        2.0141       0
      3239 QQQ      618      DMET     DB2      DGA3             0.09        2.0141       0
      3240 QQQ      618      DMET     DB3      DGA3             0.09        2.0141       0
      3241 QQQ      619      DMET     CB       CG331           -0.04        12.011       0
      3242 QQQ      619      DMET     OG       OG311           -0.65       15.9994       0
      3243 QQQ      619      DMET     DG1      DGP1             0.42        2.0141       0
      3244 QQQ      619      DMET     DB1      DGA3             0.09        2.0141       0
      3245 QQQ      619      DMET     DB2      DGA3             0.09        2.0141       0
      3246 QQQ      619      DMET     DB3      DGA3             0.09        2.0141       0
      3247 QQQ      620      DMET     CB       CG331           -0.04        12.011       0
      3248 QQQ      620      DMET     OG       OG311           -0.65       15.9994       0
      3249 QQQ      620      DMET     DG1      DGP1             0.42        2.0141       0
      3250 QQQ      620      DMET     DB1      DGA3             0.09        2.0141       0
      3251 QQQ      620      DMET     DB2      DGA3             0.09        2.0141       0
      3252 QQQ      620      DMET     DB3      DGA3             0.09        2.0141       0
      3253 QQQ      621      DMET     CB       CG331           -0.04        12.011       0
      3254 QQQ      621      DMET     OG       OG311           -0.65       15.9994       0
      3255 QQQ      621      DMET     DG1      DGP1             0.42        2.0141       0
      3256 QQQ      621      DMET     DB1      DGA3             0.09        2.0141       0
      3257 QQQ      621      DMET     DB2      DGA3             0.09        2.0141       0
      3258 QQQ      621      DMET     DB3      DGA3             0.09        2.0141       0
      3259 QQQ      622      DMET     CB       CG331           -0.04        12.011       0
      3260 QQQ      622      DMET     OG       OG311           -0.65       15.9994       0
      3261 QQQ      622      DMET     DG1      DGP1             0.42        2.0141       0
      3262 QQQ      622      DMET     DB1      DGA3             0.09        2.0141       0
      3263 QQQ      622      DMET     DB2      DGA3             0.09        2.0141       0
      3264 QQQ      622      DMET     DB3      DGA3             0.09        2.0141       0
      3265 QQQ      623      DMET     CB       CG331           -0.04        12.011       0
      3266 QQQ      623      DMET     OG       OG311           -0.65       15.9994       0
      3267 QQQ      623      DMET     DG1      DGP1             0.42        2.0141       0
      3268 QQQ      623      DMET     DB1      DGA3             0.09        2.0141       0
      3269 QQQ      623      DMET     DB2      DGA3             0.09        2.0141       0
      3270 QQQ      623      DMET     DB3      DGA3             0.09        2.0141       0
      3271 QQQ      624      DMET     CB       CG331           -0.04        12.011       0
      3272 QQQ      624      DMET     OG       OG311           -0.65       15.9994       0
      3273 QQQ      624      DMET     DG1      DGP1             0.42        2.0141       0
      3274 QQQ      624      DMET     DB1      DGA3             0.09        2.0141       0
      3275 QQQ      624      DMET     DB2      DGA3             0.09        2.0141       0
      3276 QQQ      624      DMET     DB3      DGA3             0.09        2.0141       0
      3277 QQQ      625      DMET     CB       CG331           -0.04        12.011       0
      3278 QQQ      625      DMET     OG       OG311           -0.65       15.9994       0
      3279 QQQ      625      DMET     DG1      DGP1             0.42        2.0141       0
      3280 QQQ      625      DMET     DB1      DGA3             0.09        2.0141       0
      3281 QQQ      625      DMET     DB2      DGA3             0.09        2.0141       0
      3282 QQQ      625      DMET     DB3      DGA3             0.09        2.0141       0
      3283 QQQ      626      DMET     CB       CG331           -0.04        12.011       0
      3284 QQQ      626      DMET     OG       OG311           -0.65       15.9994       0
      3285 QQQ      626      DMET     DG1      DGP1             0.42        2.0141       0
      3286 QQQ      626      DMET     DB1      DGA3             0.09        2.0141       0
      3287 QQQ      626      DMET     DB2      DGA3             0.09        2.0141       0
      3288 QQQ      626      DMET     DB3      DGA3             0.09        2.0141       0
      3289 QQQ      627      DMET     CB       CG331           -0.04        12.011       0
      3290 QQQ      627      DMET     OG       OG311           -0.65       15.9994       0
      3291 QQQ      627      DMET     DG1      DGP1             0.42        2.0141       0
      3292 QQQ      627      DMET     DB1      DGA3             0.09        2.0141       0
      3293 QQQ      627      DMET     DB2      DGA3             0.09        2.0141       0
      3294 QQQ      627      DMET     DB3      DGA3             0.09        2.0141       0
      3295 QQQ      629      DMET     CB       CG331           -0.04        12.011       0
      3296 QQQ      629      DMET     OG       OG311           -0.65       15.9994       0
      3297 QQQ      629      DMET     DG1      DGP1             0.42        2.0141       0
      3298 QQQ      629      DMET     DB1      DGA3             0.09        2.0141       0
      3299 QQQ      629      DMET     DB2      DGA3             0.09        2.0141       0
      3300 QQQ      629      DMET     DB3      DGA3             0.09        2.0141       0
      3301 QQQ      630      DMET     CB       CG331           -0.04        12.011       0
      3302 QQQ      630      DMET     OG       OG311           -0.65       15.9994       0
      3303 QQQ      630      DMET     DG1      DGP1             0.42        2.0141       0
      3304 QQQ      630      DMET     DB1      DGA3             0.09        2.0141       0
      3305 QQQ      630      DMET     DB2      DGA3             0.09        2.0141       0
      3306 QQQ      630      DMET     DB3      DGA3             0.09        2.0141       0
      3307 QQQ      631      DMET     CB       CG331           -0.04        12.011       0
      3308 QQQ      631      DMET     OG       OG311           -0.65       15.9994       0
      3309 QQQ      631      DMET     DG1      DGP1             0.42        2.0141       0
      3310 QQQ      631      DMET     DB1      DGA3             0.09        2.0141       0
      3311 QQQ      631      DMET     DB2      DGA3             0.09        2.0141       0
      3312 QQQ      631      DMET     DB3      DGA3             0.09        2.0141       0
      3313 QQQ      632      DMET     CB       CG331           -0.04        12.011       0
      3314 QQQ      632      DMET     OG       OG311           -0.65       15.9994       0
      3315 QQQ      632      DMET     DG1      DGP1             0.42        2.0141       0
      3316 QQQ      632      DMET     DB1      DGA3             0.09        2.0141       0
      3317 QQQ      632      DMET     DB2      DGA3             0.09        2.0141       0
      3318 QQQ      632      DMET     DB3      DGA3             0.09        2.0141       0
      3319 QQQ      633      DMET     CB       CG331           -0.04        12.011       0
      3320 QQQ      633      DMET     OG       OG311           -0.65       15.9994       0
      3321 QQQ      633      DMET     DG1      DGP1             0.42        2.0141       0
      3322 QQQ      633      DMET     DB1      DGA3             0.09        2.0141       0
      3323 QQQ      633      DMET     DB2      DGA3             0.09        2.0141       0
      3324 QQQ      633      DMET     DB3      DGA3             0.09        2.0141       0
      3325 QQQ      634      DMET     CB       CG331           -0.04        12.011       0
      3326 QQQ      634      DMET     OG       OG311           -0.65       15.9994       0
      3327 QQQ      634      DMET     DG1      DGP1             0.42        2.0141       0
      3328 QQQ      634      DMET     DB1      DGA3             0.09        2.0141       0
      3329 QQQ      634      DMET     DB2      DGA3             0.09        2.0141       0
      3330 QQQ      634      DMET     DB3      DGA3             0.09        2.0141       0
      3331 QQQ      635      DMET     CB       CG331           -0.04        12.011       0
      3332 QQQ      635      DMET     OG       OG311           -0.65       15.9994       0
      3333 QQQ      635      DMET     DG1      DGP1             0.42        2.0141       0
      3334 QQQ      635      DMET     DB1      DGA3             0.09        2.0141       0
      3335 QQQ      635      DMET     DB2      DGA3             0.09        2.0141       0
      3336 QQQ      635      DMET     DB3      DGA3             0.09        2.0141       0
      3337 QQQ      636      DMET     CB       CG331           -0.04        12.011       0
      3338 QQQ      636      DMET     OG       OG311           -0.65       15.9994       0
      3339 QQQ      636      DMET     DG1      DGP1             0.42        2.0141       0
      3340 QQQ      636      DMET     DB1      DGA3             0.09        2.0141       0
      3341 QQQ      636      DMET     DB2      DGA3             0.09        2.0141       0
      3342 QQQ      636      DMET     DB3      DGA3             0.09        2.0141       0
      3343 QQQ      637      DMET     CB       CG331           -0.04        12.011       0
      3344 QQQ      637      DMET     OG       OG311           -0.65       15.9994       0
      3345 QQQ      637      DMET     DG1      DGP1             0.42        2.0141       0
      3346 QQQ      637      DMET     DB1      DGA3             0.09        2.0141       0
      3347 QQQ      637      DMET     DB2      DGA3             0.09        2.0141       0
      3348 QQQ      637      DMET     DB3      DGA3             0.09        2.0141       0
      3349 QQQ      638      DMET     CB       CG331           -0.04        12.011       0
      3350 QQQ      638      DMET     OG       OG311           -0.65       15.9994       0
      3351 QQQ      638      DMET     DG1      DGP1             0.42        2.0141       0
      3352 QQQ      638      DMET     DB1      DGA3             0.09        2.0141       0
      3353 QQQ      638      DMET     DB2      DGA3             0.09        2.0141       0
      3354 QQQ      638      DMET     DB3      DGA3             0.09        2.0141       0
      3355 QQQ      640      DMET     CB       CG331           -0.04        12.011       0
      3356 QQQ      640      DMET     OG       OG311           -0.65       15.9994       0
      3357 QQQ      640      DMET     DG1      DGP1             0.42        2.0141       0
      3358 QQQ      640      DMET     DB1      DGA3             0.09        2.0141       0
      3359 QQQ      640      DMET     DB2      DGA3             0.09        2.0141       0
      3360 QQQ      640      DMET     DB3      DGA3             0.09        2.0141       0
      3361 QQQ      641      DMET     CB       CG331           -0.04        12.011       0
      3362 QQQ      641      DMET     OG       OG311           -0.65       15.9994       0
      3363 QQQ      641      DMET     DG1      DGP1             0.42        2.0141       0
      3364 QQQ      641      DMET     DB1      DGA3             0.09        2.0141       0
      3365 QQQ      641      DMET     DB2      DGA3             0.09        2.0141       0
      3366 QQQ      641      DMET     DB3      DGA3             0.09        2.0141       0
      3367 QQQ      642      DMET     CB       CG331           -0.04        12.011       0
      3368 QQQ      642      DMET     OG       OG311           -0.65       15.9994       0
      3369 QQQ      642      DMET     DG1      DGP1             0.42        2.0141       0
      3370 QQQ      642      DMET     DB1      DGA3             0.09        2.0141       0
      3371 QQQ      642      DMET     DB2      DGA3             0.09        2.0141       0
      3372 QQQ      642      DMET     DB3      DGA3             0.09        2.0141       0
      3373 QQQ      643      DMET     CB       CG331           -0.04        12.011       0
      3374 QQQ      643      DMET     OG       OG311           -0.65       15.9994       0
      3375 QQQ      643      DMET     DG1      DGP1             0.42        2.0141       0
      3376 QQQ      643      DMET     DB1      DGA3             0.09        2.0141       0
      3377 QQQ      643      DMET     DB2      DGA3             0.09        2.0141       0
      3378 QQQ      643      DMET     DB3      DGA3             0.09        2.0141       0
      3379 QQQ      644      DMET     CB       CG331           -0.04        12.011       0
      3380 QQQ      644      DMET     OG       OG311           -0.65       15.9994       0
      3381 QQQ      644      DMET     DG1      DGP1             0.42        2.0141       0
      3382 QQQ      644      DMET     DB1      DGA3             0.09        2.0141       0
      3383 QQQ      644      DMET     DB2      DGA3             0.09        2.0141       0
      3384 QQQ      644      DMET     DB3      DGA3             0.09        2.0141       0
      3385 QQQ      645      DMET     CB       CG331           -0.04        12.011       0
      3386 QQQ      645      DMET     OG       OG311           -0.65       15.9994       0
      3387 QQQ      645      DMET     DG1      DGP1             0.42        2.0141       0
      3388 QQQ      645      DMET     DB1      DGA3             0.09        2.0141       0
      3389 QQQ      645      DMET     DB2      DGA3             0.09        2.0141       0
      3390 QQQ      645      DMET     DB3      DGA3             0.09        2.0141       0
      3391 QQQ      646      DMET     CB       CG331           -0.04        12.011       0
      3392 QQQ      646      DMET     OG       OG311           -0.65       15.9994       0
      3393 QQQ      646      DMET     DG1      DGP1             0.42        2.0141       0
      3394 QQQ      646      DMET     DB1      DGA3             0.09        2.0141       0
      3395 QQQ      646      DMET     DB2      DGA3             0.09        2.0141       0
      3396 QQQ      646      DMET     DB3      DGA3             0.09        2.0141       0
      3397 QQQ      647      DMET     CB       CG331           -0.04        12.011       0
      3398 QQQ      647      DMET     OG       OG311           -0.65       15.9994       0
      3399 QQQ      647      DMET     DG1      DGP1             0.42        2.0141       0
      3400 QQQ      647      DMET     DB1      DGA3             0.09        2.0141       0
      3401 QQQ      647      DMET     DB2      DGA3             0.09        2.0141       0
      3402 QQQ      647      DMET     DB3      DGA3             0.09        2.0141       0
      3403 QQQ      648      DMET     CB       CG331           -0.04        12.011       0
      3404 QQQ      648      DMET     OG       OG311           -0.65       15.9994       0
      3405 QQQ      648      DMET     DG1      DGP1             0.42        2.0141       0
      3406 QQQ      648      DMET     DB1      DGA3             0.09        2.0141       0
      3407 QQQ      648      DMET     DB2      DGA3             0.09        2.0141       0
      3408 QQQ      648      DMET     DB3      DGA3             0.09        2.0141       0
      3409 QQQ      649      DMET     CB       CG331           -0.04        12.011       0
      3410 QQQ      649      DMET     OG       OG311           -0.65       15.9994       0
      3411 QQQ      649      DMET     DG1      DGP1             0.42        2.0141       0
      3412 QQQ      649      DMET     DB1      DGA3             0.09        2.0141       0
      3413 QQQ      649      DMET     DB2      DGA3             0.09        2.0141       0
      3414 QQQ      649      DMET     DB3      DGA3             0.09        2.0141       0
      3415 QQQ      650      DMET     CB       CG331           -0.04        12.011       0
      3416 QQQ      650      DMET     OG       OG311           -0.65       15.9994       0
      3417 QQQ      650      DMET     DG1      DGP1             0.42        2.0141       0
      3418 QQQ      650      DMET     DB1      DGA3             0.09        2.0141       0
      3419 QQQ      650      DMET     DB2      DGA3             0.09        2.0141       0
      3420 QQQ      650      DMET     DB3      DGA3             0.09        2.0141       0
      3421 QQQ      651      DMET     CB       CG331           -0.04        12.011       0
      3422 QQQ      651      DMET     OG       OG311           -0.65       15.9994       0
      3423 QQQ      651      DMET     DG1      DGP1             0.42        2.0141       0
      3424 QQQ      651      DMET     DB1      DGA3             0.09        2.0141       0
      3425 QQQ      651      DMET     DB2      DGA3             0.09        2.0141       0
      3426 QQQ      651      DMET     DB3      DGA3             0.09        2.0141       0
      3427 QQQ      652      DMET     CB       CG331           -0.04        12.011       0
      3428 QQQ      652      DMET     OG       OG311           -0.65       15.9994       0
      3429 QQQ      652      DMET     DG1      DGP1             0.42        2.0141       0
      3430 QQQ      652      DMET     DB1      DGA3             0.09        2.0141       0
      3431 QQQ      652      DMET     DB2      DGA3             0.09        2.0141       0
      3432 QQQ      652      DMET     DB3      DGA3             0.09        2.0141       0
      3433 QQQ      653      DMET     CB       CG331           -0.04        12.011       0
      3434 QQQ      653      DMET     OG       OG311           -0.65       15.9994       0
      3435 QQQ      653      DMET     DG1      DGP1             0.42        2.0141       0
      3436 QQQ      653      DMET     DB1      DGA3             0.09        2.0141       0
      3437 QQQ      653      DMET     DB2      DGA3             0.09        2.0141       0
      3438 QQQ      653      DMET     DB3      DGA3             0.09        2.0141       0
      3439 QQQ      654      DMET     CB       CG331           -0.04        12.011       0
      3440 QQQ      654      DMET     OG       OG311           -0.65       15.9994       0
      3441 QQQ      654      DMET     DG1      DGP1             0.42        2.0141       0
      3442 QQQ      654      DMET     DB1      DGA3             0.09        2.0141       0
      3443 QQQ      654      DMET     DB2      DGA3             0.09        2.0141       0
      3444 QQQ      654      DMET     DB3      DGA3             0.09        2.0141       0
      3445 QQQ      655      DMET     CB       CG331           -0.04        12.011       0
      3446 QQQ      655      DMET     OG       OG311           -0.65       15.9994       0
      3447 QQQ      655      DMET     DG1      DGP1             0.42        2.0141       0
      3448 QQQ      655      DMET     DB1      DGA3             0.09        2.0141       0
      3449 QQQ      655      DMET     DB2      DGA3             0.09        2.0141       0
      3450 QQQ      655      DMET     DB3      DGA3             0.09        2.0141       0
      3451 QQQ      656      DMET     CB       CG331           -0.04        12.011       0
      3452 QQQ      656      DMET     OG       OG311           -0.65       15.9994       0
      3453 QQQ      656      DMET     DG1      DGP1             0.42        2.0141       0
      3454 QQQ      656      DMET     DB1      DGA3             0.09        2.0141       0
      3455 QQQ      656      DMET     DB2      DGA3             0.09        2.0141       0
      3456 QQQ      656      DMET     DB3      DGA3             0.09        2.0141       0
      3457 QQQ      657      DMET     CB       CG331           -0.04        12.011       0
      3458 QQQ      657      DMET     OG       OG311           -0.65       15.9994       0
      3459 QQQ      657      DMET     DG1      DGP1             0.42        2.0141       0
      3460 QQQ      657      DMET     DB1      DGA3             0.09        2.0141       0
      3461 QQQ      657      DMET     DB2      DGA3             0.09        2.0141       0
      3462 QQQ      657      DMET     DB3      DGA3             0.09        2.0141       0
      3463 QQQ      658      DMET     CB       CG331           -0.04        12.011       0
      3464 QQQ      658      DMET     OG       OG311           -0.65       15.9994       0
      3465 QQQ      658      DMET     DG1      DGP1             0.42        2.0141       0
      3466 QQQ      658      DMET     DB1      DGA3             0.09        2.0141       0
      3467 QQQ      658      DMET     DB2      DGA3             0.09        2.0141       0
      3468 QQQ      658      DMET     DB3      DGA3             0.09        2.0141       0
      3469 QQQ      659      DMET     CB       CG331           -0.04        12.011       0
      3470 QQQ      659      DMET     OG       OG311           -0.65       15.9994       0
      3471 QQQ      659      DMET     DG1      DGP1             0.42        2.0141       0
      3472 QQQ      659      DMET     DB1      DGA3             0.09        2.0141       0
      3473 QQQ      659      DMET     DB2      DGA3             0.09        2.0141       0
      3474 QQQ      659      DMET     DB3      DGA3             0.09        2.0141       0
      3475 QQQ      661      DMET     CB       CG331           -0.04        12.011       0
      3476 QQQ      661      DMET     OG       OG311           -0.65       15.9994       0
      3477 QQQ      661      DMET     DG1      DGP1             0.42        2.0141       0
      3478 QQQ      661      DMET     DB1      DGA3             0.09        2.0141       0
      3479 QQQ      661      DMET     DB2      DGA3             0.09        2.0141       0
      3480 QQQ      661      DMET     DB3      DGA3             0.09        2.0141       0
      3481 QQQ      662      DMET     CB       CG331           -0.04        12.011       0
      3482 QQQ      662      DMET     OG       OG311           -0.65       15.9994       0
      3483 QQQ      662      DMET     DG1      DGP1             0.42        2.0141       0
      3484 QQQ      662      DMET     DB1      DGA3             0.09        2.0141       0
      3485 QQQ      662      DMET     DB2      DGA3             0.09        2.0141       0
      3486 QQQ      662      DMET     DB3      DGA3             0.09        2.0141       0
      3487 QQQ      663      DMET     CB       CG331           -0.04        12.011       0
      3488 QQQ      663      DMET     OG       OG311           -0.65       15.9994       0
      3489 QQQ      663      DMET     DG1      DGP1             0.42        2.0141       0
      3490 QQQ      663      DMET     DB1      DGA3             0.09        2.0141       0
      3491 QQQ      663      DMET     DB2      DGA3             0.09        2.0141       0
      3492 QQQ      663      DMET     DB3      DGA3             0.09        2.0141       0
      3493 QQQ      665      DMET     CB       CG331           -0.04        12.011       0
      3494 QQQ      665      DMET     OG       OG311           -0.65       15.9994       0
      3495 QQQ      665      DMET     DG1      DGP1             0.42        2.0141       0
      3496 QQQ      665      DMET     DB1      DGA3             0.09        2.0141       0
      3497 QQQ      665      DMET     DB2      DGA3             0.09        2.0141       0
      3498 QQQ      665      DMET     DB3      DGA3             0.09        2.0141       0
      3499 QQQ      666      DMET     CB       CG331           -0.04        12.011       0
      3500 QQQ      666      DMET     OG       OG311           -0.65       15.9994       0
      3501 QQQ      666      DMET     DG1      DGP1             0.42        2.0141       0
      3502 QQQ      666      DMET     DB1      DGA3             0.09        2.0141       0
      3503 QQQ      666      DMET     DB2      DGA3             0.09        2.0141       0
      3504 QQQ      666      DMET     DB3      DGA3             0.09        2.0141       0
      3505 QQQ      667      DMET     CB       CG331           -0.04        12.011       0
      3506 QQQ      667      DMET     OG       OG311           -0.65       15.9994       0
      3507 QQQ      667      DMET     DG1      DGP1             0.42        2.0141       0
      3508 QQQ      667      DMET     DB1      DGA3             0.09        2.0141       0
      3509 QQQ      667      DMET     DB2      DGA3             0.09        2.0141       0
      3510 QQQ      667      DMET     DB3      DGA3             0.09        2.0141       0
      3511 QQQ      668      DMET     CB       CG331           -0.04        12.011       0
      3512 QQQ      668      DMET     OG       OG311           -0.65       15.9994       0
      3513 QQQ      668      DMET     DG1      DGP1             0.42        2.0141       0
      3514 QQQ      668      DMET     DB1      DGA3             0.09        2.0141       0
      3515 QQQ      668      DMET     DB2      DGA3             0.09        2.0141       0
      3516 QQQ      668      DMET     DB3      DGA3             0.09        2.0141       0
      3517 QQQ      669      DMET     CB       CG331           -0.04        12.011       0
      3518 QQQ      669      DMET     OG       OG311           -0.65       15.9994       0
      3519 QQQ      669      DMET     DG1      DGP1             0.42        2.0141       0
      3520 QQQ      669      DMET     DB1      DGA3             0.09        2.0141       0
      3521 QQQ      669      DMET     DB2      DGA3             0.09        2.0141       0
      3522 QQQ      669      DMET     DB3      DGA3             0.09        2.0141       0
      3523 QQQ      670      DMET     CB       CG331           -0.04        12.011       0
      3524 QQQ      670      DMET     OG       OG311           -0.65       15.9994       0
      3525 QQQ      670      DMET     DG1      DGP1             0.42        2.0141       0
      3526 QQQ      670      DMET     DB1      DGA3             0.09        2.0141       0
      3527 QQQ      670      DMET     DB2      DGA3             0.09        2.0141       0
      3528 QQQ      670      DMET     DB3      DGA3             0.09        2.0141       0
      3529 QQQ      671      DMET     CB       CG331           -0.04        12.011       0
      3530 QQQ      671      DMET     OG       OG311           -0.65       15.9994       0
      3531 QQQ      671      DMET     DG1      DGP1             0.42        2.0141       0
      3532 QQQ      671      DMET     DB1      DGA3             0.09        2.0141       0
      3533 QQQ      671      DMET     DB2      DGA3             0.09        2.0141       0
      3534 QQQ      671      DMET     DB3      DGA3             0.09        2.0141       0
      3535 QQQ      672      DMET     CB       CG331           -0.04        12.011       0
      3536 QQQ      672      DMET     OG       OG311           -0.65       15.9994       0
      3537 QQQ      672      DMET     DG1      DGP1             0.42        2.0141       0
      3538 QQQ      672      DMET     DB1      DGA3             0.09        2.0141       0
      3539 QQQ      672      DMET     DB2      DGA3             0.09        2.0141       0
      3540 QQQ      672      DMET     DB3      DGA3             0.09        2.0141       0
      3541 QQQ      674      DMET     CB       CG331           -0.04        12.011       0
      3542 QQQ      674      DMET     OG       OG311           -0.65       15.9994       0
      3543 QQQ      674      DMET     DG1      DGP1             0.42        2.0141       0
      3544 QQQ      674      DMET     DB1      DGA3             0.09        2.0141       0
      3545 QQQ      674      DMET     DB2      DGA3             0.09        2.0141       0
      3546 QQQ      674      DMET     DB3      DGA3             0.09        2.0141       0
      3547 QQQ      675      DMET     CB       CG331           -0.04        12.011       0
      3548 QQQ      675      DMET     OG       OG311           -0.65       15.9994       0
      3549 QQQ      675      DMET     DG1      DGP1             0.42        2.0141       0
      3550 QQQ      675      DMET     DB1      DGA3             0.09        2.0141       0
      3551 QQQ      675      DMET     DB2      DGA3             0.09        2.0141       0
      3552 QQQ      675      DMET     DB3      DGA3             0.09        2.0141       0
      3553 QQQ      676      DMET     CB       CG331           -0.04        12.011       0
      3554 QQQ      676      DMET     OG       OG311           -0.65       15.9994       0
      3555 QQQ      676      DMET     DG1      DGP1             0.42        2.0141       0
      3556 QQQ      676      DMET     DB1      DGA3             0.09        2.0141       0
      3557 QQQ      676      DMET     DB2      DGA3             0.09        2.0141       0
      3558 QQQ      676      DMET     DB3      DGA3             0.09        2.0141       0
      3559 QQQ      678      DMET     CB       CG331           -0.04        12.011       0
      3560 QQQ      678      DMET     OG       OG311           -0.65       15.9994       0
      3561 QQQ      678      DMET     DG1      DGP1             0.42        2.0141       0
      3562 QQQ      678      DMET     DB1      DGA3             0.09        2.0141       0
      3563 QQQ      678      DMET     DB2      DGA3             0.09        2.0141       0
      3564 QQQ      678      DMET     DB3      DGA3             0.09        2.0141       0
      3565 QQQ      679      DMET     CB       CG331           -0.04        12.011       0
      3566 QQQ      679      DMET     OG       OG311           -0.65       15.9994       0
      3567 QQQ      679      DMET     DG1      DGP1             0.42        2.0141       0
      3568 QQQ      679      DMET     DB1      DGA3             0.09        2.0141       0
      3569 QQQ      679      DMET     DB2      DGA3             0.09        2.0141       0
      3570 QQQ      679      DMET     DB3      DGA3             0.09        2.0141       0
      3571 QQQ      680      DMET     CB       CG331           -0.04        12.011       0
      3572 QQQ      680      DMET     OG       OG311           -0.65       15.9994       0
      3573 QQQ      680      DMET     DG1      DGP1             0.42        2.0141       0
      3574 QQQ      680      DMET     DB1      DGA3             0.09        2.0141       0
      3575 QQQ      680      DMET     DB2      DGA3             0.09        2.0141       0
      3576 QQQ      680      DMET     DB3      DGA3             0.09        2.0141       0
      3577 QQQ      681      DMET     CB       CG331           -0.04        12.011       0
      3578 QQQ      681      DMET     OG       OG311           -0.65       15.9994       0
      3579 QQQ      681      DMET     DG1      DGP1             0.42        2.0141       0
      3580 QQQ      681      DMET     DB1      DGA3             0.09        2.0141       0
      3581 QQQ      681      DMET     DB2      DGA3             0.09        2.0141       0
      3582 QQQ      681      DMET     DB3      DGA3             0.09        2.0141       0
      3583 QQQ      682      DMET     CB       CG331           -0.04        12.011       0
      3584 QQQ      682      DMET     OG       OG311           -0.65       15.9994       0
      3585 QQQ      682      DMET     DG1      DGP1             0.42        2.0141       0
      3586 QQQ      682      DMET     DB1      DGA3             0.09        2.0141       0
      3587 QQQ      682      DMET     DB2      DGA3             0.09        2.0141       0
      3588 QQQ      682      DMET     DB3      DGA3             0.09        2.0141       0
      3589 QQQ      683      DMET     CB       CG331           -0.04        12.011       0
      3590 QQQ      683      DMET     OG       OG311           -0.65       15.9994       0
      3591 QQQ      683      DMET     DG1      DGP1             0.42        2.0141       0
      3592 QQQ      683      DMET     DB1      DGA3             0.09        2.0141       0
      3593 QQQ      683      DMET     DB2      DGA3             0.09        2.0141       0
      3594 QQQ      683      DMET     DB3      DGA3             0.09        2.0141       0
      3595 QQQ      684      DMET     CB       CG331           -0.04        12.011       0
      3596 QQQ      684      DMET     OG       OG311           -0.65       15.9994       0
      3597 QQQ      684      DMET     DG1      DGP1             0.42        2.0141       0
      3598 QQQ      684      DMET     DB1      DGA3             0.09        2.0141       0
      3599 QQQ      684      DMET     DB2      DGA3             0.09        2.0141       0
      3600 QQQ      684      DMET     DB3      DGA3             0.09        2.0141       0
      3601 QQQ      685      DMET     CB       CG331           -0.04        12.011       0
      3602 QQQ      685      DMET     OG       OG311           -0.65       15.9994       0
      3603 QQQ      685      DMET     DG1      DGP1             0.42        2.0141       0
      3604 QQQ      685      DMET     DB1      DGA3             0.09        2.0141       0
      3605 QQQ      685      DMET     DB2      DGA3             0.09        2.0141       0
      3606 QQQ      685      DMET     DB3      DGA3             0.09        2.0141       0
      3607 QQQ      686      DMET     CB       CG331           -0.04        12.011       0
      3608 QQQ      686      DMET     OG       OG311           -0.65       15.9994       0
      3609 QQQ      686      DMET     DG1      DGP1             0.42        2.0141       0
      3610 QQQ      686      DMET     DB1      DGA3             0.09        2.0141       0
      3611 QQQ      686      DMET     DB2      DGA3             0.09        2.0141       0
      3612 QQQ      686      DMET     DB3      DGA3             0.09        2.0141       0
      3613 QQQ      687      DMET     CB       CG331           -0.04        12.011       0
      3614 QQQ      687      DMET     OG       OG311           -0.65       15.9994       0
      3615 QQQ      687      DMET     DG1      DGP1             0.42        2.0141       0
      3616 QQQ      687      DMET     DB1      DGA3             0.09        2.0141       0
      3617 QQQ      687      DMET     DB2      DGA3             0.09        2.0141       0
      3618 QQQ      687      DMET     DB3      DGA3             0.09        2.0141       0
      3619 QQQ      689      DMET     CB       CG331           -0.04        12.011       0
      3620 QQQ      689      DMET     OG       OG311           -0.65       15.9994       0
      3621 QQQ      689      DMET     DG1      DGP1             0.42        2.0141       0
      3622 QQQ      689      DMET     DB1      DGA3             0.09        2.0141       0
      3623 QQQ      689      DMET     DB2      DGA3             0.09        2.0141       0
      3624 QQQ      689      DMET     DB3      DGA3             0.09        2.0141       0
      3625 QQQ      690      DMET     CB       CG331           -0.04        12.011       0
      3626 QQQ      690      DMET     OG       OG311           -0.65       15.9994       0
      3627 QQQ      690      DMET     DG1      DGP1             0.42        2.0141       0
      3628 QQQ      690      DMET     DB1      DGA3             0.09        2.0141       0
      3629 QQQ      690      DMET     DB2      DGA3             0.09        2.0141       0
      3630 QQQ      690      DMET     DB3      DGA3             0.09        2.0141       0
      3631 QQQ      691      DMET     CB       CG331           -0.04        12.011       0
      3632 QQQ      691      DMET     OG       OG311           -0.65       15.9994       0
      3633 QQQ      691      DMET     DG1      DGP1             0.42        2.0141       0
      3634 QQQ      691      DMET     DB1      DGA3             0.09        2.0141       0
      3635 QQQ      691      DMET     DB2      DGA3             0.09        2.0141       0
      3636 QQQ      691      DMET     DB3      DGA3             0.09        2.0141       0
      3637 QQQ      693      DMET     CB       CG331           -0.04        12.011       0
      3638 QQQ      693      DMET     OG       OG311           -0.65       15.9994       0
      3639 QQQ      693      DMET     DG1      DGP1             0.42        2.0141       0
      3640 QQQ      693      DMET     DB1      DGA3             0.09        2.0141       0
      3641 QQQ      693      DMET     DB2      DGA3             0.09        2.0141       0
      3642 QQQ      693      DMET     DB3      DGA3             0.09        2.0141       0
      3643 QQQ      694      DMET     CB       CG331           -0.04        12.011       0
      3644 QQQ      694      DMET     OG       OG311           -0.65       15.9994       0
      3645 QQQ      694      DMET     DG1      DGP1             0.42        2.0141       0
      3646 QQQ      694      DMET     DB1      DGA3             0.09        2.0141       0
      3647 QQQ      694      DMET     DB2      DGA3             0.09        2.0141       0
      3648 QQQ      694      DMET     DB3      DGA3             0.09        2.0141       0
      3649 QQQ      695      DMET     CB       CG331           -0.04        12.011       0
      3650 QQQ      695      DMET     OG       OG311           -0.65       15.9994       0
      3651 QQQ      695      DMET     DG1      DGP1             0.42        2.0141       0
      3652 QQQ      695      DMET     DB1      DGA3             0.09        2.0141       0
      3653 QQQ      695      DMET     DB2      DGA3             0.09        2.0141       0
      3654 QQQ      695      DMET     DB3      DGA3             0.09        2.0141       0
      3655 QQQ      697      DMET     CB       CG331           -0.04        12.011       0
      3656 QQQ      697      DMET     OG       OG311           -0.65       15.9994       0
      3657 QQQ      697      DMET     DG1      DGP1             0.42        2.0141       0
      3658 QQQ      697      DMET     DB1      DGA3             0.09        2.0141       0
      3659 QQQ      697      DMET     DB2      DGA3             0.09        2.0141       0
      3660 QQQ      697      DMET     DB3      DGA3             0.09        2.0141       0
      3661 QQQ      698      DMET     CB       CG331           -0.04        12.011       0
      3662 QQQ      698      DMET     OG       OG311           -0.65       15.9994       0
      3663 QQQ      698      DMET     DG1      DGP1             0.42        2.0141       0
      3664 QQQ      698      DMET     DB1      DGA3             0.09        2.0141       0
      3665 QQQ      698      DMET     DB2      DGA3             0.09        2.0141       0
      3666 QQQ      698      DMET     DB3      DGA3             0.09        2.0141       0
      3667 QQQ      699      DMET     CB       CG331           -0.04        12.011       0
      3668 QQQ      699      DMET     OG       OG311           -0.65       15.9994       0
      3669 QQQ      699      DMET     DG1      DGP1             0.42        2.0141       0
      3670 QQQ      699      DMET     DB1      DGA3             0.09        2.0141       0
      3671 QQQ      699      DMET     DB2      DGA3             0.09        2.0141       0
      3672 QQQ      699      DMET     DB3      DGA3             0.09        2.0141       0
      3673 QQQ      700      DMET     CB       CG331           -0.04        12.011       0
      3674 QQQ      700      DMET     OG       OG311           -0.65       15.9994       0
      3675 QQQ      700      DMET     DG1      DGP1             0.42        2.0141       0
      3676 QQQ      700      DMET     DB1      DGA3             0.09        2.0141       0
      3677 QQQ      700      DMET     DB2      DGA3             0.09        2.0141       0
      3678 QQQ      700      DMET     DB3      DGA3             0.09        2.0141       0
      3679 QQQ      701      DMET     CB       CG331           -0.04        12.011       0
      3680 QQQ      701      DMET     OG       OG311           -0.65       15.9994       0
      3681 QQQ      701      DMET     DG1      DGP1             0.42        2.0141       0
      3682 QQQ      701      DMET     DB1      DGA3             0.09        2.0141       0
      3683 QQQ      701      DMET     DB2      DGA3             0.09        2.0141       0
      3684 QQQ      701      DMET     DB3      DGA3             0.09        2.0141       0
      3685 QQQ      702      DMET     CB       CG331           -0.04        12.011       0
      3686 QQQ      702      DMET     OG       OG311           -0.65       15.9994       0
      3687 QQQ      702      DMET     DG1      DGP1             0.42        2.0141       0
      3688 QQQ      702      DMET     DB1      DGA3             0.09        2.0141       0
      3689 QQQ      702      DMET     DB2      DGA3             0.09        2.0141       0
      3690 QQQ      702      DMET     DB3      DGA3             0.09        2.0141       0
      3691 QQQ      704      DMET     CB       CG331           -0.04        12.011       0
      3692 QQQ      704      DMET     OG       OG311           -0.65       15.9994       0
      3693 QQQ      704      DMET     DG1      DGP1             0.42        2.0141       0
      3694 QQQ      704      DMET     DB1      DGA3             0.09        2.0141       0
      3695 QQQ      704      DMET     DB2      DGA3             0.09        2.0141       0
      3696 QQQ      704      DMET     DB3      DGA3             0.09        2.0141       0
      3697 QQQ      705      DMET     CB       CG331           -0.04        12.011       0
      3698 QQQ      705      DMET     OG       OG311           -0.65       15.9994       0
      3699 QQQ      705      DMET     DG1      DGP1             0.42        2.0141       0
      3700 QQQ      705      DMET     DB1      DGA3             0.09        2.0141       0
      3701 QQQ      705      DMET     DB2      DGA3             0.09        2.0141       0
      3702 QQQ      705      DMET     DB3      DGA3             0.09        2.0141       0
      3703 QQQ      706      DMET     CB       CG331           -0.04        12.011       0
      3704 QQQ      706      DMET     OG       OG311           -0.65       15.9994       0
      3705 QQQ      706      DMET     DG1      DGP1             0.42        2.0141       0
      3706 QQQ      706      DMET     DB1      DGA3             0.09        2.0141       0
      3707 QQQ      706      DMET     DB2      DGA3             0.09        2.0141       0
      3708 QQQ      706      DMET     DB3      DGA3             0.09        2.0141       0
      3709 QQQ      708      DMET     CB       CG331           -0.04        12.011       0
      3710 QQQ      708      DMET     OG       OG311           -0.65       15.9994       0
      3711 QQQ      708      DMET     DG1      DGP1             0.42        2.0141       0
      3712 QQQ      708      DMET     DB1      DGA3             0.09        2.0141       0
      3713 QQQ      708      DMET     DB2      DGA3             0.09        2.0141       0
      3714 QQQ      708      DMET     DB3      DGA3             0.09        2.0141       0
      3715 QQQ      709      DMET     CB       CG331           -0.04        12.011       0
      3716 QQQ      709      DMET     OG       OG311           -0.65       15.9994       0
      3717 QQQ      709      DMET     DG1      DGP1             0.42        2.0141       0
      3718 QQQ      709      DMET     DB1      DGA3             0.09        2.0141       0
      3719 QQQ      709      DMET     DB2      DGA3             0.09        2.0141       0
      3720 QQQ      709      DMET     DB3      DGA3             0.09        2.0141       0
      3721 QQQ      710      DMET     CB       CG331           -0.04        12.011       0
      3722 QQQ      710      DMET     OG       OG311           -0.65       15.9994       0
      3723 QQQ      710      DMET     DG1      DGP1             0.42        2.0141       0
      3724 QQQ      710      DMET     DB1      DGA3             0.09        2.0141       0
      3725 QQQ      710      DMET     DB2      DGA3             0.09        2.0141       0
      3726 QQQ      710      DMET     DB3      DGA3             0.09        2.0141       0
      3727 QQQ      711      DMET     CB       CG331           -0.04        12.011       0
      3728 QQQ      711      DMET     OG       OG311           -0.65       15.9994       0
      3729 QQQ      711      DMET     DG1      DGP1             0.42        2.0141       0
      3730 QQQ      711      DMET     DB1      DGA3             0.09        2.0141       0
      3731 QQQ      711      DMET     DB2      DGA3             0.09        2.0141       0
      3732 QQQ      711      DMET     DB3      DGA3             0.09        2.0141       0
      3733 QQQ      713      DMET     CB       CG331           -0.04        12.011       0
      3734 QQQ      713      DMET     OG       OG311           -0.65       15.9994       0
      3735 QQQ      713      DMET     DG1      DGP1             0.42        2.0141       0
      3736 QQQ      713      DMET     DB1      DGA3             0.09        2.0141       0
      3737 QQQ      713      DMET     DB2      DGA3             0.09        2.0141       0
      3738 QQQ      713      DMET     DB3      DGA3             0.09        2.0141       0
      3739 QQQ      714      DMET     CB       CG331           -0.04        12.011       0
      3740 QQQ      714      DMET     OG       OG311           -0.65       15.9994       0
      3741 QQQ      714      DMET     DG1      DGP1             0.42        2.0141       0
      3742 QQQ      714      DMET     DB1      DGA3             0.09        2.0141       0
      3743 QQQ      714      DMET     DB2      DGA3             0.09        2.0141       0
      3744 QQQ      714      DMET     DB3      DGA3             0.09        2.0141       0
      3745 QQQ      716      DMET     CB       CG331           -0.04        12.011       0
      3746 QQQ      716      DMET     OG       OG311           -0.65       15.9994       0
      3747 QQQ      716      DMET     DG1      DGP1             0.42        2.0141       0
      3748 QQQ      716      DMET     DB1      DGA3             0.09        2.0141       0
      3749 QQQ      716      DMET     DB2      DGA3             0.09        2.0141       0
      3750 QQQ      716      DMET     DB3      DGA3             0.09        2.0141       0
      3751 QQQ      717      DMET     CB       CG331           -0.04        12.011       0
      3752 QQQ      717      DMET     OG       OG311           -0.65       15.9994       0
      3753 QQQ      717      DMET     DG1      DGP1             0.42        2.0141       0
      3754 QQQ      717      DMET     DB1      DGA3             0.09        2.0141       0
      3755 QQQ      717      DMET     DB2      DGA3             0.09        2.0141       0
      3756 QQQ      717      DMET     DB3      DGA3             0.09        2.0141       0
      3757 QQQ      718      DMET     CB       CG331           -0.04        12.011       0
      3758 QQQ      718      DMET     OG       OG311           -0.65       15.9994       0
      3759 QQQ      718      DMET     DG1      DGP1             0.42        2.0141       0
      3760 QQQ      718      DMET     DB1      DGA3             0.09        2.0141       0
      3761 QQQ      718      DMET     DB2      DGA3             0.09        2.0141       0
      3762 QQQ      718      DMET     DB3      DGA3             0.09        2.0141       0
      3763 QQQ      719      DMET     CB       CG331           -0.04        12.011       0
      3764 QQQ      719      DMET     OG       OG311           -0.65       15.9994       0
      3765 QQQ      719      DMET     DG1      DGP1             0.42        2.0141       0
      3766 QQQ      719      DMET     DB1      DGA3             0.09        2.0141       0
      3767 QQQ      719      DMET     DB2      DGA3             0.09        2.0141       0
      3768 QQQ      719      DMET     DB3      DGA3             0.09        2.0141       0
      3769 QQQ      721      DMET     CB       CG331           -0.04        12.011       0
      3770 QQQ      721      DMET     OG       OG311           -0.65       15.9994       0
      3771 QQQ      721      DMET     DG1      DGP1             0.42        2.0141       0
      3772 QQQ      721      DMET     DB1      DGA3             0.09        2.0141       0
      3773 QQQ      721      DMET     DB2      DGA3             0.09        2.0141       0
      3774 QQQ      721      DMET     DB3      DGA3             0.09        2.0141       0
      3775 QQQ      722      DMET     CB       CG331           -0.04        12.011       0
      3776 QQQ      722      DMET     OG       OG311           -0.65       15.9994       0
      3777 QQQ      722      DMET     DG1      DGP1             0.42        2.0141       0
      3778 QQQ      722      DMET     DB1      DGA3             0.09        2.0141       0
      3779 QQQ      722      DMET     DB2      DGA3             0.09        2.0141       0
      3780 QQQ      722      DMET     DB3      DGA3             0.09        2.0141       0
      3781 QQQ      723      DMET     CB       CG331           -0.04        12.011       0
      3782 QQQ      723      DMET     OG       OG311           -0.65       15.9994       0
      3783 QQQ      723      DMET     DG1      DGP1             0.42        2.0141       0
      3784 QQQ      723      DMET     DB1      DGA3             0.09        2.0141       0
      3785 QQQ      723      DMET     DB2      DGA3             0.09        2.0141       0
      3786 QQQ      723      DMET     DB3      DGA3             0.09        2.0141       0
      3787 QQQ      726      DMET     CB       CG331           -0.04        12.011       0
      3788 QQQ      726      DMET     OG       OG311           -0.65       15.9994       0
      3789 QQQ      726      DMET     DG1      DGP1             0.42        2.0141       0
      3790 QQQ      726      DMET     DB1      DGA3             0.09        2.0141       0
      3791 QQQ      726      DMET     DB2      DGA3             0.09        2.0141       0
      3792 QQQ      726      DMET     DB3      DGA3             0.09        2.0141       0
      3793 QQQ      727      DMET     CB       CG331           -0.04        12.011       0
      3794 QQQ      727      DMET     OG       OG311           -0.65       15.9994       0
      3795 QQQ      727      DMET     DG1      DGP1             0.42        2.0141       0
      3796 QQQ      727      DMET     DB1      DGA3             0.09        2.0141       0
      3797 QQQ      727      DMET     DB2      DGA3             0.09        2.0141       0
      3798 QQQ      727      DMET     DB3      DGA3             0.09        2.0141       0
      3799 QQQ      728      DMET     CB       CG331           -0.04        12.011       0
      3800 QQQ      728      DMET     OG       OG311           -0.65       15.9994       0
      3801 QQQ      728      DMET     DG1      DGP1             0.42        2.0141       0
      3802 QQQ      728      DMET     DB1      DGA3             0.09        2.0141       0
      3803 QQQ      728      DMET     DB2      DGA3             0.09        2.0141       0
      3804 QQQ      728      DMET     DB3      DGA3             0.09        2.0141       0
      3805 QQQ      729      DMET     CB       CG331           -0.04        12.011       0
      3806 QQQ      729      DMET     OG       OG311           -0.65       15.9994       0
      3807 QQQ      729      DMET     DG1      DGP1             0.42        2.0141       0
      3808 QQQ      729      DMET     DB1      DGA3             0.09        2.0141       0
      3809 QQQ      729      DMET     DB2      DGA3             0.09        2.0141       0
      3810 QQQ      729      DMET     DB3      DGA3             0.09        2.0141       0
      3811 QQQ      730      DMET     CB       CG331           -0.04        12.011       0
      3812 QQQ      730      DMET     OG       OG311           -0.65       15.9994       0
      3813 QQQ      730      DMET     DG1      DGP1             0.42        2.0141       0
      3814 QQQ      730      DMET     DB1      DGA3             0.09        2.0141       0
      3815 QQQ      730      DMET     DB2      DGA3             0.09        2.0141       0
      3816 QQQ      730      DMET     DB3      DGA3             0.09        2.0141       0
      3817 QQQ      731      DMET     CB       CG331           -0.04        12.011       0
      3818 QQQ      731      DMET     OG       OG311           -0.65       15.9994       0
      3819 QQQ      731      DMET     DG1      DGP1             0.42        2.0141       0
      3820 QQQ      731      DMET     DB1      DGA3             0.09        2.0141       0
      3821 QQQ      731      DMET     DB2      DGA3             0.09        2.0141       0
      3822 QQQ      731      DMET     DB3      DGA3             0.09        2.0141       0
      3823 QQQ      732      DMET     CB       CG331           -0.04        12.011       0
      3824 QQQ      732      DMET     OG       OG311           -0.65       15.9994       0
      3825 QQQ      732      DMET     DG1      DGP1             0.42        2.0141       0
      3826 QQQ      732      DMET     DB1      DGA3             0.09        2.0141       0
      3827 QQQ      732      DMET     DB2      DGA3             0.09        2.0141       0
      3828 QQQ      732      DMET     DB3      DGA3             0.09        2.0141       0
      3829 QQQ      733      DMET     CB       CG331           -0.04        12.011       0
      3830 QQQ      733      DMET     OG       OG311           -0.65       15.9994       0
      3831 QQQ      733      DMET     DG1      DGP1             0.42        2.0141       0
      3832 QQQ      733      DMET     DB1      DGA3             0.09        2.0141       0
      3833 QQQ      733      DMET     DB2      DGA3             0.09        2.0141       0
      3834 QQQ      733      DMET     DB3      DGA3             0.09        2.0141       0
      3835 QQQ      734      DMET     CB       CG331           -0.04        12.011       0
      3836 QQQ      734      DMET     OG       OG311           -0.65       15.9994       0
      3837 QQQ      734      DMET     DG1      DGP1             0.42        2.0141       0
      3838 QQQ      734      DMET     DB1      DGA3             0.09        2.0141       0
      3839 QQQ      734      DMET     DB2      DGA3             0.09        2.0141       0
      3840 QQQ      734      DMET     DB3      DGA3             0.09        2.0141       0
      3841 QQQ      735      DMET     CB       CG331           -0.04        12.011       0
      3842 QQQ      735      DMET     OG       OG311           -0.65       15.9994       0
      3843 QQQ      735      DMET     DG1      DGP1             0.42        2.0141       0
      3844 QQQ      735      DMET     DB1      DGA3             0.09        2.0141       0
      3845 QQQ      735      DMET     DB2      DGA3             0.09        2.0141       0
      3846 QQQ      735      DMET     DB3      DGA3             0.09        2.0141       0
      3847 QQQ      736      DMET     CB       CG331           -0.04        12.011       0
      3848 QQQ      736      DMET     OG       OG311           -0.65       15.9994       0
      3849 QQQ      736      DMET     DG1      DGP1             0.42        2.0141       0
      3850 QQQ      736      DMET     DB1      DGA3             0.09        2.0141       0
      3851 QQQ      736      DMET     DB2      DGA3             0.09        2.0141       0
      3852 QQQ      736      DMET     DB3      DGA3             0.09        2.0141       0
      3853 QQQ      737      DMET     CB       CG331           -0.04        12.011       0
      3854 QQQ      737      DMET     OG       OG311           -0.65       15.9994       0
      3855 QQQ      737      DMET     DG1      DGP1             0.42        2.0141       0
      3856 QQQ      737      DMET     DB1      DGA3             0.09        2.0141       0
      3857 QQQ      737      DMET     DB2      DGA3             0.09        2.0141       0
      3858 QQQ      737      DMET     DB3      DGA3             0.09        2.0141       0
      3859 QQQ      738      DMET     CB       CG331           -0.04        12.011       0
      3860 QQQ      738      DMET     OG       OG311           -0.65       15.9994       0
      3861 QQQ      738      DMET     DG1      DGP1             0.42        2.0141       0
      3862 QQQ      738      DMET     DB1      DGA3             0.09        2.0141       0
      3863 QQQ      738      DMET     DB2      DGA3             0.09        2.0141       0
      3864 QQQ      738      DMET     DB3      DGA3             0.09        2.0141       0
      3865 QQQ      739      DMET     CB       CG331           -0.04        12.011       0
      3866 QQQ      739      DMET     OG       OG311           -0.65       15.9994       0
      3867 QQQ      739      DMET     DG1      DGP1             0.42        2.0141       0
      3868 QQQ      739      DMET     DB1      DGA3             0.09        2.0141       0
      3869 QQQ      739      DMET     DB2      DGA3             0.09        2.0141       0
      3870 QQQ      739      DMET     DB3      DGA3             0.09        2.0141       0
      3871 QQQ      740      DMET     CB       CG331           -0.04        12.011       0
      3872 QQQ      740      DMET     OG       OG311           -0.65       15.9994       0
      3873 QQQ      740      DMET     DG1      DGP1             0.42        2.0141       0
      3874 QQQ      740      DMET     DB1      DGA3             0.09        2.0141       0
      3875 QQQ      740      DMET     DB2      DGA3             0.09        2.0141       0
      3876 QQQ      740      DMET     DB3      DGA3             0.09        2.0141       0
      3877 QQQ      741      DMET     CB       CG331           -0.04        12.011       0
      3878 QQQ      741      DMET     OG       OG311           -0.65       15.9994       0
      3879 QQQ      741      DMET     DG1      DGP1             0.42        2.0141       0
      3880 QQQ      741      DMET     DB1      DGA3             0.09        2.0141       0
      3881 QQQ      741      DMET     DB2      DGA3             0.09        2.0141       0
      3882 QQQ      741      DMET     DB3      DGA3             0.09        2.0141       0
      3883 QQQ      742      DMET     CB       CG331           -0.04        12.011       0
      3884 QQQ      742      DMET     OG       OG311           -0.65       15.9994       0
      3885 QQQ      742      DMET     DG1      DGP1             0.42        2.0141       0
      3886 QQQ      742      DMET     DB1      DGA3             0.09        2.0141       0
      3887 QQQ      742      DMET     DB2      DGA3             0.09        2.0141       0
      3888 QQQ      742      DMET     DB3      DGA3             0.09        2.0141       0
      3889 QQQ      743      DMET     CB       CG331           -0.04        12.011       0
      3890 QQQ      743      DMET     OG       OG311           -0.65       15.9994       0
      3891 QQQ      743      DMET     DG1      DGP1             0.42        2.0141       0
      3892 QQQ      743      DMET     DB1      DGA3             0.09        2.0141       0
      3893 QQQ      743      DMET     DB2      DGA3             0.09        2.0141       0
      3894 QQQ      743      DMET     DB3      DGA3             0.09        2.0141       0
      3895 QQQ      745      DMET     CB       CG331           -0.04        12.011       0
      3896 QQQ      745      DMET     OG       OG311           -0.65       15.9994       0
      3897 QQQ      745      DMET     DG1      DGP1             0.42        2.0141       0
      3898 QQQ      745      DMET     DB1      DGA3             0.09        2.0141       0
      3899 QQQ      745      DMET     DB2      DGA3             0.09        2.0141       0
      3900 QQQ      745      DMET     DB3      DGA3             0.09        2.0141       0
      3901 QQQ      746      DMET     CB       CG331           -0.04        12.011       0
      3902 QQQ      746      DMET     OG       OG311           -0.65       15.9994       0
      3903 QQQ      746      DMET     DG1      DGP1             0.42        2.0141       0
      3904 QQQ      746      DMET     DB1      DGA3             0.09        2.0141       0
      3905 QQQ      746      DMET     DB2      DGA3             0.09        2.0141       0
      3906 QQQ      746      DMET     DB3      DGA3             0.09        2.0141       0
      3907 QQQ      747      DMET     CB       CG331           -0.04        12.011       0
      3908 QQQ      747      DMET     OG       OG311           -0.65       15.9994       0
      3909 QQQ      747      DMET     DG1      DGP1             0.42        2.0141       0
      3910 QQQ      747      DMET     DB1      DGA3             0.09        2.0141       0
      3911 QQQ      747      DMET     DB2      DGA3             0.09        2.0141       0
      3912 QQQ      747      DMET     DB3      DGA3             0.09        2.0141       0
      3913 QQQ      748      DMET     CB       CG331           -0.04        12.011       0
      3914 QQQ      748      DMET     OG       OG311           -0.65       15.9994       0
      3915 QQQ      748      DMET     DG1      DGP1             0.42        2.0141       0
      3916 QQQ      748      DMET     DB1      DGA3             0.09        2.0141       0
      3917 QQQ      748      DMET     DB2      DGA3             0.09        2.0141       0
      3918 QQQ      748      DMET     DB3      DGA3             0.09        2.0141       0
      3919 QQQ      749      DMET     CB       CG331           -0.04        12.011       0
      3920 QQQ      749      DMET     OG       OG311           -0.65       15.9994       0
      3921 QQQ      749      DMET     DG1      DGP1             0.42        2.0141       0
      3922 QQQ      749      DMET     DB1      DGA3             0.09        2.0141       0
      3923 QQQ      749      DMET     DB2      DGA3             0.09        2.0141       0
      3924 QQQ      749      DMET     DB3      DGA3             0.09        2.0141       0
      3925 QQQ      750      DMET     CB       CG331           -0.04        12.011       0
      3926 QQQ      750      DMET     OG       OG311           -0.65       15.9994       0
      3927 QQQ      750      DMET     DG1      DGP1             0.42        2.0141       0
      3928 QQQ      750      DMET     DB1      DGA3             0.09        2.0141       0
      3929 QQQ      750      DMET     DB2      DGA3             0.09        2.0141       0
      3930 QQQ      750      DMET     DB3      DGA3             0.09        2.0141       0
      3931 QQQ      752      DMET     CB       CG331           -0.04        12.011       0
      3932 QQQ      752      DMET     OG       OG311           -0.65       15.9994       0
      3933 QQQ      752      DMET     DG1      DGP1             0.42        2.0141       0
      3934 QQQ      752      DMET     DB1      DGA3             0.09        2.0141       0
      3935 QQQ      752      DMET     DB2      DGA3             0.09        2.0141       0
      3936 QQQ      752      DMET     DB3      DGA3             0.09        2.0141       0
      3937 QQQ      753      DMET     CB       CG331           -0.04        12.011       0
      3938 QQQ      753      DMET     OG       OG311           -0.65       15.9994       0
      3939 QQQ      753      DMET     DG1      DGP1             0.42        2.0141       0
      3940 QQQ      753      DMET     DB1      DGA3             0.09        2.0141       0
      3941 QQQ      753      DMET     DB2      DGA3             0.09        2.0141       0
      3942 QQQ      753      DMET     DB3      DGA3             0.09        2.0141       0
      3943 QQQ      754      DMET     CB       CG331           -0.04        12.011       0
      3944 QQQ      754      DMET     OG       OG311           -0.65       15.9994       0
      3945 QQQ      754      DMET     DG1      DGP1             0.42        2.0141       0
      3946 QQQ      754      DMET     DB1      DGA3             0.09        2.0141       0
      3947 QQQ      754      DMET     DB2      DGA3             0.09        2.0141       0
      3948 QQQ      754      DMET     DB3      DGA3             0.09        2.0141       0
      3949 QQQ      756      DMET     CB       CG331           -0.04        12.011       0
      3950 QQQ      756      DMET     OG       OG311           -0.65       15.9994       0
      3951 QQQ      756      DMET     DG1      DGP1             0.42        2.0141       0
      3952 QQQ      756      DMET     DB1      DGA3             0.09        2.0141       0
      3953 QQQ      756      DMET     DB2      DGA3             0.09        2.0141       0
      3954 QQQ      756      DMET     DB3      DGA3             0.09        2.0141       0
      3955 QQQ      757      DMET     CB       CG331           -0.04        12.011       0
      3956 QQQ      757      DMET     OG       OG311           -0.65       15.9994       0
      3957 QQQ      757      DMET     DG1      DGP1             0.42        2.0141       0
      3958 QQQ      757      DMET     DB1      DGA3             0.09        2.0141       0
      3959 QQQ      757      DMET     DB2      DGA3             0.09        2.0141       0
      3960 QQQ      757      DMET     DB3      DGA3             0.09        2.0141       0
      3961 QQQ      758      DMET     CB       CG331           -0.04        12.011       0
      3962 QQQ      758      DMET     OG       OG311           -0.65       15.9994       0
      3963 QQQ      758      DMET     DG1      DGP1             0.42        2.0141       0
      3964 QQQ      758      DMET     DB1      DGA3             0.09        2.0141       0
      3965 QQQ      758      DMET     DB2      DGA3             0.09        2.0141       0
      3966 QQQ      758      DMET     DB3      DGA3             0.09        2.0141       0
      3967 QQQ      759      DMET     CB       CG331           -0.04        12.011       0
      3968 QQQ      759      DMET     OG       OG311           -0.65       15.9994       0
      3969 QQQ      759      DMET     DG1      DGP1             0.42        2.0141       0
      3970 QQQ      759      DMET     DB1      DGA3             0.09        2.0141       0
      3971 QQQ      759      DMET     DB2      DGA3             0.09        2.0141       0
      3972 QQQ      759      DMET     DB3      DGA3             0.09        2.0141       0
      3973 QQQ      760      DMET     CB       CG331           -0.04        12.011       0
      3974 QQQ      760      DMET     OG       OG311           -0.65       15.9994       0
      3975 QQQ      760      DMET     DG1      DGP1             0.42        2.0141       0
      3976 QQQ      760      DMET     DB1      DGA3             0.09        2.0141       0
      3977 QQQ      760      DMET     DB2      DGA3             0.09        2.0141       0
      3978 QQQ      760      DMET     DB3      DGA3             0.09        2.0141       0
      3979 QQQ      761      DMET     CB       CG331           -0.04        12.011       0
      3980 QQQ      761      DMET     OG       OG311           -0.65       15.9994       0
      3981 QQQ      761      DMET     DG1      DGP1             0.42        2.0141       0
      3982 QQQ      761      DMET     DB1      DGA3             0.09        2.0141       0
      3983 QQQ      761      DMET     DB2      DGA3             0.09        2.0141       0
      3984 QQQ      761      DMET     DB3      DGA3             0.09        2.0141       0
      3985 QQQ      763      DMET     CB       CG331           -0.04        12.011       0
      3986 QQQ      763      DMET     OG       OG311           -0.65       15.9994       0
      3987 QQQ      763      DMET     DG1      DGP1             0.42        2.0141       0
      3988 QQQ      763      DMET     DB1      DGA3             0.09        2.0141       0
      3989 QQQ      763      DMET     DB2      DGA3             0.09        2.0141       0
      3990 QQQ      763      DMET     DB3      DGA3             0.09        2.0141       0
      3991 QQQ      764      DMET     CB       CG331           -0.04        12.011       0
      3992 QQQ      764      DMET     OG       OG311           -0.65       15.9994       0
      3993 QQQ      764      DMET     DG1      DGP1             0.42        2.0141       0
      3994 QQQ      764      DMET     DB1      DGA3             0.09        2.0141       0
      3995 QQQ      764      DMET     DB2      DGA3             0.09        2.0141       0
      3996 QQQ      764      DMET     DB3      DGA3             0.09        2.0141       0
      3997 QQQ      765      DMET     CB       CG331           -0.04        12.011       0
      3998 QQQ      765      DMET     OG       OG311           -0.65       15.9994       0
      3999 QQQ      765      DMET     DG1      DGP1             0.42        2.0141       0
      4000 QQQ      765      DMET     DB1      DGA3             0.09        2.0141       0
      4001 QQQ      765      DMET     DB2      DGA3             0.09        2.0141       0
      4002 QQQ      765      DMET     DB3      DGA3             0.09        2.0141       0
      4003 QQQ      767      DMET     CB       CG331           -0.04        12.011       0
      4004 QQQ      767      DMET     OG       OG311           -0.65       15.9994       0
      4005 QQQ      767      DMET     DG1      DGP1             0.42        2.0141       0
      4006 QQQ      767      DMET     DB1      DGA3             0.09        2.0141       0
      4007 QQQ      767      DMET     DB2      DGA3             0.09        2.0141       0
      4008 QQQ      767      DMET     DB3      DGA3             0.09        2.0141       0
      4009 QQQ      768      DMET     CB       CG331           -0.04        12.011       0
      4010 QQQ      768      DMET     OG       OG311           -0.65       15.9994       0
      4011 QQQ      768      DMET     DG1      DGP1             0.42        2.0141       0
      4012 QQQ      768      DMET     DB1      DGA3             0.09        2.0141       0
      4013 QQQ      768      DMET     DB2      DGA3             0.09        2.0141       0
      4014 QQQ      768      DMET     DB3      DGA3             0.09        2.0141       0
      4015 QQQ      769      DMET     CB       CG331           -0.04        12.011       0
      4016 QQQ      769      DMET     OG       OG311           -0.65       15.9994       0
      4017 QQQ      769      DMET     DG1      DGP1             0.42        2.0141       0
      4018 QQQ      769      DMET     DB1      DGA3             0.09        2.0141       0
      4019 QQQ      769      DMET     DB2      DGA3             0.09        2.0141       0
      4020 QQQ      769      DMET     DB3      DGA3             0.09        2.0141       0
      4021 QQQ      770      DMET     CB       CG331           -0.04        12.011       0
      4022 QQQ      770      DMET     OG       OG311           -0.65       15.9994       0
      4023 QQQ      770      DMET     DG1      DGP1             0.42        2.0141       0
      4024 QQQ      770      DMET     DB1      DGA3             0.09        2.0141       0
      4025 QQQ      770      DMET     DB2      DGA3             0.09        2.0141       0
      4026 QQQ      770      DMET     DB3      DGA3             0.09        2.0141       0
      4027 QQQ      771      DMET     CB       CG331           -0.04        12.011       0
      4028 QQQ      771      DMET     OG       OG311           -0.65       15.9994       0
      4029 QQQ      771      DMET     DG1      DGP1             0.42        2.0141       0
      4030 QQQ      771      DMET     DB1      DGA3             0.09        2.0141       0
      4031 QQQ      771      DMET     DB2      DGA3             0.09        2.0141       0
      4032 QQQ      771      DMET     DB3      DGA3             0.09        2.0141       0
      4033 QQQ      772      DMET     CB       CG331           -0.04        12.011       0
      4034 QQQ      772      DMET     OG       OG311           -0.65       15.9994       0
      4035 QQQ      772      DMET     DG1      DGP1             0.42        2.0141       0
      4036 QQQ      772      DMET     DB1      DGA3             0.09        2.0141       0
      4037 QQQ      772      DMET     DB2      DGA3             0.09        2.0141       0
      4038 QQQ      772      DMET     DB3      DGA3             0.09        2.0141       0
      4039 QQQ      773      DMET     CB       CG331           -0.04        12.011       0
      4040 QQQ      773      DMET     OG       OG311           -0.65       15.9994       0
      4041 QQQ      773      DMET     DG1      DGP1             0.42        2.0141       0
      4042 QQQ      773      DMET     DB1      DGA3             0.09        2.0141       0
      4043 QQQ      773      DMET     DB2      DGA3             0.09        2.0141       0
      4044 QQQ      773      DMET     DB3      DGA3             0.09        2.0141       0
      4045 QQQ      774      DMET     CB       CG331           -0.04        12.011       0
      4046 QQQ      774      DMET     OG       OG311           -0.65       15.9994       0
      4047 QQQ      774      DMET     DG1      DGP1             0.42        2.0141       0
      4048 QQQ      774      DMET     DB1      DGA3             0.09        2.0141       0
      4049 QQQ      774      DMET     DB2      DGA3             0.09        2.0141       0
      4050 QQQ      774      DMET     DB3      DGA3             0.09        2.0141       0
      4051 QQQ      775      DMET     CB       CG331           -0.04        12.011       0
      4052 QQQ      775      DMET     OG       OG311           -0.65       15.9994       0
      4053 QQQ      775      DMET     DG1      DGP1             0.42        2.0141       0
      4054 QQQ      775      DMET     DB1      DGA3             0.09        2.0141       0
      4055 QQQ      775      DMET     DB2      DGA3             0.09        2.0141       0
      4056 QQQ      775      DMET     DB3      DGA3             0.09        2.0141       0
      4057 QQQ      776      DMET     CB       CG331           -0.04        12.011       0
      4058 QQQ      776      DMET     OG       OG311           -0.65       15.9994       0
      4059 QQQ      776      DMET     DG1      DGP1             0.42        2.0141       0
      4060 QQQ      776      DMET     DB1      DGA3             0.09        2.0141       0
      4061 QQQ      776      DMET     DB2      DGA3             0.09        2.0141       0
      4062 QQQ      776      DMET     DB3      DGA3             0.09        2.0141       0
      4063 QQQ      777      DMET     CB       CG331           -0.04        12.011       0
      4064 QQQ      777      DMET     OG       OG311           -0.65       15.9994       0
      4065 QQQ      777      DMET     DG1      DGP1             0.42        2.0141       0
      4066 QQQ      777      DMET     DB1      DGA3             0.09        2.0141       0
      4067 QQQ      777      DMET     DB2      DGA3             0.09        2.0141       0
      4068 QQQ      777      DMET     DB3      DGA3             0.09        2.0141       0
      4069 QQQ      778      DMET     CB       CG331           -0.04        12.011       0
      4070 QQQ      778      DMET     OG       OG311           -0.65       15.9994       0
      4071 QQQ      778      DMET     DG1      DGP1             0.42        2.0141       0
      4072 QQQ      778      DMET     DB1      DGA3             0.09        2.0141       0
      4073 QQQ      778      DMET     DB2      DGA3             0.09        2.0141       0
      4074 QQQ      778      DMET     DB3      DGA3             0.09        2.0141       0
      4075 QQQ      779      DMET     CB       CG331           -0.04        12.011       0
      4076 QQQ      779      DMET     OG       OG311           -0.65       15.9994       0
      4077 QQQ      779      DMET     DG1      DGP1             0.42        2.0141       0
      4078 QQQ      779      DMET     DB1      DGA3             0.09        2.0141       0
      4079 QQQ      779      DMET     DB2      DGA3             0.09        2.0141       0
      4080 QQQ      779      DMET     DB3      DGA3             0.09        2.0141       0
      4081 QQQ      780      DMET     CB       CG331           -0.04        12.011       0
      4082 QQQ      780      DMET     OG       OG311           -0.65       15.9994       0
      4083 QQQ      780      DMET     DG1      DGP1             0.42        2.0141       0
      4084 QQQ      780      DMET     DB1      DGA3             0.09        2.0141       0
      4085 QQQ      780      DMET     DB2      DGA3             0.09        2.0141       0
      4086 QQQ      780      DMET     DB3      DGA3             0.09        2.0141       0
      4087 QQQ      781      DMET     CB       CG331           -0.04        12.011       0
      4088 QQQ      781      DMET     OG       OG311           -0.65       15.9994       0
      4089 QQQ      781      DMET     DG1      DGP1             0.42        2.0141       0
      4090 QQQ      781      DMET     DB1      DGA3             0.09        2.0141       0
      4091 QQQ      781      DMET     DB2      DGA3             0.09        2.0141       0
      4092 QQQ      781      DMET     DB3      DGA3             0.09        2.0141       0
      4093 QQQ      782      DMET     CB       CG331           -0.04        12.011       0
      4094 QQQ      782      DMET     OG       OG311           -0.65       15.9994       0
      4095 QQQ      782      DMET     DG1      DGP1             0.42        2.0141       0
      4096 QQQ      782      DMET     DB1      DGA3             0.09        2.0141       0
      4097 QQQ      782      DMET     DB2      DGA3             0.09        2.0141       0
      4098 QQQ      782      DMET     DB3      DGA3             0.09        2.0141       0
      4099 QQQ      783      DMET     CB       CG331           -0.04        12.011       0
      4100 QQQ      783      DMET     OG       OG311           -0.65       15.9994       0
      4101 QQQ      783      DMET     DG1      DGP1             0.42        2.0141       0
      4102 QQQ      783      DMET     DB1      DGA3             0.09        2.0141       0
      4103 QQQ      783      DMET     DB2      DGA3             0.09        2.0141       0
      4104 QQQ      783      DMET     DB3      DGA3             0.09        2.0141       0
      4105 QQQ      784      DMET     CB       CG331           -0.04        12.011       0
      4106 QQQ      784      DMET     OG       OG311           -0.65       15.9994       0
      4107 QQQ      784      DMET     DG1      DGP1             0.42        2.0141       0
      4108 QQQ      784      DMET     DB1      DGA3             0.09        2.0141       0
      4109 QQQ      784      DMET     DB2      DGA3             0.09        2.0141       0
      4110 QQQ      784      DMET     DB3      DGA3             0.09        2.0141       0
      4111 QQQ      785      DMET     CB       CG331           -0.04        12.011       0
      4112 QQQ      785      DMET     OG       OG311           -0.65       15.9994       0
      4113 QQQ      785      DMET     DG1      DGP1             0.42        2.0141       0
      4114 QQQ      785      DMET     DB1      DGA3             0.09        2.0141       0
      4115 QQQ      785      DMET     DB2      DGA3             0.09        2.0141       0
      4116 QQQ      785      DMET     DB3      DGA3             0.09        2.0141       0
      4117 QQQ      786      DMET     CB       CG331           -0.04        12.011       0
      4118 QQQ      786      DMET     OG       OG311           -0.65       15.9994       0
      4119 QQQ      786      DMET     DG1      DGP1             0.42        2.0141       0
      4120 QQQ      786      DMET     DB1      DGA3             0.09        2.0141       0
      4121 QQQ      786      DMET     DB2      DGA3             0.09        2.0141       0
      4122 QQQ      786      DMET     DB3      DGA3             0.09        2.0141       0
      4123 QQQ      787      DMET     CB       CG331           -0.04        12.011       0
      4124 QQQ      787      DMET     OG       OG311           -0.65       15.9994       0
      4125 QQQ      787      DMET     DG1      DGP1             0.42        2.0141       0
      4126 QQQ      787      DMET     DB1      DGA3             0.09        2.0141       0
      4127 QQQ      787      DMET     DB2      DGA3             0.09        2.0141       0
      4128 QQQ      787      DMET     DB3      DGA3             0.09        2.0141       0
      4129 QQQ      788      DMET     CB       CG331           -0.04        12.011       0
      4130 QQQ      788      DMET     OG       OG311           -0.65       15.9994       0
      4131 QQQ      788      DMET     DG1      DGP1             0.42        2.0141       0
      4132 QQQ      788      DMET     DB1      DGA3             0.09        2.0141       0
      4133 QQQ      788      DMET     DB2      DGA3             0.09        2.0141       0
      4134 QQQ      788      DMET     DB3      DGA3             0.09        2.0141       0
      4135 QQQ      789      DMET     CB       CG331           -0.04        12.011       0
      4136 QQQ      789      DMET     OG       OG311           -0.65       15.9994       0
      4137 QQQ      789      DMET     DG1      DGP1             0.42        2.0141       0
      4138 QQQ      789      DMET     DB1      DGA3             0.09        2.0141       0
      4139 QQQ      789      DMET     DB2      DGA3             0.09        2.0141       0
      4140 QQQ      789      DMET     DB3      DGA3             0.09        2.0141       0
      4141 QQQ      790      DMET     CB       CG331           -0.04        12.011       0
      4142 QQQ      790      DMET     OG       OG311           -0.65       15.9994       0
      4143 QQQ      790      DMET     DG1      DGP1             0.42        2.0141       0
      4144 QQQ      790      DMET     DB1      DGA3             0.09        2.0141       0
      4145 QQQ      790      DMET     DB2      DGA3             0.09        2.0141       0
      4146 QQQ      790      DMET     DB3      DGA3             0.09        2.0141       0
      4147 QQQ      791      DMET     CB       CG331           -0.04        12.011       0
      4148 QQQ      791      DMET     OG       OG311           -0.65       15.9994       0
      4149 QQQ      791      DMET     DG1      DGP1             0.42        2.0141       0
      4150 QQQ      791      DMET     DB1      DGA3             0.09        2.0141       0
      4151 QQQ      791      DMET     DB2      DGA3             0.09        2.0141       0
      4152 QQQ      791      DMET     DB3      DGA3             0.09        2.0141       0
      4153 QQQ      793      DMET     CB       CG331           -0.04        12.011       0
      4154 QQQ      793      DMET     OG       OG311           -0.65       15.9994       0
      4155 QQQ      793      DMET     DG1      DGP1             0.42        2.0141       0
      4156 QQQ      793      DMET     DB1      DGA3             0.09        2.0141       0
      4157 QQQ      793      DMET     DB2      DGA3             0.09        2.0141       0
      4158 QQQ      793      DMET     DB3      DGA3             0.09        2.0141       0
      4159 QQQ      794      DMET     CB       CG331           -0.04        12.011       0
      4160 QQQ      794      DMET     OG       OG311           -0.65       15.9994       0
      4161 QQQ      794      DMET     DG1      DGP1             0.42        2.0141       0
      4162 QQQ      794      DMET     DB1      DGA3             0.09        2.0141       0
      4163 QQQ      794      DMET     DB2      DGA3             0.09        2.0141       0
      4164 QQQ      794      DMET     DB3      DGA3             0.09        2.0141       0
      4165 QQQ      795      DMET     CB       CG331           -0.04        12.011       0
      4166 QQQ      795      DMET     OG       OG311           -0.65       15.9994       0
      4167 QQQ      795      DMET     DG1      DGP1             0.42        2.0141       0
      4168 QQQ      795      DMET     DB1      DGA3             0.09        2.0141       0
      4169 QQQ      795      DMET     DB2      DGA3             0.09        2.0141       0
      4170 QQQ      795      DMET     DB3      DGA3             0.09        2.0141       0
      4171 QQQ      796      DMET     CB       CG331           -0.04        12.011       0
      4172 QQQ      796      DMET     OG       OG311           -0.65       15.9994       0
      4173 QQQ      796      DMET     DG1      DGP1             0.42        2.0141       0
      4174 QQQ      796      DMET     DB1      DGA3             0.09        2.0141       0
      4175 QQQ      796      DMET     DB2      DGA3             0.09        2.0141       0
      4176 QQQ      796      DMET     DB3      DGA3             0.09        2.0141       0
      4177 QQQ      798      DMET     CB       CG331           -0.04        12.011       0
      4178 QQQ      798      DMET     OG       OG311           -0.65       15.9994       0
      4179 QQQ      798      DMET     DG1      DGP1             0.42        2.0141       0
      4180 QQQ      798      DMET     DB1      DGA3             0.09        2.0141       0
      4181 QQQ      798      DMET     DB2      DGA3             0.09        2.0141       0
      4182 QQQ      798      DMET     DB3      DGA3             0.09        2.0141       0
      4183 QQQ      799      DMET     CB       CG331           -0.04        12.011       0
      4184 QQQ      799      DMET     OG       OG311           -0.65       15.9994       0
      4185 QQQ      799      DMET     DG1      DGP1             0.42        2.0141       0
      4186 QQQ      799      DMET     DB1      DGA3             0.09        2.0141       0
      4187 QQQ      799      DMET     DB2      DGA3             0.09        2.0141       0
      4188 QQQ      799      DMET     DB3      DGA3             0.09        2.0141       0
      4189 QQQ      800      DMET     CB       CG331           -0.04        12.011       0
      4190 QQQ      800      DMET     OG       OG311           -0.65       15.9994       0
      4191 QQQ      800      DMET     DG1      DGP1             0.42        2.0141       0
      4192 QQQ      800      DMET     DB1      DGA3             0.09        2.0141       0
      4193 QQQ      800      DMET     DB2      DGA3             0.09        2.0141       0
      4194 QQQ      800      DMET     DB3      DGA3             0.09        2.0141       0
      4195 QQQ      801      DMET     CB       CG331           -0.04        12.011       0
      4196 QQQ      801      DMET     OG       OG311           -0.65       15.9994       0
      4197 QQQ      801      DMET     DG1      DGP1             0.42        2.0141       0
      4198 QQQ      801      DMET     DB1      DGA3             0.09        2.0141       0
      4199 QQQ      801      DMET     DB2      DGA3             0.09        2.0141       0
      4200 QQQ      801      DMET     DB3      DGA3             0.09        2.0141       0
      4201 QQQ      802      DMET     CB       CG331           -0.04        12.011       0
      4202 QQQ      802      DMET     OG       OG311           -0.65       15.9994       0
      4203 QQQ      802      DMET     DG1      DGP1             0.42        2.0141       0
      4204 QQQ      802      DMET     DB1      DGA3             0.09        2.0141       0
      4205 QQQ      802      DMET     DB2      DGA3             0.09        2.0141       0
      4206 QQQ      802      DMET     DB3      DGA3             0.09        2.0141       0
      4207 QQQ      803      DMET     CB       CG331           -0.04        12.011       0
      4208 QQQ      803      DMET     OG       OG311           -0.65       15.9994       0
      4209 QQQ      803      DMET     DG1      DGP1             0.42        2.0141       0
      4210 QQQ      803      DMET     DB1      DGA3             0.09        2.0141       0
      4211 QQQ      803      DMET     DB2      DGA3             0.09        2.0141       0
      4212 QQQ      803      DMET     DB3      DGA3             0.09        2.0141       0
      4213 QQQ      804      DMET     CB       CG331           -0.04        12.011       0
      4214 QQQ      804      DMET     OG       OG311           -0.65       15.9994       0
      4215 QQQ      804      DMET     DG1      DGP1             0.42        2.0141       0
      4216 QQQ      804      DMET     DB1      DGA3             0.09        2.0141       0
      4217 QQQ      804      DMET     DB2      DGA3             0.09        2.0141       0
      4218 QQQ      804      DMET     DB3      DGA3             0.09        2.0141       0
      4219 QQQ      805      DMET     CB       CG331           -0.04        12.011       0
      4220 QQQ      805      DMET     OG       OG311           -0.65       15.9994       0
      4221 QQQ      805      DMET     DG1      DGP1             0.42        2.0141       0
      4222 QQQ      805      DMET     DB1      DGA3             0.09        2.0141       0
      4223 QQQ      805      DMET     DB2      DGA3             0.09        2.0141       0
      4224 QQQ      805      DMET     DB3      DGA3             0.09        2.0141       0
      4225 QQQ      806      DMET     CB       CG331           -0.04        12.011       0
      4226 QQQ      806      DMET     OG       OG311           -0.65       15.9994       0
      4227 QQQ      806      DMET     DG1      DGP1             0.42        2.0141       0
      4228 QQQ      806      DMET     DB1      DGA3             0.09        2.0141       0
      4229 QQQ      806      DMET     DB2      DGA3             0.09        2.0141       0
      4230 QQQ      806      DMET     DB3      DGA3             0.09        2.0141       0
      4231 QQQ      807      DMET     CB       CG331           -0.04        12.011       0
      4232 QQQ      807      DMET     OG       OG311           -0.65       15.9994       0
      4233 QQQ      807      DMET     DG1      DGP1             0.42        2.0141       0
      4234 QQQ      807      DMET     DB1      DGA3             0.09        2.0141       0
      4235 QQQ      807      DMET     DB2      DGA3             0.09        2.0141       0
      4236 QQQ      807      DMET     DB3      DGA3             0.09        2.0141       0
      4237 QQQ      808      DMET     CB       CG331           -0.04        12.011       0
      4238 QQQ      808      DMET     OG       OG311           -0.65       15.9994       0
      4239 QQQ      808      DMET     DG1      DGP1             0.42        2.0141       0
      4240 QQQ      808      DMET     DB1      DGA3             0.09        2.0141       0
      4241 QQQ      808      DMET     DB2      DGA3             0.09        2.0141       0
      4242 QQQ      808      DMET     DB3      DGA3             0.09        2.0141       0
      4243 QQQ      809      DMET     CB       CG331           -0.04        12.011       0
      4244 QQQ      809      DMET     OG       OG311           -0.65       15.9994       0
      4245 QQQ      809      DMET     DG1      DGP1             0.42        2.0141       0
      4246 QQQ      809      DMET     DB1      DGA3             0.09        2.0141       0
      4247 QQQ      809      DMET     DB2      DGA3             0.09        2.0141       0
      4248 QQQ      809      DMET     DB3      DGA3             0.09        2.0141       0
      4249 QQQ      810      DMET     CB       CG331           -0.04        12.011       0
      4250 QQQ      810      DMET     OG       OG311           -0.65       15.9994       0
      4251 QQQ      810      DMET     DG1      DGP1             0.42        2.0141       0
      4252 QQQ      810      DMET     DB1      DGA3             0.09        2.0141       0
      4253 QQQ      810      DMET     DB2      DGA3             0.09        2.0141       0
      4254 QQQ      810      DMET     DB3      DGA3             0.09        2.0141       0
      4255 QQQ      811      DMET     CB       CG331           -0.04        12.011       0
      4256 QQQ      811      DMET     OG       OG311           -0.65       15.9994       0
      4257 QQQ      811      DMET     DG1      DGP1             0.42        2.0141       0
      4258 QQQ      811      DMET     DB1      DGA3             0.09        2.0141       0
      4259 QQQ      811      DMET     DB2      DGA3             0.09        2.0141       0
      4260 QQQ      811      DMET     DB3      DGA3             0.09        2.0141       0
      4261 QQQ      812      DMET     CB       CG331           -0.04        12.011       0
      4262 QQQ      812      DMET     OG       OG311           -0.65       15.9994       0
      4263 QQQ      812      DMET     DG1      DGP1             0.42        2.0141       0
      4264 QQQ      812      DMET     DB1      DGA3             0.09        2.0141       0
      4265 QQQ      812      DMET     DB2      DGA3             0.09        2.0141       0
      4266 QQQ      812      DMET     DB3      DGA3             0.09        2.0141       0
      4267 QQQ      813      DMET     CB       CG331           -0.04        12.011       0
      4268 QQQ      813      DMET     OG       OG311           -0.65       15.9994       0
      4269 QQQ      813      DMET     DG1      DGP1             0.42        2.0141       0
      4270 QQQ      813      DMET     DB1      DGA3             0.09        2.0141       0
      4271 QQQ      813      DMET     DB2      DGA3             0.09        2.0141       0
      4272 QQQ      813      DMET     DB3      DGA3             0.09        2.0141       0
      4273 QQQ      814      DMET     CB       CG331           -0.04        12.011       0
      4274 QQQ      814      DMET     OG       OG311           -0.65       15.9994       0
      4275 QQQ      814      DMET     DG1      DGP1             0.42        2.0141       0
      4276 QQQ      814      DMET     DB1      DGA3             0.09        2.0141       0
      4277 QQQ      814      DMET     DB2      DGA3             0.09        2.0141       0
      4278 QQQ      814      DMET     DB3      DGA3             0.09        2.0141       0
      4279 QQQ      815      DMET     CB       CG331           -0.04        12.011       0
      4280 QQQ      815      DMET     OG       OG311           -0.65       15.9994       0
      4281 QQQ      815      DMET     DG1      DGP1             0.42        2.0141       0
      4282 QQQ      815      DMET     DB1      DGA3             0.09        2.0141       0
      4283 QQQ      815      DMET     DB2      DGA3             0.09        2.0141       0
      4284 QQQ      815      DMET     DB3      DGA3             0.09        2.0141       0
      4285 QQQ      816      DMET     CB       CG331           -0.04        12.011       0
      4286 QQQ      816      DMET     OG       OG311           -0.65       15.9994       0
      4287 QQQ      816      DMET     DG1      DGP1             0.42        2.0141       0
      4288 QQQ      816      DMET     DB1      DGA3             0.09        2.0141       0
      4289 QQQ      816      DMET     DB2      DGA3             0.09        2.0141       0
      4290 QQQ      816      DMET     DB3      DGA3             0.09        2.0141       0
      4291 QQQ      818      DMET     CB       CG331           -0.04        12.011       0
      4292 QQQ      818      DMET     OG       OG311           -0.65       15.9994       0
      4293 QQQ      818      DMET     DG1      DGP1             0.42        2.0141       0
      4294 QQQ      818      DMET     DB1      DGA3             0.09        2.0141       0
      4295 QQQ      818      DMET     DB2      DGA3             0.09        2.0141       0
      4296 QQQ      818      DMET     DB3      DGA3             0.09        2.0141       0
      4297 QQQ      819      DMET     CB       CG331           -0.04        12.011       0
      4298 QQQ      819      DMET     OG       OG311           -0.65       15.9994       0
      4299 QQQ      819      DMET     DG1      DGP1             0.42        2.0141       0
      4300 QQQ      819      DMET     DB1      DGA3             0.09        2.0141       0
      4301 QQQ      819      DMET     DB2      DGA3             0.09        2.0141       0
      4302 QQQ      819      DMET     DB3      DGA3             0.09        2.0141       0
      4303 QQQ      820      DMET     CB       CG331           -0.04        12.011       0
      4304 QQQ      820      DMET     OG       OG311           -0.65       15.9994       0
      4305 QQQ      820      DMET     DG1      DGP1             0.42        2.0141       0
      4306 QQQ      820      DMET     DB1      DGA3             0.09        2.0141       0
      4307 QQQ      820      DMET     DB2      DGA3             0.09        2.0141       0
      4308 QQQ      820      DMET     DB3      DGA3             0.09        2.0141       0
      4309 QQQ      821      DMET     CB       CG331           -0.04        12.011       0
      4310 QQQ      821      DMET     OG       OG311           -0.65       15.9994       0
      4311 QQQ      821      DMET     DG1      DGP1             0.42        2.0141       0
      4312 QQQ      821      DMET     DB1      DGA3             0.09        2.0141       0
      4313 QQQ      821      DMET     DB2      DGA3             0.09        2.0141       0
      4314 QQQ      821      DMET     DB3      DGA3             0.09        2.0141       0
      4315 QQQ      822      DMET     CB       CG331           -0.04        12.011       0
      4316 QQQ      822      DMET     OG       OG311           -0.65       15.9994       0
      4317 QQQ      822      DMET     DG1      DGP1             0.42        2.0141       0
      4318 QQQ      822      DMET     DB1      DGA3             0.09        2.0141       0
      4319 QQQ      822      DMET     DB2      DGA3             0.09        2.0141       0
      4320 QQQ      822      DMET     DB3      DGA3             0.09        2.0141       0
      4321 QQQ      824      DMET     CB       CG331           -0.04        12.011       0
      4322 QQQ      824      DMET     OG       OG311           -0.65       15.9994       0
      4323 QQQ      824      DMET     DG1      DGP1             0.42        2.0141       0
      4324 QQQ      824      DMET     DB1      DGA3             0.09        2.0141       0
      4325 QQQ      824      DMET     DB2      DGA3             0.09        2.0141       0
      4326 QQQ      824      DMET     DB3      DGA3             0.09        2.0141       0
      4327 QQQ      825      DMET     CB       CG331           -0.04        12.011       0
      4328 QQQ      825      DMET     OG       OG311           -0.65       15.9994       0
      4329 QQQ      825      DMET     DG1      DGP1             0.42        2.0141       0
      4330 QQQ      825      DMET     DB1      DGA3             0.09        2.0141       0
      4331 QQQ      825      DMET     DB2      DGA3             0.09        2.0141       0
      4332 QQQ      825      DMET     DB3      DGA3             0.09        2.0141       0
      4333 QQQ      827      DMET     CB       CG331           -0.04        12.011       0
      4334 QQQ      827      DMET     OG       OG311           -0.65       15.9994       0
      4335 QQQ      827      DMET     DG1      DGP1             0.42        2.0141       0
      4336 QQQ      827      DMET     DB1      DGA3             0.09        2.0141       0
      4337 QQQ      827      DMET     DB2      DGA3             0.09        2.0141       0
      4338 QQQ      827      DMET     DB3      DGA3             0.09        2.0141       0
      4339 QQQ      829      DMET     CB       CG331           -0.04        12.011       0
      4340 QQQ      829      DMET     OG       OG311           -0.65       15.9994       0
      4341 QQQ      829      DMET     DG1      DGP1             0.42        2.0141       0
      4342 QQQ      829      DMET     DB1      DGA3             0.09        2.0141       0
      4343 QQQ      829      DMET     DB2      DGA3             0.09        2.0141       0
      4344 QQQ      829      DMET     DB3      DGA3             0.09        2.0141       0
      4345 QQQ      830      DMET     CB       CG331           -0.04        12.011       0
      4346 QQQ      830      DMET     OG       OG311           -0.65       15.9994       0
      4347 QQQ      830      DMET     DG1      DGP1             0.42        2.0141       0
      4348 QQQ      830      DMET     DB1      DGA3             0.09        2.0141       0
      4349 QQQ      830      DMET     DB2      DGA3             0.09        2.0141       0
      4350 QQQ      830      DMET     DB3      DGA3             0.09        2.0141       0
      4351 QQQ      831      DMET     CB       CG331           -0.04        12.011       0
      4352 QQQ      831      DMET     OG       OG311           -0.65       15.9994       0
      4353 QQQ      831      DMET     DG1      DGP1             0.42        2.0141       0
      4354 QQQ      831      DMET     DB1      DGA3             0.09        2.0141       0
      4355 QQQ      831      DMET     DB2      DGA3             0.09        2.0141       0
      4356 QQQ      831      DMET     DB3      DGA3             0.09        2.0141       0
      4357 QQQ      832      DMET     CB       CG331           -0.04        12.011       0
      4358 QQQ      832      DMET     OG       OG311           -0.65       15.9994       0
      4359 QQQ      832      DMET     DG1      DGP1             0.42        2.0141       0
      4360 QQQ      832      DMET     DB1      DGA3             0.09        2.0141       0
      4361 QQQ      832      DMET     DB2      DGA3             0.09        2.0141       0
      4362 QQQ      832      DMET     DB3      DGA3             0.09        2.0141       0
      4363 QQQ      833      DMET     CB       CG331           -0.04        12.011       0
      4364 QQQ      833      DMET     OG       OG311           -0.65       15.9994       0
      4365 QQQ      833      DMET     DG1      DGP1             0.42        2.0141       0
      4366 QQQ      833      DMET     DB1      DGA3             0.09        2.0141       0
      4367 QQQ      833      DMET     DB2      DGA3             0.09        2.0141       0
      4368 QQQ      833      DMET     DB3      DGA3             0.09        2.0141       0
      4369 QQQ      834      DMET     CB       CG331           -0.04        12.011       0
      4370 QQQ      834      DMET     OG       OG311           -0.65       15.9994       0
      4371 QQQ      834      DMET     DG1      DGP1             0.42        2.0141       0
      4372 QQQ      834      DMET     DB1      DGA3             0.09        2.0141       0
      4373 QQQ      834      DMET     DB2      DGA3             0.09        2.0141       0
      4374 QQQ      834      DMET     DB3      DGA3             0.09        2.0141       0
      4375 QQQ      835      DMET     CB       CG331           -0.04        12.011       0
      4376 QQQ      835      DMET     OG       OG311           -0.65       15.9994       0
      4377 QQQ      835      DMET     DG1      DGP1             0.42        2.0141       0
      4378 QQQ      835      DMET     DB1      DGA3             0.09        2.0141       0
      4379 QQQ      835      DMET     DB2      DGA3             0.09        2.0141       0
      4380 QQQ      835      DMET     DB3      DGA3             0.09        2.0141       0
      4381 QQQ      836      DMET     CB       CG331           -0.04        12.011       0
      4382 QQQ      836      DMET     OG       OG311           -0.65       15.9994       0
      4383 QQQ      836      DMET     DG1      DGP1             0.42        2.0141       0
      4384 QQQ      836      DMET     DB1      DGA3             0.09        2.0141       0
      4385 QQQ      836      DMET     DB2      DGA3             0.09        2.0141       0
      4386 QQQ      836      DMET     DB3      DGA3             0.09        2.0141       0
      4387 QQQ      837      DMET     CB       CG331           -0.04        12.011       0
      4388 QQQ      837      DMET     OG       OG311           -0.65       15.9994       0
      4389 QQQ      837      DMET     DG1      DGP1             0.42        2.0141       0
      4390 QQQ      837      DMET     DB1      DGA3             0.09        2.0141       0
      4391 QQQ      837      DMET     DB2      DGA3             0.09        2.0141       0
      4392 QQQ      837      DMET     DB3      DGA3             0.09        2.0141       0
      4393 QQQ      839      DMET     CB       CG331           -0.04        12.011       0
      4394 QQQ      839      DMET     OG       OG311           -0.65       15.9994       0
[truncated: 8,073,772 more chars]
