# Supplementary material for: Distance‐Dependence of Photo‐CIDNP in Biomimetic Tryptophan–Flavin Diads
Source: Angew Chem Int Ed Engl. 2025 Aug 5;64(38):e202510116. doi: 10.1002/anie.202510116 (PMC12435415; doi:10.1002/anie.202510116)
Supplement: Supplementary file 2 — Supporting Information [file ANIE-64-e202510116-s007.zip › Supporting_file_3_PDB_dyad_3a_dmet.pdb]

CRYST1   86.212   85.640   85.398  90.00  90.00  90.00 P 1           1
ATOM      1  CB  DMETQ   0     -38.300  28.773  36.423  0.00  0.00      QQQ   
ATOM      2  OG  DMETQ   0     -39.373  29.681  36.493  0.00  0.00      QQQ   
ATOM      3  DG1 DMETQ   0     -39.958  29.523  35.749  0.00  0.00      QQQ   
ATOM      4  DB1 DMETQ   0     -38.354  28.284  35.426  0.00  0.00      QQQ   
ATOM      5  DB2 DMETQ   0     -38.247  28.146  37.338  0.00  0.00      QQQ   
ATOM      6  DB3 DMETQ   0     -37.393  29.409  36.332  0.00  0.00      QQQ   
ATOM      7  CB  DMETQ   1     -14.518 -35.779  26.436  0.00  0.00      QQQ   
ATOM      8  OG  DMETQ   1     -15.768 -35.373  25.780  0.00  0.00      QQQ   
ATOM      9  DG1 DMETQ   1     -15.918 -34.437  25.929  0.00  0.00      QQQ   
ATOM     10  DB1 DMETQ   1     -13.902 -34.859  26.527  0.00  0.00      QQQ   
ATOM     11  DB2 DMETQ   1     -13.898 -36.507  25.869  0.00  0.00      QQQ   
ATOM     12  DB3 DMETQ   1     -14.719 -36.234  27.429  0.00  0.00      QQQ   
ATOM     13  CB  DMETQ   2     -15.325  38.914 -22.528  0.00  0.00      QQQ   
ATOM     14  OG  DMETQ   2     -16.315  38.750 -21.511  0.00  0.00      QQQ   
ATOM     15  DG1 DMETQ   2     -16.535  37.832 -21.335  0.00  0.00      QQQ   
ATOM     16  DB1 DMETQ   2     -14.730  39.829 -22.321  0.00  0.00      QQQ   
ATOM     17  DB2 DMETQ   2     -15.826  39.009 -23.515  0.00  0.00      QQQ   
ATOM     18  DB3 DMETQ   2     -14.637  38.043 -22.485  0.00  0.00      QQQ   
ATOM     19  CB  DMETQ   3     -20.949 -15.623  11.522  0.00  0.00      QQQ   
ATOM     20  OG  DMETQ   3     -19.653 -15.800  12.103  0.00  0.00      QQQ   
ATOM     21  DG1 DMETQ   3     -18.987 -15.140  11.898  0.00  0.00      QQQ   
ATOM     22  DB1 DMETQ   3     -20.964 -14.972  10.622  0.00  0.00      QQQ   
ATOM     23  DB2 DMETQ   3     -21.580 -15.175  12.319  0.00  0.00      QQQ   
ATOM     24  DB3 DMETQ   3     -21.410 -16.622  11.368  0.00  0.00      QQQ   
ATOM     25  CB  DMETQ   6     -32.560 -23.947  -4.298  0.00  0.00      QQQ   
ATOM     26  OG  DMETQ   6     -31.852 -23.455  -5.348  0.00  0.00      QQQ   
ATOM     27  DG1 DMETQ   6     -31.987 -22.511  -5.232  0.00  0.00      QQQ   
ATOM     28  DB1 DMETQ   6     -32.473 -25.053  -4.342  0.00  0.00      QQQ   
ATOM     29  DB2 DMETQ   6     -33.601 -23.557  -4.303  0.00  0.00      QQQ   
ATOM     30  DB3 DMETQ   6     -32.133 -23.493  -3.378  0.00  0.00      QQQ   
ATOM     31  CB  DMETQ   7     -40.959   0.845 -24.083  0.00  0.00      QQQ   
ATOM     32  OG  DMETQ   7     -41.612  -0.255 -23.430  0.00  0.00      QQQ   
ATOM     33  DG1 DMETQ   7     -41.128  -1.072 -23.568  0.00  0.00      QQQ   
ATOM     34  DB1 DMETQ   7     -40.860   0.700 -25.180  0.00  0.00      QQQ   
ATOM     35  DB2 DMETQ   7     -39.924   1.072 -23.750  0.00  0.00      QQQ   
ATOM     36  DB3 DMETQ   7     -41.606   1.745 -24.009  0.00  0.00      QQQ   
ATOM     37  CB  DMETQ   8     -31.317 -17.757 -31.022  0.00  0.00      QQQ   
ATOM     38  OG  DMETQ   8     -32.583 -17.436 -30.343  0.00  0.00      QQQ   
ATOM     39  DG1 DMETQ   8     -33.222 -18.153 -30.329  0.00  0.00      QQQ   
ATOM     40  DB1 DMETQ   8     -30.889 -18.656 -30.529  0.00  0.00      QQQ   
ATOM     41  DB2 DMETQ   8     -30.528 -16.979 -30.935  0.00  0.00      QQQ   
ATOM     42  DB3 DMETQ   8     -31.486 -18.000 -32.093  0.00  0.00      QQQ   
ATOM     43  CB  DMETQ   9     -23.022   5.065 -28.618  0.00  0.00      QQQ   
ATOM     44  OG  DMETQ   9     -23.847   3.958 -28.353  0.00  0.00      QQQ   
ATOM     45  DG1 DMETQ   9     -24.584   4.138 -28.941  0.00  0.00      QQQ   
ATOM     46  DB1 DMETQ   9     -22.214   5.114 -27.857  0.00  0.00      QQQ   
ATOM     47  DB2 DMETQ   9     -23.655   5.969 -28.496  0.00  0.00      QQQ   
ATOM     48  DB3 DMETQ   9     -22.617   5.118 -29.651  0.00  0.00      QQQ   
ATOM     49  CB  DMETQ  10     -36.542 -39.781 -38.543  0.00  0.00      QQQ   
ATOM     50  OG  DMETQ  10     -36.209 -39.402 -39.896  0.00  0.00      QQQ   
ATOM     51  DG1 DMETQ  10     -35.553 -40.043 -40.178  0.00  0.00      QQQ   
ATOM     52  DB1 DMETQ  10     -36.691 -40.874 -38.410  0.00  0.00      QQQ   
ATOM     53  DB2 DMETQ  10     -37.429 -39.269 -38.112  0.00  0.00      QQQ   
ATOM     54  DB3 DMETQ  10     -35.719 -39.553 -37.832  0.00  0.00      QQQ   
ATOM     55  CB  DMETQ  11      27.951  -4.556 -38.862  0.00  0.00      QQQ   
ATOM     56  OG  DMETQ  11      27.052  -3.752 -39.718  0.00  0.00      QQQ   
ATOM     57  DG1 DMETQ  11      26.246  -3.683 -39.200  0.00  0.00      QQQ   
ATOM     58  DB1 DMETQ  11      28.046  -4.034 -37.886  0.00  0.00      QQQ   
ATOM     59  DB2 DMETQ  11      28.961  -4.513 -39.322  0.00  0.00      QQQ   
ATOM     60  DB3 DMETQ  11      27.588  -5.606 -38.872  0.00  0.00      QQQ   
ATOM     61  CB  DMETQ  13     -17.371 -15.333 -16.325  0.00  0.00      QQQ   
ATOM     62  OG  DMETQ  13     -18.736 -15.735 -16.639  0.00  0.00      QQQ   
ATOM     63  DG1 DMETQ  13     -19.122 -15.846 -15.767  0.00  0.00      QQQ   
ATOM     64  DB1 DMETQ  13     -16.955 -14.958 -17.285  0.00  0.00      QQQ   
ATOM     65  DB2 DMETQ  13     -16.843 -16.224 -15.924  0.00  0.00      QQQ   
ATOM     66  DB3 DMETQ  13     -17.206 -14.458 -15.661  0.00  0.00      QQQ   
ATOM     67  CB  DMETQ  14      22.057  38.276  37.173  0.00  0.00      QQQ   
ATOM     68  OG  DMETQ  14      22.067  38.570  38.553  0.00  0.00      QQQ   
ATOM     69  DG1 DMETQ  14      22.427  37.834  39.053  0.00  0.00      QQQ   
ATOM     70  DB1 DMETQ  14      21.172  37.656  36.915  0.00  0.00      QQQ   
ATOM     71  DB2 DMETQ  14      22.970  37.680  36.960  0.00  0.00      QQQ   
ATOM     72  DB3 DMETQ  14      21.990  39.186  36.539  0.00  0.00      QQQ   
ATOM     73  CB  DMETQ  15      33.757 -11.497   7.261  0.00  0.00      QQQ   
ATOM     74  OG  DMETQ  15      35.112 -11.130   7.307  0.00  0.00      QQQ   
ATOM     75  DG1 DMETQ  15      35.090 -10.178   7.428  0.00  0.00      QQQ   
ATOM     76  DB1 DMETQ  15      33.211 -11.071   6.392  0.00  0.00      QQQ   
ATOM     77  DB2 DMETQ  15      33.194 -11.322   8.203  0.00  0.00      QQQ   
ATOM     78  DB3 DMETQ  15      33.733 -12.563   6.949  0.00  0.00      QQQ   
ATOM     79  CB  DMETQ  16      18.396  12.911 -31.187  0.00  0.00      QQQ   
ATOM     80  OG  DMETQ  16      17.673  11.686 -31.285  0.00  0.00      QQQ   
ATOM     81  DG1 DMETQ  16      16.754  11.819 -31.041  0.00  0.00      QQQ   
ATOM     82  DB1 DMETQ  16      19.457  12.694 -31.433  0.00  0.00      QQQ   
ATOM     83  DB2 DMETQ  16      18.320  13.314 -30.155  0.00  0.00      QQQ   
ATOM     84  DB3 DMETQ  16      17.977  13.688 -31.863  0.00  0.00      QQQ   
ATOM     85  CB  DMETQ  17     -31.915 -39.268   5.181  0.00  0.00      QQQ   
ATOM     86  OG  DMETQ  17     -32.222 -40.419   4.354  0.00  0.00      QQQ   
ATOM     87  DG1 DMETQ  17     -32.460 -41.109   4.977  0.00  0.00      QQQ   
ATOM     88  DB1 DMETQ  17     -30.999 -39.525   5.755  0.00  0.00      QQQ   
ATOM     89  DB2 DMETQ  17     -32.813 -39.195   5.831  0.00  0.00      QQQ   
ATOM     90  DB3 DMETQ  17     -31.721 -38.306   4.660  0.00  0.00      QQQ   
ATOM     91  CB  DMETQ  19      36.411 -16.241 -27.662  0.00  0.00      QQQ   
ATOM     92  OG  DMETQ  19      35.893 -17.516 -27.883  0.00  0.00      QQQ   
ATOM     93  DG1 DMETQ  19      36.311 -18.201 -27.357  0.00  0.00      QQQ   
ATOM     94  DB1 DMETQ  19      35.788 -15.638 -26.968  0.00  0.00      QQQ   
ATOM     95  DB2 DMETQ  19      36.545 -15.545 -28.518  0.00  0.00      QQQ   
ATOM     96  DB3 DMETQ  19      37.372 -16.345 -27.115  0.00  0.00      QQQ   
ATOM     97  CB  DMETQ  20      -1.324 -10.668  -3.186  0.00  0.00      QQQ   
ATOM     98  OG  DMETQ  20      -2.156  -9.535  -3.234  0.00  0.00      QQQ   
ATOM     99  DG1 DMETQ  20      -1.922  -8.989  -3.988  0.00  0.00      QQQ   
ATOM    100  DB1 DMETQ  20      -0.303 -10.566  -2.761  0.00  0.00      QQQ   
ATOM    101  DB2 DMETQ  20      -1.191 -11.079  -4.209  0.00  0.00      QQQ   
ATOM    102  DB3 DMETQ  20      -1.831 -11.426  -2.551  0.00  0.00      QQQ   
ATOM    103  CB  DMETQ  21     -33.864 -34.896  39.774  0.00  0.00      QQQ   
ATOM    104  OG  DMETQ  21     -32.543 -34.302  39.980  0.00  0.00      QQQ   
ATOM    105  DG1 DMETQ  21     -32.302 -33.673  39.296  0.00  0.00      QQQ   
ATOM    106  DB1 DMETQ  21     -34.022 -35.664  40.562  0.00  0.00      QQQ   
ATOM    107  DB2 DMETQ  21     -33.874 -35.216  38.710  0.00  0.00      QQQ   
ATOM    108  DB3 DMETQ  21     -34.648 -34.129  39.950  0.00  0.00      QQQ   
ATOM    109  CB  DMETQ  22      -1.810 -23.806 -39.231  0.00  0.00      QQQ   
ATOM    110  OG  DMETQ  22      -2.144 -24.646 -38.137  0.00  0.00      QQQ   
ATOM    111  DG1 DMETQ  22      -2.147 -25.562 -38.424  0.00  0.00      QQQ   
ATOM    112  DB1 DMETQ  22      -1.947 -22.816 -38.746  0.00  0.00      QQQ   
ATOM    113  DB2 DMETQ  22      -2.556 -23.841 -40.053  0.00  0.00      QQQ   
ATOM    114  DB3 DMETQ  22      -0.797 -23.980 -39.651  0.00  0.00      QQQ   
ATOM    115  CB  DMETQ  23     -24.100  -1.333 -19.548  0.00  0.00      QQQ   
ATOM    116  OG  DMETQ  23     -24.492  -0.513 -20.627  0.00  0.00      QQQ   
ATOM    117  DG1 DMETQ  23     -23.874   0.220 -20.677  0.00  0.00      QQQ   
ATOM    118  DB1 DMETQ  23     -22.990  -1.324 -19.577  0.00  0.00      QQQ   
ATOM    119  DB2 DMETQ  23     -24.514  -2.357 -19.664  0.00  0.00      QQQ   
ATOM    120  DB3 DMETQ  23     -24.425  -0.803 -18.627  0.00  0.00      QQQ   
ATOM    121  CB  DMETQ  24     -25.325  17.240 -19.167  0.00  0.00      QQQ   
ATOM    122  OG  DMETQ  24     -25.029  18.202 -18.115  0.00  0.00      QQQ   
ATOM    123  DG1 DMETQ  24     -24.161  18.518 -18.378  0.00  0.00      QQQ   
ATOM    124  DB1 DMETQ  24     -26.404  17.007 -19.040  0.00  0.00      QQQ   
ATOM    125  DB2 DMETQ  24     -24.785  16.283 -19.003  0.00  0.00      QQQ   
ATOM    126  DB3 DMETQ  24     -25.352  17.631 -20.207  0.00  0.00      QQQ   
ATOM    127  CB  DMETQ  25       7.259  24.284   4.581  0.00  0.00      QQQ   
ATOM    128  OG  DMETQ  25       7.262  25.476   5.319  0.00  0.00      QQQ   
ATOM    129  DG1 DMETQ  25       6.985  25.331   6.226  0.00  0.00      QQQ   
ATOM    130  DB1 DMETQ  25       6.259  24.098   4.133  0.00  0.00      QQQ   
ATOM    131  DB2 DMETQ  25       7.586  23.480   5.274  0.00  0.00      QQQ   
ATOM    132  DB3 DMETQ  25       7.999  24.451   3.770  0.00  0.00      QQQ   
ATOM    133  CB  DMETQ  26       9.694 -27.850 -27.108  0.00  0.00      QQQ   
ATOM    134  OG  DMETQ  26       9.384 -27.270 -25.842  0.00  0.00      QQQ   
ATOM    135  DG1 DMETQ  26      10.205 -27.336 -25.350  0.00  0.00      QQQ   
ATOM    136  DB1 DMETQ  26       9.678 -28.942 -26.903  0.00  0.00      QQQ   
ATOM    137  DB2 DMETQ  26      10.702 -27.574 -27.485  0.00  0.00      QQQ   
ATOM    138  DB3 DMETQ  26       8.967 -27.525 -27.883  0.00  0.00      QQQ   
ATOM    139  CB  DMETQ  27       6.592 -11.992  36.292  0.00  0.00      QQQ   
ATOM    140  OG  DMETQ  27       6.795 -13.280  36.930  0.00  0.00      QQQ   
ATOM    141  DG1 DMETQ  27       6.012 -13.836  36.923  0.00  0.00      QQQ   
ATOM    142  DB1 DMETQ  27       5.793 -11.400  36.788  0.00  0.00      QQQ   
ATOM    143  DB2 DMETQ  27       6.264 -12.019  35.231  0.00  0.00      QQQ   
ATOM    144  DB3 DMETQ  27       7.538 -11.412  36.358  0.00  0.00      QQQ   
ATOM    145  CB  DMETQ  28      40.588  -0.872  19.115  0.00  0.00      QQQ   
ATOM    146  OG  DMETQ  28      40.612   0.003  17.952  0.00  0.00      QQQ   
ATOM    147  DG1 DMETQ  28      41.499  -0.065  17.591  0.00  0.00      QQQ   
ATOM    148  DB1 DMETQ  28      39.523  -0.985  19.411  0.00  0.00      QQQ   
ATOM    149  DB2 DMETQ  28      41.208  -0.453  19.936  0.00  0.00      QQQ   
ATOM    150  DB3 DMETQ  28      41.047  -1.834  18.801  0.00  0.00      QQQ   
ATOM    151  CB  DMETQ  30      40.426  25.218  32.217  0.00  0.00      QQQ   
ATOM    152  OG  DMETQ  30      40.357  23.847  31.722  0.00  0.00      QQQ   
ATOM    153  DG1 DMETQ  30      40.435  23.879  30.766  0.00  0.00      QQQ   
ATOM    154  DB1 DMETQ  30      39.819  25.920  31.606  0.00  0.00      QQQ   
ATOM    155  DB2 DMETQ  30      41.499  25.507  32.217  0.00  0.00      QQQ   
ATOM    156  DB3 DMETQ  30      40.032  25.230  33.256  0.00  0.00      QQQ   
ATOM    157  CB  DMETQ  31      -5.524  28.407 -25.211  0.00  0.00      QQQ   
ATOM    158  OG  DMETQ  31      -5.011  28.587 -23.918  0.00  0.00      QQQ   
ATOM    159  DG1 DMETQ  31      -5.606  29.189 -23.466  0.00  0.00      QQQ   
ATOM    160  DB1 DMETQ  31      -4.840  28.873 -25.951  0.00  0.00      QQQ   
ATOM    161  DB2 DMETQ  31      -6.467  28.993 -25.222  0.00  0.00      QQQ   
ATOM    162  DB3 DMETQ  31      -5.914  27.387 -25.412  0.00  0.00      QQQ   
ATOM    163  CB  DMETQ  32      36.100 -29.871  23.892  0.00  0.00      QQQ   
ATOM    164  OG  DMETQ  32      37.358 -29.994  24.527  0.00  0.00      QQQ   
ATOM    165  DG1 DMETQ  32      37.155 -30.018  25.465  0.00  0.00      QQQ   
ATOM    166  DB1 DMETQ  32      35.938 -30.424  22.942  0.00  0.00      QQQ   
ATOM    167  DB2 DMETQ  32      35.807 -28.805  23.781  0.00  0.00      QQQ   
ATOM    168  DB3 DMETQ  32      35.272 -30.206  24.553  0.00  0.00      QQQ   
ATOM    169  CB  DMETQ  33      24.060  -3.179  22.776  0.00  0.00      QQQ   
ATOM    170  OG  DMETQ  33      25.159  -2.400  23.036  0.00  0.00      QQQ   
ATOM    171  DG1 DMETQ  33      24.809  -1.590  23.415  0.00  0.00      QQQ   
ATOM    172  DB1 DMETQ  33      24.409  -4.202  23.030  0.00  0.00      QQQ   
ATOM    173  DB2 DMETQ  33      23.601  -3.108  21.767  0.00  0.00      QQQ   
ATOM    174  DB3 DMETQ  33      23.336  -2.868  23.559  0.00  0.00      QQQ   
ATOM    175  CB  DMETQ  34     -28.204  -9.597  19.523  0.00  0.00      QQQ   
ATOM    176  OG  DMETQ  34     -27.049  -8.939  20.122  0.00  0.00      QQQ   
ATOM    177  DG1 DMETQ  34     -27.246  -7.999  20.141  0.00  0.00      QQQ   
ATOM    178  DB1 DMETQ  34     -28.508 -10.513  20.072  0.00  0.00      QQQ   
ATOM    179  DB2 DMETQ  34     -28.052  -9.825  18.446  0.00  0.00      QQQ   
ATOM    180  DB3 DMETQ  34     -29.121  -8.969  19.551  0.00  0.00      QQQ   
ATOM    181  CB  DMETQ  35      29.296   7.530 -25.269  0.00  0.00      QQQ   
ATOM    182  OG  DMETQ  35      30.524   7.127 -24.716  0.00  0.00      QQQ   
ATOM    183  DG1 DMETQ  35      31.237   7.620 -25.128  0.00  0.00      QQQ   
ATOM    184  DB1 DMETQ  35      29.392   8.480 -25.837  0.00  0.00      QQQ   
ATOM    185  DB2 DMETQ  35      28.595   7.817 -24.457  0.00  0.00      QQQ   
ATOM    186  DB3 DMETQ  35      28.848   6.707 -25.866  0.00  0.00      QQQ   
ATOM    187  CB  DMETQ  36      20.083  -1.135 -31.341  0.00  0.00      QQQ   
ATOM    188  OG  DMETQ  36      19.787  -1.092 -29.958  0.00  0.00      QQQ   
ATOM    189  DG1 DMETQ  36      19.879  -2.010 -29.691  0.00  0.00      QQQ   
ATOM    190  DB1 DMETQ  36      20.995  -1.713 -31.602  0.00  0.00      QQQ   
ATOM    191  DB2 DMETQ  36      20.243  -0.114 -31.750  0.00  0.00      QQQ   
ATOM    192  DB3 DMETQ  36      19.312  -1.641 -31.960  0.00  0.00      QQQ   
ATOM    193  CB  DMETQ  37     -11.574  34.963  34.368  0.00  0.00      QQQ   
ATOM    194  OG  DMETQ  37     -12.603  34.161  33.776  0.00  0.00      QQQ   
ATOM    195  DG1 DMETQ  37     -12.755  33.469  34.423  0.00  0.00      QQQ   
ATOM    196  DB1 DMETQ  37     -10.609  34.419  34.282  0.00  0.00      QQQ   
ATOM    197  DB2 DMETQ  37     -11.963  35.222  35.376  0.00  0.00      QQQ   
ATOM    198  DB3 DMETQ  37     -11.427  35.855  33.723  0.00  0.00      QQQ   
ATOM    199  CB  DMETQ  38      25.587 -32.185  24.328  0.00  0.00      QQQ   
ATOM    200  OG  DMETQ  38      26.719 -31.577  24.931  0.00  0.00      QQQ   
ATOM    201  DG1 DMETQ  38      26.697 -31.862  25.848  0.00  0.00      QQQ   
ATOM    202  DB1 DMETQ  38      25.644 -32.226  23.219  0.00  0.00      QQQ   
ATOM    203  DB2 DMETQ  38      24.677 -31.608  24.598  0.00  0.00      QQQ   
ATOM    204  DB3 DMETQ  38      25.465 -33.164  24.840  0.00  0.00      QQQ   
ATOM    205  CB  DMETQ  39     -33.154  10.677 -31.278  0.00  0.00      QQQ   
ATOM    206  OG  DMETQ  39     -33.291  11.459 -32.444  0.00  0.00      QQQ   
ATOM    207  DG1 DMETQ  39     -33.887  11.024 -33.057  0.00  0.00      QQQ   
ATOM    208  DB1 DMETQ  39     -32.818  11.202 -30.358  0.00  0.00      QQQ   
ATOM    209  DB2 DMETQ  39     -32.436   9.842 -31.419  0.00  0.00      QQQ   
ATOM    210  DB3 DMETQ  39     -34.112  10.129 -31.147  0.00  0.00      QQQ   
ATOM    211  CB  DMETQ  40     -37.891 -19.827  29.954  0.00  0.00      QQQ   
ATOM    212  OG  DMETQ  40     -37.883 -20.752  31.011  0.00  0.00      QQQ   
ATOM    213  DG1 DMETQ  40     -37.205 -21.363  30.714  0.00  0.00      QQQ   
ATOM    214  DB1 DMETQ  40     -38.565 -18.960  30.123  0.00  0.00      QQQ   
ATOM    215  DB2 DMETQ  40     -38.242 -20.294  29.009  0.00  0.00      QQQ   
ATOM    216  DB3 DMETQ  40     -36.878 -19.400  29.795  0.00  0.00      QQQ   
ATOM    217  CB  DMETQ  41      -1.584  37.090 -33.762  0.00  0.00      QQQ   
ATOM    218  OG  DMETQ  41      -2.762  37.564 -33.157  0.00  0.00      QQQ   
ATOM    219  DG1 DMETQ  41      -2.574  38.498 -33.041  0.00  0.00      QQQ   
ATOM    220  DB1 DMETQ  41      -1.574  37.426 -34.821  0.00  0.00      QQQ   
ATOM    221  DB2 DMETQ  41      -1.465  35.990 -33.660  0.00  0.00      QQQ   
ATOM    222  DB3 DMETQ  41      -0.731  37.596 -33.261  0.00  0.00      QQQ   
ATOM    223  CB  DMETQ  42      29.001 -28.510   4.627  0.00  0.00      QQQ   
ATOM    224  OG  DMETQ  42      28.516 -29.308   5.694  0.00  0.00      QQQ   
ATOM    225  DG1 DMETQ  42      28.472 -30.177   5.289  0.00  0.00      QQQ   
ATOM    226  DB1 DMETQ  42      30.065 -28.216   4.746  0.00  0.00      QQQ   
ATOM    227  DB2 DMETQ  42      28.407 -27.576   4.539  0.00  0.00      QQQ   
ATOM    228  DB3 DMETQ  42      28.903 -29.026   3.648  0.00  0.00      QQQ   
ATOM    229  CB  DMETQ  43       3.330  -6.991 -18.790  0.00  0.00      QQQ   
ATOM    230  OG  DMETQ  43       4.532  -7.870 -18.853  0.00  0.00      QQQ   
ATOM    231  DG1 DMETQ  43       4.680  -8.250 -17.984  0.00  0.00      QQQ   
ATOM    232  DB1 DMETQ  43       2.475  -7.661 -18.560  0.00  0.00      QQQ   
ATOM    233  DB2 DMETQ  43       3.108  -6.502 -19.763  0.00  0.00      QQQ   
ATOM    234  DB3 DMETQ  43       3.456  -6.241 -17.979  0.00  0.00      QQQ   
ATOM    235  CB  DMETQ  44       4.355 -14.019   0.634  0.00  0.00      QQQ   
ATOM    236  OG  DMETQ  44       4.346 -14.425   2.039  0.00  0.00      QQQ   
ATOM    237  DG1 DMETQ  44       4.379 -13.607   2.541  0.00  0.00      QQQ   
ATOM    238  DB1 DMETQ  44       5.231 -14.515   0.164  0.00  0.00      QQQ   
ATOM    239  DB2 DMETQ  44       4.285 -12.914   0.539  0.00  0.00      QQQ   
ATOM    240  DB3 DMETQ  44       3.462 -14.546   0.236  0.00  0.00      QQQ   
ATOM    241  CB  DMETQ  45      -2.820   2.306 -17.100  0.00  0.00      QQQ   
ATOM    242  OG  DMETQ  45      -2.099   1.257 -16.421  0.00  0.00      QQQ   
ATOM    243  DG1 DMETQ  45      -1.436   1.783 -15.967  0.00  0.00      QQQ   
ATOM    244  DB1 DMETQ  45      -2.568   2.232 -18.180  0.00  0.00      QQQ   
ATOM    245  DB2 DMETQ  45      -2.639   3.347 -16.758  0.00  0.00      QQQ   
ATOM    246  DB3 DMETQ  45      -3.913   2.110 -17.049  0.00  0.00      QQQ   
ATOM    247  CB  DMETQ  46     -19.259 -24.076 -30.812  0.00  0.00      QQQ   
ATOM    248  OG  DMETQ  46     -19.432 -25.464 -31.076  0.00  0.00      QQQ   
ATOM    249  DG1 DMETQ  46     -18.811 -25.928 -30.510  0.00  0.00      QQQ   
ATOM    250  DB1 DMETQ  46     -18.460 -23.669 -31.468  0.00  0.00      QQQ   
ATOM    251  DB2 DMETQ  46     -18.963 -23.852 -29.764  0.00  0.00      QQQ   
ATOM    252  DB3 DMETQ  46     -20.182 -23.469 -30.936  0.00  0.00      QQQ   
ATOM    253  CB  DMETQ  47       3.915 -22.795  28.010  0.00  0.00      QQQ   
ATOM    254  OG  DMETQ  47       3.688 -22.197  26.742  0.00  0.00      QQQ   
ATOM    255  DG1 DMETQ  47       4.549 -21.862  26.483  0.00  0.00      QQQ   
ATOM    256  DB1 DMETQ  47       4.897 -23.291  28.165  0.00  0.00      QQQ   
ATOM    257  DB2 DMETQ  47       3.217 -23.639  28.199  0.00  0.00      QQQ   
ATOM    258  DB3 DMETQ  47       3.826 -22.153  28.913  0.00  0.00      QQQ   
ATOM    259  CB  DMETQ  48     -28.506   4.411  20.068  0.00  0.00      QQQ   
ATOM    260  OG  DMETQ  48     -29.858   4.450  20.514  0.00  0.00      QQQ   
ATOM    261  DG1 DMETQ  48     -29.877   5.317  20.925  0.00  0.00      QQQ   
ATOM    262  DB1 DMETQ  48     -28.194   5.331  19.529  0.00  0.00      QQQ   
ATOM    263  DB2 DMETQ  48     -28.429   3.428  19.556  0.00  0.00      QQQ   
ATOM    264  DB3 DMETQ  48     -27.798   4.282  20.914  0.00  0.00      QQQ   
ATOM    265  CB  DMETQ  49      16.578 -16.965 -34.739  0.00  0.00      QQQ   
ATOM    266  OG  DMETQ  49      17.036 -15.981 -33.882  0.00  0.00      QQQ   
ATOM    267  DG1 DMETQ  49      17.837 -15.604 -34.253  0.00  0.00      QQQ   
ATOM    268  DB1 DMETQ  49      16.025 -16.428 -35.539  0.00  0.00      QQQ   
ATOM    269  DB2 DMETQ  49      15.887 -17.587 -34.131  0.00  0.00      QQQ   
ATOM    270  DB3 DMETQ  49      17.422 -17.568 -35.138  0.00  0.00      QQQ   
ATOM    271  CB  DMETQ  50      11.441  14.738  -9.177  0.00  0.00      QQQ   
ATOM    272  OG  DMETQ  50      12.831  14.534  -9.116  0.00  0.00      QQQ   
ATOM    273  DG1 DMETQ  50      13.267  14.979  -9.847  0.00  0.00      QQQ   
ATOM    274  DB1 DMETQ  50      11.294  15.821  -8.978  0.00  0.00      QQQ   
ATOM    275  DB2 DMETQ  50      10.812  14.104  -8.516  0.00  0.00      QQQ   
ATOM    276  DB3 DMETQ  50      11.125  14.657 -10.239  0.00  0.00      QQQ   
ATOM    277  CB  DMETQ  51     -17.978 -33.919  12.831  0.00  0.00      QQQ   
ATOM    278  OG  DMETQ  51     -17.843 -32.563  12.559  0.00  0.00      QQQ   
ATOM    279  DG1 DMETQ  51     -18.213 -32.081  13.303  0.00  0.00      QQQ   
ATOM    280  DB1 DMETQ  51     -17.270 -34.066  13.675  0.00  0.00      QQQ   
ATOM    281  DB2 DMETQ  51     -17.546 -34.498  11.987  0.00  0.00      QQQ   
ATOM    282  DB3 DMETQ  51     -19.002 -34.216  13.145  0.00  0.00      QQQ   
ATOM    283  CB  DMETQ  52      28.381 -27.509  36.256  0.00  0.00      QQQ   
ATOM    284  OG  DMETQ  52      28.465 -28.896  36.323  0.00  0.00      QQQ   
ATOM    285  DG1 DMETQ  52      29.149 -29.052  35.668  0.00  0.00      QQQ   
ATOM    286  DB1 DMETQ  52      27.725 -27.233  35.403  0.00  0.00      QQQ   
ATOM    287  DB2 DMETQ  52      29.399 -27.085  36.122  0.00  0.00      QQQ   
ATOM    288  DB3 DMETQ  52      28.116 -27.076  37.245  0.00  0.00      QQQ   
ATOM    289  CB  DMETQ  54      20.882   6.466 -25.234  0.00  0.00      QQQ   
ATOM    290  OG  DMETQ  54      19.847   7.266 -25.787  0.00  0.00      QQQ   
ATOM    291  DG1 DMETQ  54      19.100   7.066 -25.218  0.00  0.00      QQQ   
ATOM    292  DB1 DMETQ  54      21.479   7.045 -24.497  0.00  0.00      QQQ   
ATOM    293  DB2 DMETQ  54      21.489   5.907 -25.979  0.00  0.00      QQQ   
ATOM    294  DB3 DMETQ  54      20.445   5.669 -24.595  0.00  0.00      QQQ   
ATOM    295  CB  DMETQ  55      23.754   6.848  33.822  0.00  0.00      QQQ   
ATOM    296  OG  DMETQ  55      24.871   7.677  33.507  0.00  0.00      QQQ   
ATOM    297  DG1 DMETQ  55      25.553   7.278  34.052  0.00  0.00      QQQ   
ATOM    298  DB1 DMETQ  55      24.100   5.796  33.899  0.00  0.00      QQQ   
ATOM    299  DB2 DMETQ  55      22.921   7.018  33.106  0.00  0.00      QQQ   
ATOM    300  DB3 DMETQ  55      23.294   7.217  34.764  0.00  0.00      QQQ   
ATOM    301  CB  DMETQ  56      -8.786 -20.550   4.321  0.00  0.00      QQQ   
ATOM    302  OG  DMETQ  56     -10.128 -20.488   4.829  0.00  0.00      QQQ   
ATOM    303  DG1 DMETQ  56     -10.080 -20.207   5.746  0.00  0.00      QQQ   
ATOM    304  DB1 DMETQ  56      -8.414 -19.506   4.256  0.00  0.00      QQQ   
ATOM    305  DB2 DMETQ  56      -8.872 -21.038   3.327  0.00  0.00      QQQ   
ATOM    306  DB3 DMETQ  56      -8.076 -21.229   4.840  0.00  0.00      QQQ   
ATOM    307  CB  DMETQ  57     -29.902  -7.656 -40.117  0.00  0.00      QQQ   
ATOM    308  OG  DMETQ  57     -29.194  -7.758 -41.299  0.00  0.00      QQQ   
ATOM    309  DG1 DMETQ  57     -28.295  -8.024 -41.094  0.00  0.00      QQQ   
ATOM    310  DB1 DMETQ  57     -29.866  -6.584 -39.829  0.00  0.00      QQQ   
ATOM    311  DB2 DMETQ  57     -29.557  -8.305 -39.284  0.00  0.00      QQQ   
ATOM    312  DB3 DMETQ  57     -30.971  -7.846 -40.356  0.00  0.00      QQQ   
ATOM    313  CB  DMETQ  59     -33.357 -40.772 -19.545  0.00  0.00      QQQ   
ATOM    314  OG  DMETQ  59     -32.386 -39.763 -19.872  0.00  0.00      QQQ   
ATOM    315  DG1 DMETQ  59     -32.822 -39.033 -20.318  0.00  0.00      QQQ   
ATOM    316  DB1 DMETQ  59     -33.852 -40.501 -18.589  0.00  0.00      QQQ   
ATOM    317  DB2 DMETQ  59     -32.794 -41.725 -19.449  0.00  0.00      QQQ   
ATOM    318  DB3 DMETQ  59     -34.108 -40.953 -20.343  0.00  0.00      QQQ   
ATOM    319  CB  DMETQ  60     -26.494 -41.015 -13.446  0.00  0.00      QQQ   
ATOM    320  OG  DMETQ  60     -27.605 -41.666 -14.058  0.00  0.00      QQQ   
ATOM    321  DG1 DMETQ  60     -27.625 -42.597 -13.825  0.00  0.00      QQQ   
ATOM    322  DB1 DMETQ  60     -25.607 -41.202 -14.088  0.00  0.00      QQQ   
ATOM    323  DB2 DMETQ  60     -26.444 -41.210 -12.353  0.00  0.00      QQQ   
ATOM    324  DB3 DMETQ  60     -26.713 -39.928 -13.509  0.00  0.00      QQQ   
ATOM    325  CB  DMETQ  61     -18.222  37.383  24.875  0.00  0.00      QQQ   
ATOM    326  OG  DMETQ  61     -19.266  38.190  25.335  0.00  0.00      QQQ   
ATOM    327  DG1 DMETQ  61     -19.314  38.420  26.266  0.00  0.00      QQQ   
ATOM    328  DB1 DMETQ  61     -18.550  36.324  24.808  0.00  0.00      QQQ   
ATOM    329  DB2 DMETQ  61     -17.464  37.445  25.684  0.00  0.00      QQQ   
ATOM    330  DB3 DMETQ  61     -17.864  37.624  23.851  0.00  0.00      QQQ   
ATOM    331  CB  DMETQ  62     -29.780  21.476  40.747  0.00  0.00      QQQ   
ATOM    332  OG  DMETQ  62     -29.147  22.762  41.088  0.00  0.00      QQQ   
ATOM    333  DG1 DMETQ  62     -29.846  23.202  41.578  0.00  0.00      QQQ   
ATOM    334  DB1 DMETQ  62     -29.249  21.065  39.862  0.00  0.00      QQQ   
ATOM    335  DB2 DMETQ  62     -30.851  21.650  40.509  0.00  0.00      QQQ   
ATOM    336  DB3 DMETQ  62     -29.673  20.761  41.590  0.00  0.00      QQQ   
ATOM    337  CB  DMETQ  63      35.134  -4.397 -36.059  0.00  0.00      QQQ   
ATOM    338  OG  DMETQ  63      34.418  -3.983 -37.255  0.00  0.00      QQQ   
ATOM    339  DG1 DMETQ  63      33.689  -3.493 -36.868  0.00  0.00      QQQ   
ATOM    340  DB1 DMETQ  63      35.209  -3.565 -35.327  0.00  0.00      QQQ   
ATOM    341  DB2 DMETQ  63      36.190  -4.574 -36.355  0.00  0.00      QQQ   
ATOM    342  DB3 DMETQ  63      34.717  -5.320 -35.603  0.00  0.00      QQQ   
ATOM    343  CB  DMETQ  65     -25.307  37.115 -16.187  0.00  0.00      QQQ   
ATOM    344  OG  DMETQ  65     -25.796  35.838 -16.465  0.00  0.00      QQQ   
ATOM    345  DG1 DMETQ  65     -26.756  35.840 -16.439  0.00  0.00      QQQ   
ATOM    346  DB1 DMETQ  65     -24.215  37.222 -16.361  0.00  0.00      QQQ   
ATOM    347  DB2 DMETQ  65     -25.589  37.440 -15.164  0.00  0.00      QQQ   
ATOM    348  DB3 DMETQ  65     -25.807  37.773 -16.929  0.00  0.00      QQQ   
ATOM    349  CB  DMETQ  67     -40.004  -3.408  -4.971  0.00  0.00      QQQ   
ATOM    350  OG  DMETQ  67     -40.222  -4.348  -6.062  0.00  0.00      QQQ   
ATOM    351  DG1 DMETQ  67     -40.246  -3.840  -6.876  0.00  0.00      QQQ   
ATOM    352  DB1 DMETQ  67     -40.948  -2.962  -4.592  0.00  0.00      QQQ   
ATOM    353  DB2 DMETQ  67     -39.444  -2.522  -5.339  0.00  0.00      QQQ   
ATOM    354  DB3 DMETQ  67     -39.337  -3.785  -4.166  0.00  0.00      QQQ   
ATOM    355  CB  DMETQ  68      -1.807 -18.167  16.824  0.00  0.00      QQQ   
ATOM    356  OG  DMETQ  68      -0.950 -18.918  15.978  0.00  0.00      QQQ   
ATOM    357  DG1 DMETQ  68      -1.138 -19.849  16.123  0.00  0.00      QQQ   
ATOM    358  DB1 DMETQ  68      -1.525 -18.475  17.854  0.00  0.00      QQQ   
ATOM    359  DB2 DMETQ  68      -2.877 -18.431  16.688  0.00  0.00      QQQ   
ATOM    360  DB3 DMETQ  68      -1.668 -17.076  16.669  0.00  0.00      QQQ   
ATOM    361  CB  DMETQ  69      27.864  33.050 -39.883  0.00  0.00      QQQ   
ATOM    362  OG  DMETQ  69      27.120  34.147 -40.466  0.00  0.00      QQQ   
ATOM    363  DG1 DMETQ  69      27.805  34.588 -40.974  0.00  0.00      QQQ   
ATOM    364  DB1 DMETQ  69      28.558  33.567 -39.186  0.00  0.00      QQQ   
ATOM    365  DB2 DMETQ  69      28.293  32.404 -40.678  0.00  0.00      QQQ   
ATOM    366  DB3 DMETQ  69      27.227  32.362 -39.287  0.00  0.00      QQQ   
ATOM    367  CB  DMETQ  71      18.426  19.163  40.520  0.00  0.00      QQQ   
ATOM    368  OG  DMETQ  71      17.069  18.907  40.090  0.00  0.00      QQQ   
ATOM    369  DG1 DMETQ  71      17.005  17.990  39.812  0.00  0.00      QQQ   
ATOM    370  DB1 DMETQ  71      18.363  19.853  41.389  0.00  0.00      QQQ   
ATOM    371  DB2 DMETQ  71      18.927  19.690  39.680  0.00  0.00      QQQ   
ATOM    372  DB3 DMETQ  71      18.882  18.203  40.843  0.00  0.00      QQQ   
ATOM    373  CB  DMETQ  73     -39.381  -2.740  19.393  0.00  0.00      QQQ   
ATOM    374  OG  DMETQ  73     -39.370  -4.191  19.418  0.00  0.00      QQQ   
ATOM    375  DG1 DMETQ  73     -38.658  -4.388  20.031  0.00  0.00      QQQ   
ATOM    376  DB1 DMETQ  73     -38.407  -2.233  19.226  0.00  0.00      QQQ   
ATOM    377  DB2 DMETQ  73     -39.660  -2.417  20.419  0.00  0.00      QQQ   
ATOM    378  DB3 DMETQ  73     -40.123  -2.439  18.622  0.00  0.00      QQQ   
ATOM    379  CB  DMETQ  75     -37.434  22.481 -38.226  0.00  0.00      QQQ   
ATOM    380  OG  DMETQ  75     -37.488  23.871 -38.115  0.00  0.00      QQQ   
ATOM    381  DG1 DMETQ  75     -36.799  24.039 -37.467  0.00  0.00      QQQ   
ATOM    382  DB1 DMETQ  75     -37.218  22.045 -37.227  0.00  0.00      QQQ   
ATOM    383  DB2 DMETQ  75     -36.729  22.123 -39.007  0.00  0.00      QQQ   
ATOM    384  DB3 DMETQ  75     -38.435  22.100 -38.520  0.00  0.00      QQQ   
ATOM    385  CB  DMETQ  76      12.978 -40.302 -26.058  0.00  0.00      QQQ   
ATOM    386  OG  DMETQ  76      11.628 -39.942 -26.034  0.00  0.00      QQQ   
ATOM    387  DG1 DMETQ  76      11.431 -39.035 -25.791  0.00  0.00      QQQ   
ATOM    388  DB1 DMETQ  76      13.453 -40.419 -25.061  0.00  0.00      QQQ   
ATOM    389  DB2 DMETQ  76      13.569 -39.465 -26.487  0.00  0.00      QQQ   
ATOM    390  DB3 DMETQ  76      13.219 -41.222 -26.632  0.00  0.00      QQQ   
ATOM    391  CB  DMETQ  77      21.418   5.177 -36.775  0.00  0.00      QQQ   
ATOM    392  OG  DMETQ  77      21.592   5.634 -38.106  0.00  0.00      QQQ   
ATOM    393  DG1 DMETQ  77      21.515   4.814 -38.599  0.00  0.00      QQQ   
ATOM    394  DB1 DMETQ  77      20.430   4.673 -36.725  0.00  0.00      QQQ   
ATOM    395  DB2 DMETQ  77      21.319   6.066 -36.117  0.00  0.00      QQQ   
ATOM    396  DB3 DMETQ  77      22.277   4.552 -36.450  0.00  0.00      QQQ   
ATOM    397  CB  DMETQ  78     -18.798  28.830  18.666  0.00  0.00      QQQ   
ATOM    398  OG  DMETQ  78     -18.857  29.688  17.537  0.00  0.00      QQQ   
ATOM    399  DG1 DMETQ  78     -18.156  29.511  16.906  0.00  0.00      QQQ   
ATOM    400  DB1 DMETQ  78     -17.905  29.044  19.292  0.00  0.00      QQQ   
ATOM    401  DB2 DMETQ  78     -18.614  27.793  18.312  0.00  0.00      QQQ   
ATOM    402  DB3 DMETQ  78     -19.719  28.843  19.286  0.00  0.00      QQQ   
ATOM    403  CB  DMETQ  79     -18.299  19.245  -0.679  0.00  0.00      QQQ   
ATOM    404  OG  DMETQ  79     -19.246  18.378  -0.131  0.00  0.00      QQQ   
ATOM    405  DG1 DMETQ  79     -20.035  18.921  -0.061  0.00  0.00      QQQ   
ATOM    406  DB1 DMETQ  79     -18.275  20.135  -0.015  0.00  0.00      QQQ   
ATOM    407  DB2 DMETQ  79     -18.663  19.403  -1.717  0.00  0.00      QQQ   
ATOM    408  DB3 DMETQ  79     -17.288  18.786  -0.666  0.00  0.00      QQQ   
ATOM    409  CB  DMETQ  80      -1.844  30.501 -11.753  0.00  0.00      QQQ   
ATOM    410  OG  DMETQ  80      -1.707  31.149 -12.956  0.00  0.00      QQQ   
ATOM    411  DG1 DMETQ  80      -1.003  31.802 -12.975  0.00  0.00      QQQ   
ATOM    412  DB1 DMETQ  80      -0.909  29.925 -11.590  0.00  0.00      QQQ   
ATOM    413  DB2 DMETQ  80      -2.736  29.839 -11.775  0.00  0.00      QQQ   
ATOM    414  DB3 DMETQ  80      -2.063  31.226 -10.940  0.00  0.00      QQQ   
ATOM    415  CB  DMETQ  81       2.391  22.195 -36.719  0.00  0.00      QQQ   
ATOM    416  OG  DMETQ  81       3.070  20.930 -36.942  0.00  0.00      QQQ   
ATOM    417  DG1 DMETQ  81       3.359  20.533 -36.117  0.00  0.00      QQQ   
ATOM    418  DB1 DMETQ  81       1.969  22.650 -37.640  0.00  0.00      QQQ   
ATOM    419  DB2 DMETQ  81       3.084  22.942 -36.278  0.00  0.00      QQQ   
ATOM    420  DB3 DMETQ  81       1.523  22.088 -36.033  0.00  0.00      QQQ   
ATOM    421  CB  DMETQ  82     -28.328 -18.794 -32.261  0.00  0.00      QQQ   
ATOM    422  OG  DMETQ  82     -26.974 -18.350 -32.536  0.00  0.00      QQQ   
ATOM    423  DG1 DMETQ  82     -26.682 -17.660 -31.936  0.00  0.00      QQQ   
ATOM    424  DB1 DMETQ  82     -29.152 -18.104 -32.544  0.00  0.00      QQQ   
ATOM    425  DB2 DMETQ  82     -28.280 -19.190 -31.224  0.00  0.00      QQQ   
ATOM    426  DB3 DMETQ  82     -28.588 -19.729 -32.801  0.00  0.00      QQQ   
ATOM    427  CB  DMETQ  83     -35.985 -14.731  17.594  0.00  0.00      QQQ   
ATOM    428  OG  DMETQ  83     -37.124 -15.621  17.420  0.00  0.00      QQQ   
ATOM    429  DG1 DMETQ  83     -37.754 -15.241  18.036  0.00  0.00      QQQ   
ATOM    430  DB1 DMETQ  83     -35.629 -14.468  16.574  0.00  0.00      QQQ   
ATOM    431  DB2 DMETQ  83     -35.165 -15.122  18.234  0.00  0.00      QQQ   
ATOM    432  DB3 DMETQ  83     -36.326 -13.891  18.236  0.00  0.00      QQQ   
ATOM    433  CB  DMETQ  84       3.901 -27.889  14.278  0.00  0.00      QQQ   
ATOM    434  OG  DMETQ  84       3.503 -26.579  13.896  0.00  0.00      QQQ   
ATOM    435  DG1 DMETQ  84       3.315 -26.602  12.955  0.00  0.00      QQQ   
ATOM    436  DB1 DMETQ  84       3.436 -28.578  13.540  0.00  0.00      QQQ   
ATOM    437  DB2 DMETQ  84       3.636 -28.084  15.339  0.00  0.00      QQQ   
ATOM    438  DB3 DMETQ  84       5.008 -27.975  14.264  0.00  0.00      QQQ   
ATOM    439  CB  DMETQ  85      16.637   1.716   4.509  0.00  0.00      QQQ   
ATOM    440  OG  DMETQ  85      17.846   2.019   3.836  0.00  0.00      QQQ   
ATOM    441  DG1 DMETQ  85      18.165   2.826   4.247  0.00  0.00      QQQ   
ATOM    442  DB1 DMETQ  85      16.085   2.651   4.744  0.00  0.00      QQQ   
ATOM    443  DB2 DMETQ  85      16.972   1.224   5.446  0.00  0.00      QQQ   
ATOM    444  DB3 DMETQ  85      16.003   1.057   3.878  0.00  0.00      QQQ   
ATOM    445  CB  DMETQ  87      21.154 -41.749  17.553  0.00  0.00      QQQ   
ATOM    446  OG  DMETQ  87      21.794 -40.674  16.888  0.00  0.00      QQQ   
ATOM    447  DG1 DMETQ  87      21.209 -39.957  16.634  0.00  0.00      QQQ   
ATOM    448  DB1 DMETQ  87      20.173 -41.924  17.061  0.00  0.00      QQQ   
ATOM    449  DB2 DMETQ  87      20.975 -41.538  18.629  0.00  0.00      QQQ   
ATOM    450  DB3 DMETQ  87      21.806 -42.637  17.409  0.00  0.00      QQQ   
ATOM    451  CB  DMETQ  88       5.741  -1.964 -37.942  0.00  0.00      QQQ   
ATOM    452  OG  DMETQ  88       4.458  -2.558 -38.201  0.00  0.00      QQQ   
ATOM    453  DG1 DMETQ  88       4.710  -3.480 -38.298  0.00  0.00      QQQ   
ATOM    454  DB1 DMETQ  88       5.726  -0.876 -38.166  0.00  0.00      QQQ   
ATOM    455  DB2 DMETQ  88       6.465  -2.436 -38.639  0.00  0.00      QQQ   
ATOM    456  DB3 DMETQ  88       6.154  -2.034 -36.913  0.00  0.00      QQQ   
ATOM    457  CB  DMETQ  89      27.222  27.306 -29.985  0.00  0.00      QQQ   
ATOM    458  OG  DMETQ  89      26.944  28.669 -30.328  0.00  0.00      QQQ   
ATOM    459  DG1 DMETQ  89      26.413  29.025 -29.612  0.00  0.00      QQQ   
ATOM    460  DB1 DMETQ  89      28.093  26.916 -30.553  0.00  0.00      QQQ   
ATOM    461  DB2 DMETQ  89      26.405  26.575 -30.166  0.00  0.00      QQQ   
ATOM    462  DB3 DMETQ  89      27.323  27.196 -28.884  0.00  0.00      QQQ   
ATOM    463  CB  DMETQ  90       8.481   8.000   9.250  0.00  0.00      QQQ   
ATOM    464  OG  DMETQ  90       8.029   6.826   8.468  0.00  0.00      QQQ   
ATOM    465  DG1 DMETQ  90       8.284   7.086   7.579  0.00  0.00      QQQ   
ATOM    466  DB1 DMETQ  90       9.572   8.013   9.460  0.00  0.00      QQQ   
ATOM    467  DB2 DMETQ  90       7.964   7.976  10.232  0.00  0.00      QQQ   
ATOM    468  DB3 DMETQ  90       8.289   8.958   8.720  0.00  0.00      QQQ   
ATOM    469  CB  DMETQ  91      18.434   5.880 -15.472  0.00  0.00      QQQ   
ATOM    470  OG  DMETQ  91      18.480   6.108 -14.042  0.00  0.00      QQQ   
ATOM    471  DG1 DMETQ  91      17.810   5.550 -13.640  0.00  0.00      QQQ   
ATOM    472  DB1 DMETQ  91      18.746   4.855 -15.763  0.00  0.00      QQQ   
ATOM    473  DB2 DMETQ  91      19.114   6.611 -15.958  0.00  0.00      QQQ   
ATOM    474  DB3 DMETQ  91      17.397   6.012 -15.848  0.00  0.00      QQQ   
ATOM    475  CB  DMETQ  92      34.194  -0.992 -21.532  0.00  0.00      QQQ   
ATOM    476  OG  DMETQ  92      34.053  -2.261 -20.907  0.00  0.00      QQQ   
ATOM    477  DG1 DMETQ  92      33.279  -2.226 -20.340  0.00  0.00      QQQ   
ATOM    478  DB1 DMETQ  92      33.208  -0.607 -21.870  0.00  0.00      QQQ   
ATOM    479  DB2 DMETQ  92      35.044  -0.999 -22.247  0.00  0.00      QQQ   
ATOM    480  DB3 DMETQ  92      34.297  -0.296 -20.672  0.00  0.00      QQQ   
ATOM    481  CB  DMETQ  93     -21.306  -6.225  29.694  0.00  0.00      QQQ   
ATOM    482  OG  DMETQ  93     -21.461  -5.571  28.428  0.00  0.00      QQQ   
ATOM    483  DG1 DMETQ  93     -22.330  -5.163  28.430  0.00  0.00      QQQ   
ATOM    484  DB1 DMETQ  93     -21.660  -7.251  29.455  0.00  0.00      QQQ   
ATOM    485  DB2 DMETQ  93     -21.917  -5.633  30.409  0.00  0.00      QQQ   
ATOM    486  DB3 DMETQ  93     -20.223  -6.211  29.939  0.00  0.00      QQQ   
ATOM    487  CB  DMETQ  94      38.949 -22.247 -12.789  0.00  0.00      QQQ   
ATOM    488  OG  DMETQ  94      37.636 -22.490 -13.339  0.00  0.00      QQQ   
ATOM    489  DG1 DMETQ  94      37.644 -22.507 -14.299  0.00  0.00      QQQ   
ATOM    490  DB1 DMETQ  94      39.012 -21.143 -12.683  0.00  0.00      QQQ   
ATOM    491  DB2 DMETQ  94      39.723 -22.503 -13.545  0.00  0.00      QQQ   
ATOM    492  DB3 DMETQ  94      39.184 -22.773 -11.840  0.00  0.00      QQQ   
ATOM    493  CB  DMETQ  95      -0.984  -6.166   4.939  0.00  0.00      QQQ   
ATOM    494  OG  DMETQ  95       0.227  -5.697   5.546  0.00  0.00      QQQ   
ATOM    495  DG1 DMETQ  95       0.672  -5.332   4.778  0.00  0.00      QQQ   
ATOM    496  DB1 DMETQ  95      -0.890  -7.157   4.445  0.00  0.00      QQQ   
ATOM    497  DB2 DMETQ  95      -1.398  -5.563   4.103  0.00  0.00      QQQ   
ATOM    498  DB3 DMETQ  95      -1.732  -6.345   5.740  0.00  0.00      QQQ   
ATOM    499  CB  DMETQ  96       1.065  33.145 -39.622  0.00  0.00      QQQ   
ATOM    500  OG  DMETQ  96       0.648  34.165 -40.479  0.00  0.00      QQQ   
ATOM    501  DG1 DMETQ  96      -0.220  34.430 -40.168  0.00  0.00      QQQ   
ATOM    502  DB1 DMETQ  96       0.582  32.167 -39.830  0.00  0.00      QQQ   
ATOM    503  DB2 DMETQ  96       0.809  33.460 -38.587  0.00  0.00      QQQ   
ATOM    504  DB3 DMETQ  96       2.152  32.979 -39.780  0.00  0.00      QQQ   
ATOM    505  CB  DMETQ  97      12.729  -3.433 -32.070  0.00  0.00      QQQ   
ATOM    506  OG  DMETQ  97      12.000  -4.548 -31.493  0.00  0.00      QQQ   
ATOM    507  DG1 DMETQ  97      12.064  -4.428 -30.543  0.00  0.00      QQQ   
ATOM    508  DB1 DMETQ  97      12.755  -2.528 -31.426  0.00  0.00      QQQ   
ATOM    509  DB2 DMETQ  97      12.347  -3.300 -33.105  0.00  0.00      QQQ   
ATOM    510  DB3 DMETQ  97      13.809  -3.685 -32.132  0.00  0.00      QQQ   
ATOM    511  CB  DMETQ  99     -34.557  -2.800 -27.614  0.00  0.00      QQQ   
ATOM    512  OG  DMETQ  99     -35.391  -3.904 -27.169  0.00  0.00      QQQ   
ATOM    513  DG1 DMETQ  99     -36.205  -3.821 -27.671  0.00  0.00      QQQ   
ATOM    514  DB1 DMETQ  99     -34.570  -2.745 -28.723  0.00  0.00      QQQ   
ATOM    515  DB2 DMETQ  99     -33.585  -2.694 -27.087  0.00  0.00      QQQ   
ATOM    516  DB3 DMETQ  99     -35.077  -1.921 -27.177  0.00  0.00      QQQ   
ATOM    517  CB  DMETQ 100      29.707 -35.439 -35.471  0.00  0.00      QQQ   
ATOM    518  OG  DMETQ 100      30.912 -36.094 -35.680  0.00  0.00      QQQ   
ATOM    519  DG1 DMETQ 100      30.683 -36.961 -36.022  0.00  0.00      QQQ   
ATOM    520  DB1 DMETQ 100      29.224 -35.771 -34.527  0.00  0.00      QQQ   
ATOM    521  DB2 DMETQ 100      28.970 -35.582 -36.290  0.00  0.00      QQQ   
ATOM    522  DB3 DMETQ 100      29.862 -34.339 -35.467  0.00  0.00      QQQ   
ATOM    523  CB  DMETQ 101     -20.401   3.698  14.818  0.00  0.00      QQQ   
ATOM    524  OG  DMETQ 101     -19.896   3.770  13.493  0.00  0.00      QQQ   
ATOM    525  DG1 DMETQ 101     -20.396   4.472  13.070  0.00  0.00      QQQ   
ATOM    526  DB1 DMETQ 101     -20.544   4.655  15.365  0.00  0.00      QQQ   
ATOM    527  DB2 DMETQ 101     -19.679   3.083  15.395  0.00  0.00      QQQ   
ATOM    528  DB3 DMETQ 101     -21.408   3.236  14.897  0.00  0.00      QQQ   
ATOM    529  CB  DMETQ 102     -23.044  34.336  19.083  0.00  0.00      QQQ   
ATOM    530  OG  DMETQ 102     -23.792  33.150  18.672  0.00  0.00      QQQ   
ATOM    531  DG1 DMETQ 102     -24.527  32.924  19.246  0.00  0.00      QQQ   
ATOM    532  DB1 DMETQ 102     -22.283  34.503  18.291  0.00  0.00      QQQ   
ATOM    533  DB2 DMETQ 102     -22.663  34.232  20.122  0.00  0.00      QQQ   
ATOM    534  DB3 DMETQ 102     -23.593  35.301  19.060  0.00  0.00      QQQ   
ATOM    535  CB  DMETQ 103      -4.341  38.851  17.990  0.00  0.00      QQQ   
ATOM    536  OG  DMETQ 103      -3.514  38.343  19.024  0.00  0.00      QQQ   
ATOM    537  DG1 DMETQ 103      -3.362  39.019  19.689  0.00  0.00      QQQ   
ATOM    538  DB1 DMETQ 103      -5.361  39.012  18.400  0.00  0.00      QQQ   
ATOM    539  DB2 DMETQ 103      -4.390  38.157  17.124  0.00  0.00      QQQ   
ATOM    540  DB3 DMETQ 103      -4.052  39.859  17.623  0.00  0.00      QQQ   
ATOM    541  CB  DMETQ 104      23.938   1.263 -35.619  0.00  0.00      QQQ   
ATOM    542  OG  DMETQ 104      23.217   1.529 -34.418  0.00  0.00      QQQ   
ATOM    543  DG1 DMETQ 104      22.288   1.641 -34.633  0.00  0.00      QQQ   
ATOM    544  DB1 DMETQ 104      24.845   0.674 -35.362  0.00  0.00      QQQ   
ATOM    545  DB2 DMETQ 104      24.304   2.172 -36.141  0.00  0.00      QQQ   
ATOM    546  DB3 DMETQ 104      23.190   0.769 -36.275  0.00  0.00      QQQ   
ATOM    547  CB  DMETQ 105      11.271  28.060 -34.798  0.00  0.00      QQQ   
ATOM    548  OG  DMETQ 105      10.039  27.897 -35.423  0.00  0.00      QQQ   
ATOM    549  DG1 DMETQ 105       9.735  28.790 -35.601  0.00  0.00      QQQ   
ATOM    550  DB1 DMETQ 105      11.613  29.117 -34.802  0.00  0.00      QQQ   
ATOM    551  DB2 DMETQ 105      12.034  27.458 -35.336  0.00  0.00      QQQ   
ATOM    552  DB3 DMETQ 105      11.258  27.691 -33.750  0.00  0.00      QQQ   
ATOM    553  CB  DMETQ 106     -22.272  20.981  29.610  0.00  0.00      QQQ   
ATOM    554  OG  DMETQ 106     -23.580  21.173  29.147  0.00  0.00      QQQ   
ATOM    555  DG1 DMETQ 106     -24.097  21.849  29.592  0.00  0.00      QQQ   
ATOM    556  DB1 DMETQ 106     -22.122  21.530  30.564  0.00  0.00      QQQ   
ATOM    557  DB2 DMETQ 106     -21.654  21.359  28.767  0.00  0.00      QQQ   
ATOM    558  DB3 DMETQ 106     -22.120  19.893  29.780  0.00  0.00      QQQ   
ATOM    559  CB  DMETQ 107     -13.915  22.565  20.341  0.00  0.00      QQQ   
ATOM    560  OG  DMETQ 107     -14.941  23.302  20.999  0.00  0.00      QQQ   
ATOM    561  DG1 DMETQ 107     -15.592  22.661  21.294  0.00  0.00      QQQ   
ATOM    562  DB1 DMETQ 107     -13.337  23.359  19.822  0.00  0.00      QQQ   
ATOM    563  DB2 DMETQ 107     -14.292  21.859  19.570  0.00  0.00      QQQ   
ATOM    564  DB3 DMETQ 107     -13.240  22.127  21.107  0.00  0.00      QQQ   
ATOM    565  CB  DMETQ 108     -36.057  -1.549  -5.287  0.00  0.00      QQQ   
ATOM    566  OG  DMETQ 108     -36.681  -2.172  -4.234  0.00  0.00      QQQ   
ATOM    567  DG1 DMETQ 108     -36.250  -2.994  -3.989  0.00  0.00      QQQ   
ATOM    568  DB1 DMETQ 108     -36.636  -0.670  -5.640  0.00  0.00      QQQ   
ATOM    569  DB2 DMETQ 108     -35.971  -2.283  -6.117  0.00  0.00      QQQ   
ATOM    570  DB3 DMETQ 108     -35.054  -1.275  -4.895  0.00  0.00      QQQ   
ATOM    571  CB  DMETQ 109      31.881 -26.812  17.662  0.00  0.00      QQQ   
ATOM    572  OG  DMETQ 109      30.792 -27.167  18.520  0.00  0.00      QQQ   
ATOM    573  DG1 DMETQ 109      30.546 -28.064  18.281  0.00  0.00      QQQ   
ATOM    574  DB1 DMETQ 109      32.835 -27.119  18.141  0.00  0.00      QQQ   
ATOM    575  DB2 DMETQ 109      31.995 -25.709  17.600  0.00  0.00      QQQ   
ATOM    576  DB3 DMETQ 109      31.809 -27.407  16.726  0.00  0.00      QQQ   
ATOM    577  CB  DMETQ 110      11.945  24.785 -20.401  0.00  0.00      QQQ   
ATOM    578  OG  DMETQ 110      12.001  23.398 -20.163  0.00  0.00      QQQ   
ATOM    579  DG1 DMETQ 110      12.783  23.162 -19.659  0.00  0.00      QQQ   
ATOM    580  DB1 DMETQ 110      11.201  25.311 -19.765  0.00  0.00      QQQ   
ATOM    581  DB2 DMETQ 110      11.820  25.014 -21.481  0.00  0.00      QQQ   
ATOM    582  DB3 DMETQ 110      12.902  25.303 -20.178  0.00  0.00      QQQ   
ATOM    583  CB  DMETQ 112      17.104 -35.643  39.917  0.00  0.00      QQQ   
ATOM    584  OG  DMETQ 112      17.367 -35.957  38.525  0.00  0.00      QQQ   
ATOM    585  DG1 DMETQ 112      18.324 -35.884  38.517  0.00  0.00      QQQ   
ATOM    586  DB1 DMETQ 112      16.017 -35.627  40.148  0.00  0.00      QQQ   
ATOM    587  DB2 DMETQ 112      17.514 -34.655  40.218  0.00  0.00      QQQ   
ATOM    588  DB3 DMETQ 112      17.595 -36.307  40.660  0.00  0.00      QQQ   
ATOM    589  CB  DMETQ 113      25.170   0.567  18.061  0.00  0.00      QQQ   
ATOM    590  OG  DMETQ 113      24.710   1.882  17.795  0.00  0.00      QQQ   
ATOM    591  DG1 DMETQ 113      23.932   1.757  17.246  0.00  0.00      QQQ   
ATOM    592  DB1 DMETQ 113      24.998  -0.148  17.229  0.00  0.00      QQQ   
ATOM    593  DB2 DMETQ 113      24.849   0.156  19.042  0.00  0.00      QQQ   
ATOM    594  DB3 DMETQ 113      26.281   0.564  18.044  0.00  0.00      QQQ   
ATOM    595  CB  DMETQ 114      16.636  15.717  20.339  0.00  0.00      QQQ   
ATOM    596  OG  DMETQ 114      17.382  16.342  19.324  0.00  0.00      QQQ   
ATOM    597  DG1 DMETQ 114      18.238  15.943  19.153  0.00  0.00      QQQ   
ATOM    598  DB1 DMETQ 114      17.273  15.562  21.236  0.00  0.00      QQQ   
ATOM    599  DB2 DMETQ 114      16.379  14.684  20.023  0.00  0.00      QQQ   
ATOM    600  DB3 DMETQ 114      15.636  16.162  20.531  0.00  0.00      QQQ   
ATOM    601  CB  DMETQ 115     -19.854  18.627  34.014  0.00  0.00      QQQ   
ATOM    602  OG  DMETQ 115     -20.848  17.882  34.685  0.00  0.00      QQQ   
ATOM    603  DG1 DMETQ 115     -21.261  18.526  35.265  0.00  0.00      QQQ   
ATOM    604  DB1 DMETQ 115     -20.257  19.575  33.599  0.00  0.00      QQQ   
ATOM    605  DB2 DMETQ 115     -19.468  17.972  33.203  0.00  0.00      QQQ   
ATOM    606  DB3 DMETQ 115     -19.060  18.870  34.752  0.00  0.00      QQQ   
ATOM    607  CB  DMETQ 116     -29.736   9.123  -2.541  0.00  0.00      QQQ   
ATOM    608  OG  DMETQ 116     -29.266  10.085  -1.570  0.00  0.00      QQQ   
ATOM    609  DG1 DMETQ 116     -30.022  10.400  -1.067  0.00  0.00      QQQ   
ATOM    610  DB1 DMETQ 116     -30.541   9.601  -3.139  0.00  0.00      QQQ   
ATOM    611  DB2 DMETQ 116     -30.173   8.333  -1.893  0.00  0.00      QQQ   
ATOM    612  DB3 DMETQ 116     -28.897   8.718  -3.147  0.00  0.00      QQQ   
ATOM    613  CB  DMETQ 117      19.579  28.893 -13.820  0.00  0.00      QQQ   
ATOM    614  OG  DMETQ 117      20.174  27.631 -14.198  0.00  0.00      QQQ   
ATOM    615  DG1 DMETQ 117      20.089  27.515 -15.147  0.00  0.00      QQQ   
ATOM    616  DB1 DMETQ 117      18.484  28.726 -13.733  0.00  0.00      QQQ   
ATOM    617  DB2 DMETQ 117      19.710  29.688 -14.585  0.00  0.00      QQQ   
ATOM    618  DB3 DMETQ 117      19.878  29.261 -12.815  0.00  0.00      QQQ   
ATOM    619  CB  DMETQ 118     -12.375 -40.384  32.644  0.00  0.00      QQQ   
ATOM    620  OG  DMETQ 118     -12.182 -39.428  33.686  0.00  0.00      QQQ   
ATOM    621  DG1 DMETQ 118     -13.023 -39.425  34.149  0.00  0.00      QQQ   
ATOM    622  DB1 DMETQ 118     -12.302 -39.946  31.626  0.00  0.00      QQQ   
ATOM    623  DB2 DMETQ 118     -13.411 -40.774  32.735  0.00  0.00      QQQ   
ATOM    624  DB3 DMETQ 118     -11.579 -41.134  32.839  0.00  0.00      QQQ   
ATOM    625  CB  DMETQ 120     -15.577 -33.026 -23.535  0.00  0.00      QQQ   
ATOM    626  OG  DMETQ 120     -15.347 -31.828 -22.717  0.00  0.00      QQQ   
ATOM    627  DG1 DMETQ 120     -14.410 -31.723 -22.536  0.00  0.00      QQQ   
ATOM    628  DB1 DMETQ 120     -15.460 -32.594 -24.551  0.00  0.00      QQQ   
ATOM    629  DB2 DMETQ 120     -16.609 -33.314 -23.241  0.00  0.00      QQQ   
ATOM    630  DB3 DMETQ 120     -14.924 -33.916 -23.414  0.00  0.00      QQQ   
ATOM    631  CB  DMETQ 121      23.081 -16.905 -22.203  0.00  0.00      QQQ   
ATOM    632  OG  DMETQ 121      22.840 -15.485 -22.066  0.00  0.00      QQQ   
ATOM    633  DG1 DMETQ 121      22.776 -15.171 -21.161  0.00  0.00      QQQ   
ATOM    634  DB1 DMETQ 121      23.279 -17.284 -23.229  0.00  0.00      QQQ   
ATOM    635  DB2 DMETQ 121      22.164 -17.419 -21.842  0.00  0.00      QQQ   
ATOM    636  DB3 DMETQ 121      23.812 -17.231 -21.433  0.00  0.00      QQQ   
ATOM    637  CB  DMETQ 122      25.850  39.739 -21.181  0.00  0.00      QQQ   
ATOM    638  OG  DMETQ 122      25.381  38.456 -21.638  0.00  0.00      QQQ   
ATOM    639  DG1 DMETQ 122      25.134  37.956 -20.856  0.00  0.00      QQQ   
ATOM    640  DB1 DMETQ 122      24.959  40.186 -20.690  0.00  0.00      QQQ   
ATOM    641  DB2 DMETQ 122      26.170  40.359 -22.046  0.00  0.00      QQQ   
ATOM    642  DB3 DMETQ 122      26.735  39.575 -20.530  0.00  0.00      QQQ   
ATOM    643  CB  DMETQ 124     -16.604  -2.747 -29.189  0.00  0.00      QQQ   
ATOM    644  OG  DMETQ 124     -15.699  -3.799 -29.076  0.00  0.00      QQQ   
ATOM    645  DG1 DMETQ 124     -14.854  -3.412 -28.839  0.00  0.00      QQQ   
ATOM    646  DB1 DMETQ 124     -17.454  -3.077 -28.554  0.00  0.00      QQQ   
ATOM    647  DB2 DMETQ 124     -16.980  -2.599 -30.224  0.00  0.00      QQQ   
ATOM    648  DB3 DMETQ 124     -16.211  -1.743 -28.918  0.00  0.00      QQQ   
ATOM    649  CB  DMETQ 125     -38.118   7.731  -6.605  0.00  0.00      QQQ   
ATOM    650  OG  DMETQ 125     -38.593   7.056  -7.771  0.00  0.00      QQQ   
ATOM    651  DG1 DMETQ 125     -37.834   6.617  -8.162  0.00  0.00      QQQ   
ATOM    652  DB1 DMETQ 125     -38.154   6.984  -5.783  0.00  0.00      QQQ   
ATOM    653  DB2 DMETQ 125     -38.887   8.495  -6.363  0.00  0.00      QQQ   
ATOM    654  DB3 DMETQ 125     -37.150   8.247  -6.784  0.00  0.00      QQQ   
ATOM    655  CB  DMETQ 126     -36.054 -27.139  17.087  0.00  0.00      QQQ   
ATOM    656  OG  DMETQ 126     -35.525 -27.606  18.331  0.00  0.00      QQQ   
ATOM    657  DG1 DMETQ 126     -35.702 -26.855  18.901  0.00  0.00      QQQ   
ATOM    658  DB1 DMETQ 126     -37.163 -27.094  17.046  0.00  0.00      QQQ   
ATOM    659  DB2 DMETQ 126     -35.717 -27.795  16.256  0.00  0.00      QQQ   
ATOM    660  DB3 DMETQ 126     -35.654 -26.142  16.800  0.00  0.00      QQQ   
ATOM    661  CB  DMETQ 127     -40.303 -35.345 -19.496  0.00  0.00      QQQ   
ATOM    662  OG  DMETQ 127     -39.271 -36.337 -19.771  0.00  0.00      QQQ   
ATOM    663  DG1 DMETQ 127     -38.561 -35.956 -20.293  0.00  0.00      QQQ   
ATOM    664  DB1 DMETQ 127     -39.940 -34.302 -19.371  0.00  0.00      QQQ   
ATOM    665  DB2 DMETQ 127     -40.819 -35.672 -18.568  0.00  0.00      QQQ   
ATOM    666  DB3 DMETQ 127     -40.993 -35.507 -20.351  0.00  0.00      QQQ   
ATOM    667  CB  DMETQ 128       3.337  19.129  -3.074  0.00  0.00      QQQ   
ATOM    668  OG  DMETQ 128       2.340  18.783  -2.146  0.00  0.00      QQQ   
ATOM    669  DG1 DMETQ 128       1.907  19.580  -1.834  0.00  0.00      QQQ   
ATOM    670  DB1 DMETQ 128       2.977  19.766  -3.910  0.00  0.00      QQQ   
ATOM    671  DB2 DMETQ 128       3.794  18.213  -3.507  0.00  0.00      QQQ   
ATOM    672  DB3 DMETQ 128       4.112  19.703  -2.523  0.00  0.00      QQQ   
ATOM    673  CB  DMETQ 129     -22.534  -1.255  30.512  0.00  0.00      QQQ   
ATOM    674  OG  DMETQ 129     -22.382   0.096  30.934  0.00  0.00      QQQ   
ATOM    675  DG1 DMETQ 129     -22.781   0.179  31.804  0.00  0.00      QQQ   
ATOM    676  DB1 DMETQ 129     -23.537  -1.644  30.790  0.00  0.00      QQQ   
ATOM    677  DB2 DMETQ 129     -21.871  -1.972  31.042  0.00  0.00      QQQ   
ATOM    678  DB3 DMETQ 129     -22.415  -1.414  29.419  0.00  0.00      QQQ   
ATOM    679  CB  DMETQ 130     -36.537 -21.713 -18.767  0.00  0.00      QQQ   
ATOM    680  OG  DMETQ 130     -36.085 -22.082 -17.456  0.00  0.00      QQQ   
ATOM    681  DG1 DMETQ 130     -35.363 -21.532 -17.143  0.00  0.00      QQQ   
ATOM    682  DB1 DMETQ 130     -35.843 -22.151 -19.516  0.00  0.00      QQQ   
ATOM    683  DB2 DMETQ 130     -36.706 -20.622 -18.891  0.00  0.00      QQQ   
ATOM    684  DB3 DMETQ 130     -37.460 -22.239 -19.093  0.00  0.00      QQQ   
ATOM    685  CB  DMETQ 131      10.776 -11.502 -11.889  0.00  0.00      QQQ   
ATOM    686  OG  DMETQ 131      11.192 -12.864 -11.985  0.00  0.00      QQQ   
ATOM    687  DG1 DMETQ 131      10.961 -13.201 -12.853  0.00  0.00      QQQ   
ATOM    688  DB1 DMETQ 131      11.353 -10.902 -12.624  0.00  0.00      QQQ   
ATOM    689  DB2 DMETQ 131      10.988 -11.067 -10.889  0.00  0.00      QQQ   
ATOM    690  DB3 DMETQ 131       9.690 -11.511 -12.121  0.00  0.00      QQQ   
ATOM    691  CB  DMETQ 132      38.983  33.568  34.443  0.00  0.00      QQQ   
ATOM    692  OG  DMETQ 132      39.240  34.622  33.523  0.00  0.00      QQQ   
ATOM    693  DG1 DMETQ 132      39.099  34.287  32.635  0.00  0.00      QQQ   
ATOM    694  DB1 DMETQ 132      39.214  32.664  33.840  0.00  0.00      QQQ   
ATOM    695  DB2 DMETQ 132      37.967  33.548  34.892  0.00  0.00      QQQ   
ATOM    696  DB3 DMETQ 132      39.700  33.716  35.278  0.00  0.00      QQQ   
ATOM    697  CB  DMETQ 133      20.652   1.584  -9.905  0.00  0.00      QQQ   
ATOM    698  OG  DMETQ 133      21.574   2.330 -10.660  0.00  0.00      QQQ   
ATOM    699  DG1 DMETQ 133      21.131   2.509 -11.493  0.00  0.00      QQQ   
ATOM    700  DB1 DMETQ 133      19.867   2.247  -9.480  0.00  0.00      QQQ   
ATOM    701  DB2 DMETQ 133      21.064   1.104  -8.991  0.00  0.00      QQQ   
ATOM    702  DB3 DMETQ 133      20.266   0.655 -10.376  0.00  0.00      QQQ   
ATOM    703  CB  DMETQ 134       5.524  32.347 -33.981  0.00  0.00      QQQ   
ATOM    704  OG  DMETQ 134       4.728  31.142 -34.007  0.00  0.00      QQQ   
ATOM    705  DG1 DMETQ 134       3.810  31.248 -33.750  0.00  0.00      QQQ   
ATOM    706  DB1 DMETQ 134       6.068  32.430 -33.016  0.00  0.00      QQQ   
ATOM    707  DB2 DMETQ 134       5.036  33.314 -34.230  0.00  0.00      QQQ   
ATOM    708  DB3 DMETQ 134       6.268  32.334 -34.806  0.00  0.00      QQQ   
ATOM    709  CB  DMETQ 135     -40.477  17.912  30.375  0.00  0.00      QQQ   
ATOM    710  OG  DMETQ 135     -41.185  18.789  29.467  0.00  0.00      QQQ   
ATOM    711  DG1 DMETQ 135     -42.113  18.748  29.711  0.00  0.00      QQQ   
ATOM    712  DB1 DMETQ 135     -39.421  17.672  30.128  0.00  0.00      QQQ   
ATOM    713  DB2 DMETQ 135     -40.979  16.922  30.426  0.00  0.00      QQQ   
ATOM    714  DB3 DMETQ 135     -40.350  18.365  31.381  0.00  0.00      QQQ   
ATOM    715  CB  DMETQ 136     -35.374  38.855 -30.564  0.00  0.00      QQQ   
ATOM    716  OG  DMETQ 136     -36.348  38.084 -31.279  0.00  0.00      QQQ   
ATOM    717  DG1 DMETQ 136     -36.668  37.343 -30.759  0.00  0.00      QQQ   
ATOM    718  DB1 DMETQ 136     -35.668  39.919 -30.692  0.00  0.00      QQQ   
ATOM    719  DB2 DMETQ 136     -34.323  38.675 -30.875  0.00  0.00      QQQ   
ATOM    720  DB3 DMETQ 136     -35.417  38.725 -29.462  0.00  0.00      QQQ   
ATOM    721  CB  DMETQ 137     -15.694 -31.142 -37.846  0.00  0.00      QQQ   
ATOM    722  OG  DMETQ 137     -14.509 -31.880 -37.524  0.00  0.00      QQQ   
ATOM    723  DG1 DMETQ 137     -14.111 -31.415 -36.784  0.00  0.00      QQQ   
ATOM    724  DB1 DMETQ 137     -16.550 -31.414 -37.193  0.00  0.00      QQQ   
ATOM    725  DB2 DMETQ 137     -15.851 -31.215 -38.943  0.00  0.00      QQQ   
ATOM    726  DB3 DMETQ 137     -15.635 -30.069 -37.562  0.00  0.00      QQQ   
ATOM    727  CB  DMETQ 138      30.527 -13.958  -9.701  0.00  0.00      QQQ   
ATOM    728  OG  DMETQ 138      30.923 -12.806  -8.924  0.00  0.00      QQQ   
ATOM    729  DG1 DMETQ 138      30.110 -12.296  -8.965  0.00  0.00      QQQ   
ATOM    730  DB1 DMETQ 138      31.256 -14.797  -9.728  0.00  0.00      QQQ   
ATOM    731  DB2 DMETQ 138      30.070 -13.624 -10.656  0.00  0.00      QQQ   
ATOM    732  DB3 DMETQ 138      29.671 -14.406  -9.152  0.00  0.00      QQQ   
ATOM    733  CB  DMETQ 139      24.615  25.840  36.142  0.00  0.00      QQQ   
ATOM    734  OG  DMETQ 139      25.416  24.792  35.656  0.00  0.00      QQQ   
ATOM    735  DG1 DMETQ 139      25.499  24.243  36.440  0.00  0.00      QQQ   
ATOM    736  DB1 DMETQ 139      24.552  26.635  35.369  0.00  0.00      QQQ   
ATOM    737  DB2 DMETQ 139      25.013  26.192  37.118  0.00  0.00      QQQ   
ATOM    738  DB3 DMETQ 139      23.613  25.461  36.436  0.00  0.00      QQQ   
ATOM    739  CB  DMETQ 140     -37.780  19.054 -18.155  0.00  0.00      QQQ   
ATOM    740  OG  DMETQ 140     -37.263  19.498 -19.407  0.00  0.00      QQQ   
ATOM    741  DG1 DMETQ 140     -37.934  20.098 -19.739  0.00  0.00      QQQ   
ATOM    742  DB1 DMETQ 140     -37.719  19.866 -17.400  0.00  0.00      QQQ   
ATOM    743  DB2 DMETQ 140     -37.290  18.175 -17.684  0.00  0.00      QQQ   
ATOM    744  DB3 DMETQ 140     -38.843  18.730 -18.127  0.00  0.00      QQQ   
ATOM    745  CB  DMETQ 141      -6.743  19.007  -9.670  0.00  0.00      QQQ   
ATOM    746  OG  DMETQ 141      -6.665  18.156  -8.523  0.00  0.00      QQQ   
ATOM    747  DG1 DMETQ 141      -7.529  17.922  -8.177  0.00  0.00      QQQ   
ATOM    748  DB1 DMETQ 141      -6.991  18.342 -10.524  0.00  0.00      QQQ   
ATOM    749  DB2 DMETQ 141      -5.796  19.575  -9.791  0.00  0.00      QQQ   
ATOM    750  DB3 DMETQ 141      -7.513  19.781  -9.464  0.00  0.00      QQQ   
ATOM    751  CB  DMETQ 142      16.465   4.961 -10.797  0.00  0.00      QQQ   
ATOM    752  OG  DMETQ 142      16.653   4.821 -12.212  0.00  0.00      QQQ   
ATOM    753  DG1 DMETQ 142      17.066   3.964 -12.340  0.00  0.00      QQQ   
ATOM    754  DB1 DMETQ 142      15.472   4.492 -10.628  0.00  0.00      QQQ   
ATOM    755  DB2 DMETQ 142      16.496   6.056 -10.608  0.00  0.00      QQQ   
ATOM    756  DB3 DMETQ 142      17.289   4.456 -10.250  0.00  0.00      QQQ   
ATOM    757  CB  DMETQ 144     -40.157 -16.073 -38.568  0.00  0.00      QQQ   
ATOM    758  OG  DMETQ 144     -40.599 -16.576 -37.299  0.00  0.00      QQQ   
ATOM    759  DG1 DMETQ 144     -40.313 -15.903 -36.678  0.00  0.00      QQQ   
ATOM    760  DB1 DMETQ 144     -40.632 -15.111 -38.856  0.00  0.00      QQQ   
ATOM    761  DB2 DMETQ 144     -40.519 -16.797 -39.329  0.00  0.00      QQQ   
ATOM    762  DB3 DMETQ 144     -39.052 -15.998 -38.653  0.00  0.00      QQQ   
ATOM    763  CB  DMETQ 147      35.707 -14.070  31.660  0.00  0.00      QQQ   
ATOM    764  OG  DMETQ 147      36.362 -14.015  32.985  0.00  0.00      QQQ   
ATOM    765  DG1 DMETQ 147      35.725 -14.373  33.608  0.00  0.00      QQQ   
ATOM    766  DB1 DMETQ 147      34.988 -13.223  31.659  0.00  0.00      QQQ   
ATOM    767  DB2 DMETQ 147      35.098 -14.984  31.490  0.00  0.00      QQQ   
ATOM    768  DB3 DMETQ 147      36.433 -14.048  30.820  0.00  0.00      QQQ   
ATOM    769  CB  DMETQ 148     -34.256 -38.267 -17.107  0.00  0.00      QQQ   
ATOM    770  OG  DMETQ 148     -34.309 -38.500 -15.658  0.00  0.00      QQQ   
ATOM    771  DG1 DMETQ 148     -33.533 -38.167 -15.203  0.00  0.00      QQQ   
ATOM    772  DB1 DMETQ 148     -33.392 -38.845 -17.499  0.00  0.00      QQQ   
ATOM    773  DB2 DMETQ 148     -33.984 -37.210 -17.315  0.00  0.00      QQQ   
ATOM    774  DB3 DMETQ 148     -35.226 -38.520 -17.586  0.00  0.00      QQQ   
ATOM    775  CB  DMETQ 149     -16.823 -32.503  31.918  0.00  0.00      QQQ   
ATOM    776  OG  DMETQ 149     -16.354 -32.144  33.186  0.00  0.00      QQQ   
ATOM    777  DG1 DMETQ 149     -16.203 -31.200  33.103  0.00  0.00      QQQ   
ATOM    778  DB1 DMETQ 149     -16.157 -31.927  31.241  0.00  0.00      QQQ   
ATOM    779  DB2 DMETQ 149     -17.880 -32.309  31.637  0.00  0.00      QQQ   
ATOM    780  DB3 DMETQ 149     -16.789 -33.613  31.884  0.00  0.00      QQQ   
ATOM    781  CB  DMETQ 150      28.726 -25.509   1.578  0.00  0.00      QQQ   
ATOM    782  OG  DMETQ 150      28.091 -26.742   1.282  0.00  0.00      QQQ   
ATOM    783  DG1 DMETQ 150      27.515 -26.599   0.527  0.00  0.00      QQQ   
ATOM    784  DB1 DMETQ 150      29.365 -25.473   2.486  0.00  0.00      QQQ   
ATOM    785  DB2 DMETQ 150      27.993 -24.676   1.646  0.00  0.00      QQQ   
ATOM    786  DB3 DMETQ 150      29.557 -25.339   0.861  0.00  0.00      QQQ   
ATOM    787  CB  DMETQ 151      30.582   3.685 -17.152  0.00  0.00      QQQ   
ATOM    788  OG  DMETQ 151      31.298   4.778 -17.750  0.00  0.00      QQQ   
ATOM    789  DG1 DMETQ 151      31.183   4.858 -18.699  0.00  0.00      QQQ   
ATOM    790  DB1 DMETQ 151      29.530   3.937 -16.899  0.00  0.00      QQQ   
ATOM    791  DB2 DMETQ 151      31.105   3.396 -16.216  0.00  0.00      QQQ   
ATOM    792  DB3 DMETQ 151      30.672   2.753 -17.751  0.00  0.00      QQQ   
ATOM    793  CB  DMETQ 152      26.213 -10.570 -36.754  0.00  0.00      QQQ   
ATOM    794  OG  DMETQ 152      26.554 -10.181 -35.405  0.00  0.00      QQQ   
ATOM    795  DG1 DMETQ 152      25.732 -10.006 -34.942  0.00  0.00      QQQ   
ATOM    796  DB1 DMETQ 152      25.809 -11.594 -36.602  0.00  0.00      QQQ   
ATOM    797  DB2 DMETQ 152      27.099 -10.571 -37.424  0.00  0.00      QQQ   
ATOM    798  DB3 DMETQ 152      25.425  -9.912 -37.180  0.00  0.00      QQQ   
ATOM    799  CB  DMETQ 153       1.612  -8.907  -4.212  0.00  0.00      QQQ   
ATOM    800  OG  DMETQ 153       1.860  -8.003  -5.348  0.00  0.00      QQQ   
ATOM    801  DG1 DMETQ 153       1.804  -7.118  -4.982  0.00  0.00      QQQ   
ATOM    802  DB1 DMETQ 153       0.557  -8.752  -3.902  0.00  0.00      QQQ   
ATOM    803  DB2 DMETQ 153       2.320  -8.834  -3.359  0.00  0.00      QQQ   
ATOM    804  DB3 DMETQ 153       1.653  -9.958  -4.570  0.00  0.00      QQQ   
ATOM    805  CB  DMETQ 154     -22.357 -19.726 -39.626  0.00  0.00      QQQ   
ATOM    806  OG  DMETQ 154     -21.708 -19.337 -40.793  0.00  0.00      QQQ   
ATOM    807  DG1 DMETQ 154     -21.633 -20.092 -41.381  0.00  0.00      QQQ   
ATOM    808  DB1 DMETQ 154     -22.531 -18.818 -39.011  0.00  0.00      QQQ   
ATOM    809  DB2 DMETQ 154     -21.726 -20.466 -39.088  0.00  0.00      QQQ   
ATOM    810  DB3 DMETQ 154     -23.337 -20.176 -39.893  0.00  0.00      QQQ   
ATOM    811  CB  DMETQ 155     -27.463  35.559 -21.879  0.00  0.00      QQQ   
ATOM    812  OG  DMETQ 155     -26.287  35.946 -22.580  0.00  0.00      QQQ   
ATOM    813  DG1 DMETQ 155     -25.902  36.648 -22.050  0.00  0.00      QQQ   
ATOM    814  DB1 DMETQ 155     -27.836  34.737 -22.526  0.00  0.00      QQQ   
ATOM    815  DB2 DMETQ 155     -28.263  36.318 -21.745  0.00  0.00      QQQ   
ATOM    816  DB3 DMETQ 155     -27.224  35.003 -20.947  0.00  0.00      QQQ   
ATOM    817  CB  DMETQ 156      38.401 -12.676  -5.665  0.00  0.00      QQQ   
ATOM    818  OG  DMETQ 156      36.979 -12.791  -5.511  0.00  0.00      QQQ   
ATOM    819  DG1 DMETQ 156      36.534 -12.510  -6.314  0.00  0.00      QQQ   
ATOM    820  DB1 DMETQ 156      38.774 -11.630  -5.697  0.00  0.00      QQQ   
ATOM    821  DB2 DMETQ 156      38.638 -13.186  -6.623  0.00  0.00      QQQ   
ATOM    822  DB3 DMETQ 156      38.938 -13.132  -4.807  0.00  0.00      QQQ   
ATOM    823  CB  DMETQ 157       9.505  17.003 -19.343  0.00  0.00      QQQ   
ATOM    824  OG  DMETQ 157       9.885  15.772 -19.974  0.00  0.00      QQQ   
ATOM    825  DG1 DMETQ 157       9.180  15.141 -19.816  0.00  0.00      QQQ   
ATOM    826  DB1 DMETQ 157      10.202  17.830 -19.599  0.00  0.00      QQQ   
ATOM    827  DB2 DMETQ 157       9.591  16.909 -18.239  0.00  0.00      QQQ   
ATOM    828  DB3 DMETQ 157       8.436  17.280 -19.458  0.00  0.00      QQQ   
ATOM    829  CB  DMETQ 159      24.912  -9.054  -2.330  0.00  0.00      QQQ   
ATOM    830  OG  DMETQ 159      26.151  -9.284  -1.718  0.00  0.00      QQQ   
ATOM    831  DG1 DMETQ 159      25.932  -8.980  -0.834  0.00  0.00      QQQ   
ATOM    832  DB1 DMETQ 159      24.496  -8.036  -2.492  0.00  0.00      QQQ   
ATOM    833  DB2 DMETQ 159      24.226  -9.630  -1.672  0.00  0.00      QQQ   
ATOM    834  DB3 DMETQ 159      24.894  -9.477  -3.357  0.00  0.00      QQQ   
ATOM    835  CB  DMETQ 160     -33.315  25.961  29.823  0.00  0.00      QQQ   
ATOM    836  OG  DMETQ 160     -34.384  25.295  29.099  0.00  0.00      QQQ   
ATOM    837  DG1 DMETQ 160     -34.140  24.873  28.272  0.00  0.00      QQQ   
ATOM    838  DB1 DMETQ 160     -32.825  26.780  29.254  0.00  0.00      QQQ   
ATOM    839  DB2 DMETQ 160     -32.622  25.158  30.153  0.00  0.00      QQQ   
ATOM    840  DB3 DMETQ 160     -33.767  26.505  30.680  0.00  0.00      QQQ   
ATOM    841  CB  DMETQ 163     -33.622  10.516  29.699  0.00  0.00      QQQ   
ATOM    842  OG  DMETQ 163     -34.027  10.779  31.062  0.00  0.00      QQQ   
ATOM    843  DG1 DMETQ 163     -34.727  11.418  30.907  0.00  0.00      QQQ   
ATOM    844  DB1 DMETQ 163     -34.163   9.679  29.208  0.00  0.00      QQQ   
ATOM    845  DB2 DMETQ 163     -32.561  10.187  29.720  0.00  0.00      QQQ   
ATOM    846  DB3 DMETQ 163     -33.695  11.462  29.121  0.00  0.00      QQQ   
ATOM    847  CB  DMETQ 164       0.338  23.274 -33.328  0.00  0.00      QQQ   
ATOM    848  OG  DMETQ 164      -0.366  23.704 -34.527  0.00  0.00      QQQ   
ATOM    849  DG1 DMETQ 164       0.295  24.268 -34.935  0.00  0.00      QQQ   
ATOM    850  DB1 DMETQ 164      -0.167  22.363 -32.943  0.00  0.00      QQQ   
ATOM    851  DB2 DMETQ 164       0.365  24.067 -32.550  0.00  0.00      QQQ   
ATOM    852  DB3 DMETQ 164       1.389  22.991 -33.553  0.00  0.00      QQQ   
ATOM    853  CB  DMETQ 166      32.071 -16.495 -33.268  0.00  0.00      QQQ   
ATOM    854  OG  DMETQ 166      33.502 -16.223 -33.437  0.00  0.00      QQQ   
ATOM    855  DG1 DMETQ 166      33.818 -15.567 -32.812  0.00  0.00      QQQ   
ATOM    856  DB1 DMETQ 166      31.935 -16.985 -32.280  0.00  0.00      QQQ   
ATOM    857  DB2 DMETQ 166      31.727 -17.102 -34.132  0.00  0.00      QQQ   
ATOM    858  DB3 DMETQ 166      31.409 -15.604 -33.231  0.00  0.00      QQQ   
ATOM    859  CB  DMETQ 167      13.172  24.245 -33.940  0.00  0.00      QQQ   
ATOM    860  OG  DMETQ 167      14.051  23.286 -34.361  0.00  0.00      QQQ   
ATOM    861  DG1 DMETQ 167      13.567  22.737 -34.983  0.00  0.00      QQQ   
ATOM    862  DB1 DMETQ 167      13.135  24.996 -34.758  0.00  0.00      QQQ   
ATOM    863  DB2 DMETQ 167      13.609  24.673 -33.013  0.00  0.00      QQQ   
ATOM    864  DB3 DMETQ 167      12.197  23.844 -33.592  0.00  0.00      QQQ   
ATOM    865  CB  DMETQ 168      40.011   4.537 -19.568  0.00  0.00      QQQ   
ATOM    866  OG  DMETQ 168      40.400   3.179 -19.502  0.00  0.00      QQQ   
ATOM    867  DG1 DMETQ 168      39.663   2.672 -19.152  0.00  0.00      QQQ   
ATOM    868  DB1 DMETQ 168      39.244   4.781 -18.803  0.00  0.00      QQQ   
ATOM    869  DB2 DMETQ 168      39.656   4.692 -20.608  0.00  0.00      QQQ   
ATOM    870  DB3 DMETQ 168      40.878   5.141 -19.224  0.00  0.00      QQQ   
ATOM    871  CB  DMETQ 169      23.579 -32.830  -9.499  0.00  0.00      QQQ   
ATOM    872  OG  DMETQ 169      24.672 -33.640 -10.005  0.00  0.00      QQQ   
ATOM    873  DG1 DMETQ 169      24.794 -33.334 -10.906  0.00  0.00      QQQ   
ATOM    874  DB1 DMETQ 169      22.730 -32.675 -10.200  0.00  0.00      QQQ   
ATOM    875  DB2 DMETQ 169      24.014 -31.881  -9.117  0.00  0.00      QQQ   
ATOM    876  DB3 DMETQ 169      23.296 -33.401  -8.589  0.00  0.00      QQQ   
ATOM    877  CB  DMETQ 171     -13.560 -17.415  -8.570  0.00  0.00      QQQ   
ATOM    878  OG  DMETQ 171     -13.948 -18.203  -9.723  0.00  0.00      QQQ   
ATOM    879  DG1 DMETQ 171     -13.411 -18.999  -9.723  0.00  0.00      QQQ   
ATOM    880  DB1 DMETQ 171     -13.948 -16.375  -8.527  0.00  0.00      QQQ   
ATOM    881  DB2 DMETQ 171     -12.461 -17.272  -8.487  0.00  0.00      QQQ   
ATOM    882  DB3 DMETQ 171     -13.990 -17.909  -7.673  0.00  0.00      QQQ   
ATOM    883  CB  DMETQ 172      -3.943   3.269  36.063  0.00  0.00      QQQ   
ATOM    884  OG  DMETQ 172      -3.692   3.210  37.414  0.00  0.00      QQQ   
ATOM    885  DG1 DMETQ 172      -4.220   2.532  37.841  0.00  0.00      QQQ   
ATOM    886  DB1 DMETQ 172      -5.051   3.303  35.994  0.00  0.00      QQQ   
ATOM    887  DB2 DMETQ 172      -3.496   2.408  35.521  0.00  0.00      QQQ   
ATOM    888  DB3 DMETQ 172      -3.505   4.144  35.536  0.00  0.00      QQQ   
ATOM    889  CB  DMETQ 173     -29.721   0.205 -22.818  0.00  0.00      QQQ   
ATOM    890  OG  DMETQ 173     -28.581  -0.548 -22.952  0.00  0.00      QQQ   
ATOM    891  DG1 DMETQ 173     -28.157  -0.427 -22.100  0.00  0.00      QQQ   
ATOM    892  DB1 DMETQ 173     -30.521  -0.516 -22.545  0.00  0.00      QQQ   
ATOM    893  DB2 DMETQ 173     -29.973   0.627 -23.814  0.00  0.00      QQQ   
ATOM    894  DB3 DMETQ 173     -29.511   1.036 -22.111  0.00  0.00      QQQ   
ATOM    895  CB  DMETQ 174     -29.588 -37.155  35.943  0.00  0.00      QQQ   
ATOM    896  OG  DMETQ 174     -30.872 -37.070  35.319  0.00  0.00      QQQ   
ATOM    897  DG1 DMETQ 174     -31.427 -37.563  35.927  0.00  0.00      QQQ   
ATOM    898  DB1 DMETQ 174     -29.587 -36.747  36.977  0.00  0.00      QQQ   
ATOM    899  DB2 DMETQ 174     -28.905 -36.589  35.274  0.00  0.00      QQQ   
ATOM    900  DB3 DMETQ 174     -29.343 -38.235  35.866  0.00  0.00      QQQ   
ATOM    901  CB  DMETQ 175      22.786 -38.435  -4.887  0.00  0.00      QQQ   
ATOM    902  OG  DMETQ 175      23.583 -38.632  -6.022  0.00  0.00      QQQ   
ATOM    903  DG1 DMETQ 175      24.029 -37.809  -6.237  0.00  0.00      QQQ   
ATOM    904  DB1 DMETQ 175      23.101 -37.503  -4.371  0.00  0.00      QQQ   
ATOM    905  DB2 DMETQ 175      23.039 -39.299  -4.237  0.00  0.00      QQQ   
ATOM    906  DB3 DMETQ 175      21.697 -38.473  -5.106  0.00  0.00      QQQ   
ATOM    907  CB  DMETQ 176     -34.959  20.980  18.037  0.00  0.00      QQQ   
ATOM    908  OG  DMETQ 176     -34.482  22.297  17.666  0.00  0.00      QQQ   
ATOM    909  DG1 DMETQ 176     -35.177  22.522  17.043  0.00  0.00      QQQ   
ATOM    910  DB1 DMETQ 176     -35.671  20.655  17.249  0.00  0.00      QQQ   
ATOM    911  DB2 DMETQ 176     -35.470  20.894  19.020  0.00  0.00      QQQ   
ATOM    912  DB3 DMETQ 176     -34.137  20.248  17.890  0.00  0.00      QQQ   
ATOM    913  CB  DMETQ 177      19.153  40.794  27.219  0.00  0.00      QQQ   
ATOM    914  OG  DMETQ 177      19.974  41.024  26.051  0.00  0.00      QQQ   
ATOM    915  DG1 DMETQ 177      20.742  41.529  26.328  0.00  0.00      QQQ   
ATOM    916  DB1 DMETQ 177      18.110  40.700  26.846  0.00  0.00      QQQ   
ATOM    917  DB2 DMETQ 177      19.356  41.582  27.976  0.00  0.00      QQQ   
ATOM    918  DB3 DMETQ 177      19.400  39.896  27.825  0.00  0.00      QQQ   
ATOM    919  CB  DMETQ 178      40.327   4.767  -8.006  0.00  0.00      QQQ   
ATOM    920  OG  DMETQ 178      41.633   5.126  -8.540  0.00  0.00      QQQ   
ATOM    921  DG1 DMETQ 178      42.224   4.628  -7.971  0.00  0.00      QQQ   
ATOM    922  DB1 DMETQ 178      39.491   5.292  -8.516  0.00  0.00      QQQ   
ATOM    923  DB2 DMETQ 178      40.333   5.112  -6.951  0.00  0.00      QQQ   
ATOM    924  DB3 DMETQ 178      40.277   3.659  -8.069  0.00  0.00      QQQ   
ATOM    925  CB  DMETQ 179     -28.817 -18.502 -15.540  0.00  0.00      QQQ   
ATOM    926  OG  DMETQ 179     -29.824 -19.414 -15.108  0.00  0.00      QQQ   
ATOM    927  DG1 DMETQ 179     -29.557 -20.258 -15.479  0.00  0.00      QQQ   
ATOM    928  DB1 DMETQ 179     -29.222 -17.508 -15.252  0.00  0.00      QQQ   
ATOM    929  DB2 DMETQ 179     -28.476 -18.590 -16.594  0.00  0.00      QQQ   
ATOM    930  DB3 DMETQ 179     -27.924 -18.623 -14.890  0.00  0.00      QQQ   
ATOM    931  CB  DMETQ 180       2.656  41.653 -20.478  0.00  0.00      QQQ   
ATOM    932  OG  DMETQ 180       1.664  40.800 -19.957  0.00  0.00      QQQ   
ATOM    933  DG1 DMETQ 180       1.780  39.948 -20.384  0.00  0.00      QQQ   
ATOM    934  DB1 DMETQ 180       3.661  41.294 -20.171  0.00  0.00      QQQ   
ATOM    935  DB2 DMETQ 180       2.502  42.603 -19.924  0.00  0.00      QQQ   
ATOM    936  DB3 DMETQ 180       2.538  41.964 -21.538  0.00  0.00      QQQ   
ATOM    937  CB  DMETQ 181       6.590  24.314  11.548  0.00  0.00      QQQ   
ATOM    938  OG  DMETQ 181       7.654  24.289  10.601  0.00  0.00      QQQ   
ATOM    939  DG1 DMETQ 181       8.200  23.499  10.596  0.00  0.00      QQQ   
ATOM    940  DB1 DMETQ 181       6.939  23.778  12.457  0.00  0.00      QQQ   
ATOM    941  DB2 DMETQ 181       5.708  23.863  11.044  0.00  0.00      QQQ   
ATOM    942  DB3 DMETQ 181       6.328  25.359  11.821  0.00  0.00      QQQ   
ATOM    943  CB  DMETQ 182      25.788  37.328   6.714  0.00  0.00      QQQ   
ATOM    944  OG  DMETQ 182      27.167  37.149   6.350  0.00  0.00      QQQ   
ATOM    945  DG1 DMETQ 182      27.597  36.838   7.150  0.00  0.00      QQQ   
ATOM    946  DB1 DMETQ 182      25.730  38.218   7.376  0.00  0.00      QQQ   
ATOM    947  DB2 DMETQ 182      25.435  36.353   7.112  0.00  0.00      QQQ   
ATOM    948  DB3 DMETQ 182      25.328  37.686   5.767  0.00  0.00      QQQ   
ATOM    949  CB  DMETQ 183      26.706  12.401  34.007  0.00  0.00      QQQ   
ATOM    950  OG  DMETQ 183      26.481  12.451  35.412  0.00  0.00      QQQ   
ATOM    951  DG1 DMETQ 183      27.012  11.759  35.812  0.00  0.00      QQQ   
ATOM    952  DB1 DMETQ 183      25.781  11.988  33.551  0.00  0.00      QQQ   
ATOM    953  DB2 DMETQ 183      27.549  11.713  33.780  0.00  0.00      QQQ   
ATOM    954  DB3 DMETQ 183      26.930  13.407  33.591  0.00  0.00      QQQ   
ATOM    955  CB  DMETQ 184      20.172 -37.640  31.707  0.00  0.00      QQQ   
ATOM    956  OG  DMETQ 184      21.540 -37.522  31.314  0.00  0.00      QQQ   
ATOM    957  DG1 DMETQ 184      21.974 -36.781  31.744  0.00  0.00      QQQ   
ATOM    958  DB1 DMETQ 184      19.864 -38.693  31.530  0.00  0.00      QQQ   
ATOM    959  DB2 DMETQ 184      19.573 -37.078  30.960  0.00  0.00      QQQ   
ATOM    960  DB3 DMETQ 184      19.947 -37.339  32.753  0.00  0.00      QQQ   
ATOM    961  CB  DMETQ 185      -3.532  17.023 -27.907  0.00  0.00      QQQ   
ATOM    962  OG  DMETQ 185      -3.894  16.716 -26.533  0.00  0.00      QQQ   
ATOM    963  DG1 DMETQ 185      -3.608  15.826 -26.315  0.00  0.00      QQQ   
ATOM    964  DB1 DMETQ 185      -3.531  18.131 -27.991  0.00  0.00      QQQ   
ATOM    965  DB2 DMETQ 185      -4.163  16.451 -28.620  0.00  0.00      QQQ   
ATOM    966  DB3 DMETQ 185      -2.518  16.624 -28.124  0.00  0.00      QQQ   
ATOM    967  CB  DMETQ 186      -5.700  16.422  24.758  0.00  0.00      QQQ   
ATOM    968  OG  DMETQ 186      -5.394  15.063  25.258  0.00  0.00      QQQ   
ATOM    969  DG1 DMETQ 186      -4.466  14.950  25.040  0.00  0.00      QQQ   
ATOM    970  DB1 DMETQ 186      -5.240  16.482  23.749  0.00  0.00      QQQ   
ATOM    971  DB2 DMETQ 186      -5.268  17.319  25.251  0.00  0.00      QQQ   
ATOM    972  DB3 DMETQ 186      -6.786  16.655  24.760  0.00  0.00      QQQ   
ATOM    973  CB  DMETQ 187     -39.799 -25.330  21.663  0.00  0.00      QQQ   
ATOM    974  OG  DMETQ 187     -39.058 -25.996  20.676  0.00  0.00      QQQ   
ATOM    975  DG1 DMETQ 187     -39.660 -26.364  20.026  0.00  0.00      QQQ   
ATOM    976  DB1 DMETQ 187     -39.608 -25.604  22.722  0.00  0.00      QQQ   
ATOM    977  DB2 DMETQ 187     -40.852 -25.298  21.310  0.00  0.00      QQQ   
ATOM    978  DB3 DMETQ 187     -39.582 -24.241  21.630  0.00  0.00      QQQ   
ATOM    979  CB  DMETQ 188      25.489  10.849  17.978  0.00  0.00      QQQ   
ATOM    980  OG  DMETQ 188      25.236  10.280  19.232  0.00  0.00      QQQ   
ATOM    981  DG1 DMETQ 188      24.642   9.547  19.057  0.00  0.00      QQQ   
ATOM    982  DB1 DMETQ 188      25.759  11.923  18.070  0.00  0.00      QQQ   
ATOM    983  DB2 DMETQ 188      24.637  10.845  17.265  0.00  0.00      QQQ   
ATOM    984  DB3 DMETQ 188      26.355  10.338  17.507  0.00  0.00      QQQ   
ATOM    985  CB  DMETQ 189      26.658  40.558 -29.051  0.00  0.00      QQQ   
ATOM    986  OG  DMETQ 189      25.636  41.134 -28.233  0.00  0.00      QQQ   
ATOM    987  DG1 DMETQ 189      25.984  41.056 -27.342  0.00  0.00      QQQ   
ATOM    988  DB1 DMETQ 189      26.516  40.896 -30.100  0.00  0.00      QQQ   
ATOM    989  DB2 DMETQ 189      26.792  39.478 -28.827  0.00  0.00      QQQ   
ATOM    990  DB3 DMETQ 189      27.662  40.948 -28.780  0.00  0.00      QQQ   
ATOM    991  CB  DMETQ 190     -34.029   3.695  22.494  0.00  0.00      QQQ   
ATOM    992  OG  DMETQ 190     -34.584   4.984  22.821  0.00  0.00      QQQ   
ATOM    993  DG1 DMETQ 190     -34.247   5.152  23.703  0.00  0.00      QQQ   
ATOM    994  DB1 DMETQ 190     -32.986   3.624  22.868  0.00  0.00      QQQ   
ATOM    995  DB2 DMETQ 190     -34.116   3.580  21.393  0.00  0.00      QQQ   
ATOM    996  DB3 DMETQ 190     -34.544   2.889  23.059  0.00  0.00      QQQ   
ATOM    997  CB  DMETQ 191       7.110 -37.032  13.879  0.00  0.00      QQQ   
ATOM    998  OG  DMETQ 191       7.307 -38.377  13.458  0.00  0.00      QQQ   
ATOM    999  DG1 DMETQ 191       8.113 -38.398  12.937  0.00  0.00      QQQ   
ATOM   1000  DB1 DMETQ 191       8.069 -36.614  14.253  0.00  0.00      QQQ   
ATOM   1001  DB2 DMETQ 191       6.454 -37.156  14.767  0.00  0.00      QQQ   
ATOM   1002  DB3 DMETQ 191       6.685 -36.343  13.119  0.00  0.00      QQQ   
ATOM   1003  CB  DMETQ 193      31.352   0.429  23.157  0.00  0.00      QQQ   
ATOM   1004  OG  DMETQ 193      32.701   0.612  23.640  0.00  0.00      QQQ   
ATOM   1005  DG1 DMETQ 193      33.255   0.173  22.990  0.00  0.00      QQQ   
ATOM   1006  DB1 DMETQ 193      30.662   0.969  23.839  0.00  0.00      QQQ   
ATOM   1007  DB2 DMETQ 193      31.117  -0.657  23.186  0.00  0.00      QQQ   
ATOM   1008  DB3 DMETQ 193      31.301   0.793  22.108  0.00  0.00      QQQ   
ATOM   1009  CB  DMETQ 195       9.703  13.125 -22.529  0.00  0.00      QQQ   
ATOM   1010  OG  DMETQ 195       8.449  12.566 -22.712  0.00  0.00      QQQ   
ATOM   1011  DG1 DMETQ 195       7.820  13.288 -22.787  0.00  0.00      QQQ   
ATOM   1012  DB1 DMETQ 195      10.536  12.399 -22.421  0.00  0.00      QQQ   
ATOM   1013  DB2 DMETQ 195       9.695  13.733 -21.599  0.00  0.00      QQQ   
ATOM   1014  DB3 DMETQ 195       9.899  13.802 -23.388  0.00  0.00      QQQ   
ATOM   1015  CB  DMETQ 196      11.110  35.773 -19.466  0.00  0.00      QQQ   
ATOM   1016  OG  DMETQ 196      12.315  36.410 -19.789  0.00  0.00      QQQ   
ATOM   1017  DG1 DMETQ 196      13.047  35.846 -19.529  0.00  0.00      QQQ   
ATOM   1018  DB1 DMETQ 196      10.856  35.954 -18.400  0.00  0.00      QQQ   
ATOM   1019  DB2 DMETQ 196      11.198  34.666 -19.509  0.00  0.00      QQQ   
ATOM   1020  DB3 DMETQ 196      10.303  36.050 -20.177  0.00  0.00      QQQ   
ATOM   1021  CB  DMETQ 197     -29.620  12.381 -27.333  0.00  0.00      QQQ   
ATOM   1022  OG  DMETQ 197     -30.791  12.446 -28.250  0.00  0.00      QQQ   
ATOM   1023  DG1 DMETQ 197     -30.533  12.389 -29.173  0.00  0.00      QQQ   
ATOM   1024  DB1 DMETQ 197     -28.808  11.713 -27.693  0.00  0.00      QQQ   
ATOM   1025  DB2 DMETQ 197     -30.086  11.897 -26.449  0.00  0.00      QQQ   
ATOM   1026  DB3 DMETQ 197     -29.157  13.363 -27.095  0.00  0.00      QQQ   
ATOM   1027  CB  DMETQ 198      12.766   6.258   8.308  0.00  0.00      QQQ   
ATOM   1028  OG  DMETQ 198      12.199   7.222   9.170  0.00  0.00      QQQ   
ATOM   1029  DG1 DMETQ 198      12.021   6.869  10.045  0.00  0.00      QQQ   
ATOM   1030  DB1 DMETQ 198      13.823   6.427   8.009  0.00  0.00      QQQ   
ATOM   1031  DB2 DMETQ 198      12.081   6.207   7.435  0.00  0.00      QQQ   
ATOM   1032  DB3 DMETQ 198      12.715   5.244   8.759  0.00  0.00      QQQ   
ATOM   1033  CB  DMETQ 200     -38.897 -26.279 -10.829  0.00  0.00      QQQ   
ATOM   1034  OG  DMETQ 200     -39.891 -25.448 -10.150  0.00  0.00      QQQ   
ATOM   1035  DG1 DMETQ 200     -40.203 -25.847  -9.334  0.00  0.00      QQQ   
ATOM   1036  DB1 DMETQ 200     -37.884 -25.961 -10.501  0.00  0.00      QQQ   
ATOM   1037  DB2 DMETQ 200     -39.000 -26.079 -11.917  0.00  0.00      QQQ   
ATOM   1038  DB3 DMETQ 200     -39.136 -27.348 -10.645  0.00  0.00      QQQ   
ATOM   1039  CB  DMETQ 201      -0.760  32.855  -9.400  0.00  0.00      QQQ   
ATOM   1040  OG  DMETQ 201      -2.014  33.423  -9.134  0.00  0.00      QQQ   
ATOM   1041  DG1 DMETQ 201      -2.625  32.683  -9.102  0.00  0.00      QQQ   
ATOM   1042  DB1 DMETQ 201      -0.636  31.858  -8.926  0.00  0.00      QQQ   
ATOM   1043  DB2 DMETQ 201       0.061  33.524  -9.063  0.00  0.00      QQQ   
ATOM   1044  DB3 DMETQ 201      -0.695  32.763 -10.505  0.00  0.00      QQQ   
ATOM   1045  CB  DMETQ 202     -25.246 -22.171 -41.470  0.00  0.00      QQQ   
ATOM   1046  OG  DMETQ 202     -25.368 -22.451 -40.094  0.00  0.00      QQQ   
ATOM   1047  DG1 DMETQ 202     -26.267 -22.766 -39.976  0.00  0.00      QQQ   
ATOM   1048  DB1 DMETQ 202     -26.014 -21.466 -41.855  0.00  0.00      QQQ   
ATOM   1049  DB2 DMETQ 202     -25.333 -23.153 -41.984  0.00  0.00      QQQ   
ATOM   1050  DB3 DMETQ 202     -24.282 -21.636 -41.604  0.00  0.00      QQQ   
ATOM   1051  CB  DMETQ 203      31.813 -29.202 -27.408  0.00  0.00      QQQ   
ATOM   1052  OG  DMETQ 203      30.655 -30.090 -27.492  0.00  0.00      QQQ   
ATOM   1053  DG1 DMETQ 203      30.933 -30.883 -27.957  0.00  0.00      QQQ   
ATOM   1054  DB1 DMETQ 203      32.708 -29.684 -26.961  0.00  0.00      QQQ   
ATOM   1055  DB2 DMETQ 203      31.655 -28.310 -26.763  0.00  0.00      QQQ   
ATOM   1056  DB3 DMETQ 203      32.105 -28.829 -28.413  0.00  0.00      QQQ   
ATOM   1057  CB  DMETQ 204     -21.186 -22.796 -15.001  0.00  0.00      QQQ   
ATOM   1058  OG  DMETQ 204     -21.136 -22.382 -13.666  0.00  0.00      QQQ   
ATOM   1059  DG1 DMETQ 204     -21.890 -22.744 -13.194  0.00  0.00      QQQ   
ATOM   1060  DB1 DMETQ 204     -22.191 -22.705 -15.465  0.00  0.00      QQQ   
ATOM   1061  DB2 DMETQ 204     -20.795 -23.800 -15.274  0.00  0.00      QQQ   
ATOM   1062  DB3 DMETQ 204     -20.463 -22.099 -15.476  0.00  0.00      QQQ   
ATOM   1063  CB  DMETQ 205      -0.857 -39.874  39.820  0.00  0.00      QQQ   
ATOM   1064  OG  DMETQ 205      -0.845 -41.054  39.048  0.00  0.00      QQQ   
ATOM   1065  DG1 DMETQ 205      -1.796 -41.187  39.076  0.00  0.00      QQQ   
ATOM   1066  DB1 DMETQ 205      -0.031 -39.224  39.458  0.00  0.00      QQQ   
ATOM   1067  DB2 DMETQ 205      -0.752 -40.046  40.913  0.00  0.00      QQQ   
ATOM   1068  DB3 DMETQ 205      -1.847 -39.419  39.603  0.00  0.00      QQQ   
ATOM   1069  CB  DMETQ 206      -9.195  39.291  36.711  0.00  0.00      QQQ   
ATOM   1070  OG  DMETQ 206     -10.371  38.695  36.254  0.00  0.00      QQQ   
ATOM   1071  DG1 DMETQ 206     -10.756  39.411  35.744  0.00  0.00      QQQ   
ATOM   1072  DB1 DMETQ 206      -9.192  40.397  36.823  0.00  0.00      QQQ   
ATOM   1073  DB2 DMETQ 206      -8.405  38.966  36.002  0.00  0.00      QQQ   
ATOM   1074  DB3 DMETQ 206      -8.839  38.984  37.718  0.00  0.00      QQQ   
ATOM   1075  CB  DMETQ 207     -16.925 -20.665 -19.949  0.00  0.00      QQQ   
ATOM   1076  OG  DMETQ 207     -17.018 -19.557 -20.907  0.00  0.00      QQQ   
ATOM   1077  DG1 DMETQ 207     -16.104 -19.460 -21.186  0.00  0.00      QQQ   
ATOM   1078  DB1 DMETQ 207     -16.440 -20.314 -19.013  0.00  0.00      QQQ   
ATOM   1079  DB2 DMETQ 207     -16.305 -21.482 -20.374  0.00  0.00      QQQ   
ATOM   1080  DB3 DMETQ 207     -17.869 -21.163 -19.641  0.00  0.00      QQQ   
ATOM   1081  CB  DMETQ 209      29.699 -26.246 -22.723  0.00  0.00      QQQ   
ATOM   1082  OG  DMETQ 209      29.497 -27.565 -22.170  0.00  0.00      QQQ   
ATOM   1083  DG1 DMETQ 209      28.555 -27.604 -21.987  0.00  0.00      QQQ   
ATOM   1084  DB1 DMETQ 209      29.693 -25.413 -21.987  0.00  0.00      QQQ   
ATOM   1085  DB2 DMETQ 209      29.020 -26.166 -23.598  0.00  0.00      QQQ   
ATOM   1086  DB3 DMETQ 209      30.757 -26.228 -23.062  0.00  0.00      QQQ   
ATOM   1087  CB  DMETQ 210      10.043  -6.998  35.826  0.00  0.00      QQQ   
ATOM   1088  OG  DMETQ 210      11.184  -6.206  35.993  0.00  0.00      QQQ   
ATOM   1089  DG1 DMETQ 210      11.893  -6.777  36.297  0.00  0.00      QQQ   
ATOM   1090  DB1 DMETQ 210      10.307  -8.076  35.886  0.00  0.00      QQQ   
ATOM   1091  DB2 DMETQ 210       9.600  -6.722  34.845  0.00  0.00      QQQ   
ATOM   1092  DB3 DMETQ 210       9.323  -6.833  36.656  0.00  0.00      QQQ   
ATOM   1093  CB  DMETQ 211       6.920  -0.077 -40.622  0.00  0.00      QQQ   
ATOM   1094  OG  DMETQ 211       6.954   1.274 -41.142  0.00  0.00      QQQ   
ATOM   1095  DG1 DMETQ 211       6.222   1.352 -41.757  0.00  0.00      QQQ   
ATOM   1096  DB1 DMETQ 211       5.848  -0.323 -40.460  0.00  0.00      QQQ   
ATOM   1097  DB2 DMETQ 211       7.384  -0.040 -39.613  0.00  0.00      QQQ   
ATOM   1098  DB3 DMETQ 211       7.356  -0.760 -41.382  0.00  0.00      QQQ   
ATOM   1099  CB  DMETQ 212     -40.366  39.826  -7.502  0.00  0.00      QQQ   
ATOM   1100  OG  DMETQ 212     -41.744  39.442  -7.547  0.00  0.00      QQQ   
ATOM   1101  DG1 DMETQ 212     -42.212  39.774  -6.777  0.00  0.00      QQQ   
ATOM   1102  DB1 DMETQ 212     -40.083  40.626  -8.219  0.00  0.00      QQQ   
ATOM   1103  DB2 DMETQ 212     -39.624  39.008  -7.620  0.00  0.00      QQQ   
ATOM   1104  DB3 DMETQ 212     -40.179  40.218  -6.479  0.00  0.00      QQQ   
ATOM   1105  CB  DMETQ 213     -17.067  36.674 -18.663  0.00  0.00      QQQ   
ATOM   1106  OG  DMETQ 213     -16.663  35.951 -19.820  0.00  0.00      QQQ   
ATOM   1107  DG1 DMETQ 213     -15.777  35.661 -19.589  0.00  0.00      QQQ   
ATOM   1108  DB1 DMETQ 213     -17.118  35.980 -17.797  0.00  0.00      QQQ   
ATOM   1109  DB2 DMETQ 213     -18.123  36.910 -18.914  0.00  0.00      QQQ   
ATOM   1110  DB3 DMETQ 213     -16.481  37.593 -18.453  0.00  0.00      QQQ   
ATOM   1111  CB  DMETQ 214      15.555  26.869   8.278  0.00  0.00      QQQ   
ATOM   1112  OG  DMETQ 214      16.288  25.711   7.756  0.00  0.00      QQQ   
ATOM   1113  DG1 DMETQ 214      16.062  25.628   6.827  0.00  0.00      QQQ   
ATOM   1114  DB1 DMETQ 214      15.587  27.661   7.500  0.00  0.00      QQQ   
ATOM   1115  DB2 DMETQ 214      15.950  27.233   9.251  0.00  0.00      QQQ   
ATOM   1116  DB3 DMETQ 214      14.465  26.696   8.410  0.00  0.00      QQQ   
ATOM   1117  CB  DMETQ 215       8.801  -8.049  15.121  0.00  0.00      QQQ   
ATOM   1118  OG  DMETQ 215       9.258  -7.934  16.505  0.00  0.00      QQQ   
ATOM   1119  DG1 DMETQ 215      10.142  -8.305  16.548  0.00  0.00      QQQ   
ATOM   1120  DB1 DMETQ 215       8.730  -7.065  14.611  0.00  0.00      QQQ   
ATOM   1121  DB2 DMETQ 215       7.830  -8.589  15.077  0.00  0.00      QQQ   
ATOM   1122  DB3 DMETQ 215       9.583  -8.667  14.631  0.00  0.00      QQQ   
ATOM   1123  CB  DMETQ 216     -16.379 -13.958  19.633  0.00  0.00      QQQ   
ATOM   1124  OG  DMETQ 216     -17.294 -12.920  19.259  0.00  0.00      QQQ   
ATOM   1125  DG1 DMETQ 216     -16.946 -12.257  18.658  0.00  0.00      QQQ   
ATOM   1126  DB1 DMETQ 216     -16.075 -13.787  20.688  0.00  0.00      QQQ   
ATOM   1127  DB2 DMETQ 216     -15.559 -13.885  18.887  0.00  0.00      QQQ   
ATOM   1128  DB3 DMETQ 216     -16.854 -14.959  19.719  0.00  0.00      QQQ   
ATOM   1129  CB  DMETQ 217      35.340  34.138 -39.472  0.00  0.00      QQQ   
ATOM   1130  OG  DMETQ 217      34.527  33.290 -40.262  0.00  0.00      QQQ   
ATOM   1131  DG1 DMETQ 217      34.613  32.464 -39.779  0.00  0.00      QQQ   
ATOM   1132  DB1 DMETQ 217      34.885  34.005 -38.467  0.00  0.00      QQQ   
ATOM   1133  DB2 DMETQ 217      35.086  35.190 -39.724  0.00  0.00      QQQ   
ATOM   1134  DB3 DMETQ 217      36.404  33.868 -39.639  0.00  0.00      QQQ   
ATOM   1135  CB  DMETQ 218     -18.836  27.854 -34.838  0.00  0.00      QQQ   
ATOM   1136  OG  DMETQ 218     -19.438  28.242 -36.099  0.00  0.00      QQQ   
ATOM   1137  DG1 DMETQ 218     -20.014  28.941 -35.778  0.00  0.00      QQQ   
ATOM   1138  DB1 DMETQ 218     -18.359  28.619 -34.189  0.00  0.00      QQQ   
ATOM   1139  DB2 DMETQ 218     -18.182  26.980 -35.042  0.00  0.00      QQQ   
ATOM   1140  DB3 DMETQ 218     -19.678  27.486 -34.213  0.00  0.00      QQQ   
ATOM   1141  CB  DMETQ 219      25.070  36.066 -10.499  0.00  0.00      QQQ   
ATOM   1142  OG  DMETQ 219      24.223  36.070  -9.365  0.00  0.00      QQQ   
ATOM   1143  DG1 DMETQ 219      24.490  35.397  -8.735  0.00  0.00      QQQ   
ATOM   1144  DB1 DMETQ 219      24.520  36.163 -11.460  0.00  0.00      QQQ   
ATOM   1145  DB2 DMETQ 219      25.774  35.210 -10.416  0.00  0.00      QQQ   
ATOM   1146  DB3 DMETQ 219      25.787  36.914 -10.507  0.00  0.00      QQQ   
ATOM   1147  CB  DMETQ 220       8.059   5.901 -24.883  0.00  0.00      QQQ   
ATOM   1148  OG  DMETQ 220       9.499   5.547 -25.064  0.00  0.00      QQQ   
ATOM   1149  DG1 DMETQ 220       9.678   4.816 -24.468  0.00  0.00      QQQ   
ATOM   1150  DB1 DMETQ 220       7.968   6.738 -24.158  0.00  0.00      QQQ   
ATOM   1151  DB2 DMETQ 220       7.456   5.005 -24.622  0.00  0.00      QQQ   
ATOM   1152  DB3 DMETQ 220       7.766   6.362 -25.850  0.00  0.00      QQQ   
ATOM   1153  CB  DMETQ 223     -24.804  13.159  37.988  0.00  0.00      QQQ   
ATOM   1154  OG  DMETQ 223     -25.945  12.598  37.497  0.00  0.00      QQQ   
ATOM   1155  DG1 DMETQ 223     -26.483  12.421  38.272  0.00  0.00      QQQ   
ATOM   1156  DB1 DMETQ 223     -24.165  12.456  38.564  0.00  0.00      QQQ   
ATOM   1157  DB2 DMETQ 223     -25.177  13.946  38.677  0.00  0.00      QQQ   
ATOM   1158  DB3 DMETQ 223     -24.173  13.746  37.287  0.00  0.00      QQQ   
ATOM   1159  CB  DMETQ 224      -0.237 -25.911  25.595  0.00  0.00      QQQ   
ATOM   1160  OG  DMETQ 224      -1.349 -26.782  25.800  0.00  0.00      QQQ   
ATOM   1161  DG1 DMETQ 224      -1.050 -27.475  26.394  0.00  0.00      QQQ   
ATOM   1162  DB1 DMETQ 224       0.499 -26.398  24.920  0.00  0.00      QQQ   
ATOM   1163  DB2 DMETQ 224       0.450 -25.656  26.430  0.00  0.00      QQQ   
ATOM   1164  DB3 DMETQ 224      -0.543 -24.962  25.106  0.00  0.00      QQQ   
ATOM   1165  CB  DMETQ 225     -31.367  17.007  40.639  0.00  0.00      QQQ   
ATOM   1166  OG  DMETQ 225     -30.913  16.027  41.548  0.00  0.00      QQQ   
ATOM   1167  DG1 DMETQ 225     -30.740  15.179  41.131  0.00  0.00      QQQ   
ATOM   1168  DB1 DMETQ 225     -32.456  16.885  40.455  0.00  0.00      QQQ   
ATOM   1169  DB2 DMETQ 225     -30.822  16.851  39.683  0.00  0.00      QQQ   
ATOM   1170  DB3 DMETQ 225     -31.191  18.029  41.037  0.00  0.00      QQQ   
ATOM   1171  CB  DMETQ 226     -11.429 -11.268 -16.763  0.00  0.00      QQQ   
ATOM   1172  OG  DMETQ 226     -10.438 -10.276 -17.234  0.00  0.00      QQQ   
ATOM   1173  DG1 DMETQ 226     -10.716 -10.033 -18.120  0.00  0.00      QQQ   
ATOM   1174  DB1 DMETQ 226     -11.532 -11.939 -17.642  0.00  0.00      QQQ   
ATOM   1175  DB2 DMETQ 226     -12.405 -10.774 -16.564  0.00  0.00      QQQ   
ATOM   1176  DB3 DMETQ 226     -11.155 -11.812 -15.834  0.00  0.00      QQQ   
ATOM   1177  CB  DMETQ 227       1.132  28.659  26.857  0.00  0.00      QQQ   
ATOM   1178  OG  DMETQ 227       1.226  27.937  28.045  0.00  0.00      QQQ   
ATOM   1179  DG1 DMETQ 227       0.549  27.258  27.986  0.00  0.00      QQQ   
ATOM   1180  DB1 DMETQ 227       0.504  28.164  26.087  0.00  0.00      QQQ   
ATOM   1181  DB2 DMETQ 227       2.118  28.785  26.361  0.00  0.00      QQQ   
ATOM   1182  DB3 DMETQ 227       0.583  29.579  27.152  0.00  0.00      QQQ   
ATOM   1183  CB  DMETQ 228     -20.614  39.150  -0.035  0.00  0.00      QQQ   
ATOM   1184  OG  DMETQ 228     -19.256  38.971  -0.359  0.00  0.00      QQQ   
ATOM   1185  DG1 DMETQ 228     -19.000  38.049  -0.433  0.00  0.00      QQQ   
ATOM   1186  DB1 DMETQ 228     -20.746  39.885   0.788  0.00  0.00      QQQ   
ATOM   1187  DB2 DMETQ 228     -21.042  38.150   0.193  0.00  0.00      QQQ   
ATOM   1188  DB3 DMETQ 228     -21.062  39.559  -0.966  0.00  0.00      QQQ   
ATOM   1189  CB  DMETQ 230      10.963  17.372   1.354  0.00  0.00      QQQ   
ATOM   1190  OG  DMETQ 230      10.706  15.994   1.733  0.00  0.00      QQQ   
ATOM   1191  DG1 DMETQ 230      10.867  15.485   0.935  0.00  0.00      QQQ   
ATOM   1192  DB1 DMETQ 230      10.305  18.176   1.747  0.00  0.00      QQQ   
ATOM   1193  DB2 DMETQ 230      10.925  17.483   0.249  0.00  0.00      QQQ   
ATOM   1194  DB3 DMETQ 230      11.937  17.665   1.801  0.00  0.00      QQQ   
ATOM   1195  CB  DMETQ 231       9.040 -20.235 -36.483  0.00  0.00      QQQ   
ATOM   1196  OG  DMETQ 231      10.019 -20.936 -35.671  0.00  0.00      QQQ   
ATOM   1197  DG1 DMETQ 231      10.595 -21.382 -36.297  0.00  0.00      QQQ   
ATOM   1198  DB1 DMETQ 231       8.139 -19.963 -35.892  0.00  0.00      QQQ   
ATOM   1199  DB2 DMETQ 231       8.748 -21.007 -37.226  0.00  0.00      QQQ   
ATOM   1200  DB3 DMETQ 231       9.513 -19.349 -36.958  0.00  0.00      QQQ   
ATOM   1201  CB  DMETQ 232      10.120   4.383 -37.483  0.00  0.00      QQQ   
ATOM   1202  OG  DMETQ 232       9.896   5.390 -36.454  0.00  0.00      QQQ   
ATOM   1203  DG1 DMETQ 232       9.354   4.977 -35.777  0.00  0.00      QQQ   
ATOM   1204  DB1 DMETQ 232       9.199   4.097 -38.035  0.00  0.00      QQQ   
ATOM   1205  DB2 DMETQ 232      10.566   3.456 -37.062  0.00  0.00      QQQ   
ATOM   1206  DB3 DMETQ 232      10.857   4.787 -38.209  0.00  0.00      QQQ   
ATOM   1207  CB  DMETQ 233      39.034  21.487   8.146  0.00  0.00      QQQ   
ATOM   1208  OG  DMETQ 233      40.408  21.192   7.937  0.00  0.00      QQQ   
ATOM   1209  DG1 DMETQ 233      40.507  20.838   7.050  0.00  0.00      QQQ   
ATOM   1210  DB1 DMETQ 233      39.074  21.954   9.153  0.00  0.00      QQQ   
ATOM   1211  DB2 DMETQ 233      38.434  20.555   8.066  0.00  0.00      QQQ   
ATOM   1212  DB3 DMETQ 233      38.661  22.254   7.435  0.00  0.00      QQQ   
ATOM   1213  CB  DMETQ 234      30.513 -27.734  24.251  0.00  0.00      QQQ   
ATOM   1214  OG  DMETQ 234      29.699 -28.014  23.098  0.00  0.00      QQQ   
ATOM   1215  DG1 DMETQ 234      29.776 -27.271  22.496  0.00  0.00      QQQ   
ATOM   1216  DB1 DMETQ 234      30.693 -28.714  24.742  0.00  0.00      QQQ   
ATOM   1217  DB2 DMETQ 234      29.917 -26.980  24.807  0.00  0.00      QQQ   
ATOM   1218  DB3 DMETQ 234      31.467 -27.335  23.843  0.00  0.00      QQQ   
ATOM   1219  CB  DMETQ 235      -4.680   0.999  28.236  0.00  0.00      QQQ   
ATOM   1220  OG  DMETQ 235      -4.591   0.129  29.338  0.00  0.00      QQQ   
ATOM   1221  DG1 DMETQ 235      -4.249  -0.685  28.960  0.00  0.00      QQQ   
ATOM   1222  DB1 DMETQ 235      -3.650   1.218  27.880  0.00  0.00      QQQ   
ATOM   1223  DB2 DMETQ 235      -5.016   2.011  28.548  0.00  0.00      QQQ   
ATOM   1224  DB3 DMETQ 235      -5.309   0.694  27.373  0.00  0.00      QQQ   
ATOM   1225  CB  DMETQ 236       9.034  14.374 -39.405  0.00  0.00      QQQ   
ATOM   1226  OG  DMETQ 236       9.546  15.034 -40.599  0.00  0.00      QQQ   
ATOM   1227  DG1 DMETQ 236       9.013  15.831 -40.639  0.00  0.00      QQQ   
ATOM   1228  DB1 DMETQ 236       9.405  13.326 -39.413  0.00  0.00      QQQ   
ATOM   1229  DB2 DMETQ 236       7.931  14.307 -39.517  0.00  0.00      QQQ   
ATOM   1230  DB3 DMETQ 236       9.291  14.923 -38.474  0.00  0.00      QQQ   
ATOM   1231  CB  DMETQ 237     -37.778  32.128  -4.435  0.00  0.00      QQQ   
ATOM   1232  OG  DMETQ 237     -37.464  32.323  -3.059  0.00  0.00      QQQ   
ATOM   1233  DG1 DMETQ 237     -38.231  32.705  -2.626  0.00  0.00      QQQ   
ATOM   1234  DB1 DMETQ 237     -38.608  31.429  -4.674  0.00  0.00      QQQ   
ATOM   1235  DB2 DMETQ 237     -36.831  31.673  -4.797  0.00  0.00      QQQ   
ATOM   1236  DB3 DMETQ 237     -37.881  33.139  -4.883  0.00  0.00      QQQ   
ATOM   1237  CB  DMETQ 239      15.258  24.130   3.664  0.00  0.00      QQQ   
ATOM   1238  OG  DMETQ 239      15.728  24.522   5.015  0.00  0.00      QQQ   
ATOM   1239  DG1 DMETQ 239      16.533  25.031   4.901  0.00  0.00      QQQ   
ATOM   1240  DB1 DMETQ 239      15.870  23.293   3.264  0.00  0.00      QQQ   
ATOM   1241  DB2 DMETQ 239      15.148  25.034   3.029  0.00  0.00      QQQ   
ATOM   1242  DB3 DMETQ 239      14.305  23.564   3.739  0.00  0.00      QQQ   
ATOM   1243  CB  DMETQ 240      -8.971 -31.269  18.241  0.00  0.00      QQQ   
ATOM   1244  OG  DMETQ 240     -10.170 -30.751  17.751  0.00  0.00      QQQ   
ATOM   1245  DG1 DMETQ 240     -10.028 -29.861  17.420  0.00  0.00      QQQ   
ATOM   1246  DB1 DMETQ 240      -8.733 -32.102  17.545  0.00  0.00      QQQ   
ATOM   1247  DB2 DMETQ 240      -9.190 -31.512  19.302  0.00  0.00      QQQ   
ATOM   1248  DB3 DMETQ 240      -8.179 -30.495  18.148  0.00  0.00      QQQ   
ATOM   1249  CB  DMETQ 242     -33.206 -24.504 -25.706  0.00  0.00      QQQ   
ATOM   1250  OG  DMETQ 242     -34.149 -25.540 -25.431  0.00  0.00      QQQ   
ATOM   1251  DG1 DMETQ 242     -33.947 -25.975 -24.599  0.00  0.00      QQQ   
ATOM   1252  DB1 DMETQ 242     -32.909 -24.562 -26.775  0.00  0.00      QQQ   
ATOM   1253  DB2 DMETQ 242     -32.257 -24.551 -25.131  0.00  0.00      QQQ   
ATOM   1254  DB3 DMETQ 242     -33.590 -23.470 -25.571  0.00  0.00      QQQ   
ATOM   1255  CB  DMETQ 244     -10.580 -23.279   2.554  0.00  0.00      QQQ   
ATOM   1256  OG  DMETQ 244     -11.590 -22.338   2.850  0.00  0.00      QQQ   
ATOM   1257  DG1 DMETQ 244     -11.352 -21.707   3.533  0.00  0.00      QQQ   
ATOM   1258  DB1 DMETQ 244     -10.731 -24.176   3.191  0.00  0.00      QQQ   
ATOM   1259  DB2 DMETQ 244      -9.573 -22.923   2.862  0.00  0.00      QQQ   
ATOM   1260  DB3 DMETQ 244     -10.687 -23.540   1.479  0.00  0.00      QQQ   
ATOM   1261  CB  DMETQ 245      14.271 -25.502  38.533  0.00  0.00      QQQ   
ATOM   1262  OG  DMETQ 245      13.246 -26.474  38.345  0.00  0.00      QQQ   
ATOM   1263  DG1 DMETQ 245      12.916 -26.781  39.193  0.00  0.00      QQQ   
ATOM   1264  DB1 DMETQ 245      13.828 -24.483  38.540  0.00  0.00      QQQ   
ATOM   1265  DB2 DMETQ 245      15.066 -25.632  37.767  0.00  0.00      QQQ   
ATOM   1266  DB3 DMETQ 245      14.852 -25.769  39.441  0.00  0.00      QQQ   
ATOM   1267  CB  DMETQ 246      19.769  22.505  36.294  0.00  0.00      QQQ   
ATOM   1268  OG  DMETQ 246      20.494  21.371  35.950  0.00  0.00      QQQ   
ATOM   1269  DG1 DMETQ 246      20.843  21.494  35.064  0.00  0.00      QQQ   
ATOM   1270  DB1 DMETQ 246      20.526  23.149  36.792  0.00  0.00      QQQ   
ATOM   1271  DB2 DMETQ 246      18.978  22.191  37.009  0.00  0.00      QQQ   
ATOM   1272  DB3 DMETQ 246      19.272  23.062  35.472  0.00  0.00      QQQ   
ATOM   1273  CB  DMETQ 247     -21.875 -35.255 -40.836  0.00  0.00      QQQ   
ATOM   1274  OG  DMETQ 247     -20.589 -34.635 -40.977  0.00  0.00      QQQ   
ATOM   1275  DG1 DMETQ 247     -19.952 -35.351 -40.928  0.00  0.00      QQQ   
ATOM   1276  DB1 DMETQ 247     -21.967 -35.744 -39.842  0.00  0.00      QQQ   
ATOM   1277  DB2 DMETQ 247     -22.006 -35.998 -41.652  0.00  0.00      QQQ   
ATOM   1278  DB3 DMETQ 247     -22.660 -34.475 -40.936  0.00  0.00      QQQ   
ATOM   1279  CB  DMETQ 248     -12.290 -14.064 -10.230  0.00  0.00      QQQ   
ATOM   1280  OG  DMETQ 248     -13.513 -13.901 -11.029  0.00  0.00      QQQ   
ATOM   1281  DG1 DMETQ 248     -13.258 -14.391 -11.814  0.00  0.00      QQQ   
ATOM   1282  DB1 DMETQ 248     -12.351 -13.403  -9.339  0.00  0.00      QQQ   
ATOM   1283  DB2 DMETQ 248     -11.404 -13.839 -10.861  0.00  0.00      QQQ   
ATOM   1284  DB3 DMETQ 248     -12.286 -15.133  -9.925  0.00  0.00      QQQ   
ATOM   1285  CB  DMETQ 249     -37.012 -16.873 -34.885  0.00  0.00      QQQ   
ATOM   1286  OG  DMETQ 249     -36.311 -17.358 -33.809  0.00  0.00      QQQ   
ATOM   1287  DG1 DMETQ 249     -35.839 -16.663 -33.345  0.00  0.00      QQQ   
ATOM   1288  DB1 DMETQ 249     -37.592 -15.989 -34.544  0.00  0.00      QQQ   
ATOM   1289  DB2 DMETQ 249     -37.685 -17.725 -35.123  0.00  0.00      QQQ   
ATOM   1290  DB3 DMETQ 249     -36.317 -16.732 -35.741  0.00  0.00      QQQ   
ATOM   1291  CB  DMETQ 250      37.279   8.870 -34.206  0.00  0.00      QQQ   
ATOM   1292  OG  DMETQ 250      37.834   9.412 -33.004  0.00  0.00      QQQ   
ATOM   1293  DG1 DMETQ 250      38.168   8.692 -32.464  0.00  0.00      QQQ   
ATOM   1294  DB1 DMETQ 250      36.390   8.261 -33.936  0.00  0.00      QQQ   
ATOM   1295  DB2 DMETQ 250      38.010   8.310 -34.827  0.00  0.00      QQQ   
ATOM   1296  DB3 DMETQ 250      36.963   9.773 -34.771  0.00  0.00      QQQ   
ATOM   1297  CB  DMETQ 251     -12.702  29.441  -8.437  0.00  0.00      QQQ   
ATOM   1298  OG  DMETQ 251     -12.087  28.255  -8.952  0.00  0.00      QQQ   
ATOM   1299  DG1 DMETQ 251     -12.627  27.562  -8.564  0.00  0.00      QQQ   
ATOM   1300  DB1 DMETQ 251     -13.614  29.629  -9.044  0.00  0.00      QQQ   
ATOM   1301  DB2 DMETQ 251     -12.013  30.302  -8.573  0.00  0.00      QQQ   
ATOM   1302  DB3 DMETQ 251     -12.855  29.433  -7.337  0.00  0.00      QQQ   
ATOM   1303  CB  DMETQ 252     -15.684 -25.465   3.959  0.00  0.00      QQQ   
ATOM   1304  OG  DMETQ 252     -16.871 -25.423   3.178  0.00  0.00      QQQ   
ATOM   1305  DG1 DMETQ 252     -16.513 -24.948   2.424  0.00  0.00      QQQ   
ATOM   1306  DB1 DMETQ 252     -14.846 -25.425   3.231  0.00  0.00      QQQ   
ATOM   1307  DB2 DMETQ 252     -15.635 -26.373   4.598  0.00  0.00      QQQ   
ATOM   1308  DB3 DMETQ 252     -15.672 -24.563   4.607  0.00  0.00      QQQ   
ATOM   1309  CB  DMETQ 253      32.291  22.873 -35.130  0.00  0.00      QQQ   
ATOM   1310  OG  DMETQ 253      32.333  21.699 -35.902  0.00  0.00      QQQ   
ATOM   1311  DG1 DMETQ 253      31.991  21.867 -36.783  0.00  0.00      QQQ   
ATOM   1312  DB1 DMETQ 253      31.277  23.043 -34.708  0.00  0.00      QQQ   
ATOM   1313  DB2 DMETQ 253      32.665  23.747 -35.706  0.00  0.00      QQQ   
ATOM   1314  DB3 DMETQ 253      32.979  22.855 -34.258  0.00  0.00      QQQ   
ATOM   1315  CB  DMETQ 255      -6.813 -13.377  -5.871  0.00  0.00      QQQ   
ATOM   1316  OG  DMETQ 255      -7.411 -14.625  -5.327  0.00  0.00      QQQ   
ATOM   1317  DG1 DMETQ 255      -6.929 -15.437  -5.495  0.00  0.00      QQQ   
ATOM   1318  DB1 DMETQ 255      -5.747 -13.359  -5.557  0.00  0.00      QQQ   
ATOM   1319  DB2 DMETQ 255      -7.300 -12.451  -5.497  0.00  0.00      QQQ   
ATOM   1320  DB3 DMETQ 255      -6.778 -13.421  -6.981  0.00  0.00      QQQ   
ATOM   1321  CB  DMETQ 256      -1.426  16.417  27.576  0.00  0.00      QQQ   
ATOM   1322  OG  DMETQ 256      -2.365  15.966  26.564  0.00  0.00      QQQ   
ATOM   1323  DG1 DMETQ 256      -1.873  15.349  26.018  0.00  0.00      QQQ   
ATOM   1324  DB1 DMETQ 256      -1.925  17.095  28.301  0.00  0.00      QQQ   
ATOM   1325  DB2 DMETQ 256      -0.455  16.698  27.115  0.00  0.00      QQQ   
ATOM   1326  DB3 DMETQ 256      -1.111  15.556  28.204  0.00  0.00      QQQ   
ATOM   1327  CB  DMETQ 257       4.375   0.997   0.653  0.00  0.00      QQQ   
ATOM   1328  OG  DMETQ 257       3.525   2.070   0.953  0.00  0.00      QQQ   
ATOM   1329  DG1 DMETQ 257       3.248   1.956   1.865  0.00  0.00      QQQ   
ATOM   1330  DB1 DMETQ 257       3.869   0.008   0.687  0.00  0.00      QQQ   
ATOM   1331  DB2 DMETQ 257       5.264   0.924   1.315  0.00  0.00      QQQ   
ATOM   1332  DB3 DMETQ 257       4.760   1.123  -0.382  0.00  0.00      QQQ   
ATOM   1333  CB  DMETQ 258     -22.338  -3.022  -3.342  0.00  0.00      QQQ   
ATOM   1334  OG  DMETQ 258     -21.139  -3.296  -2.699  0.00  0.00      QQQ   
ATOM   1335  DG1 DMETQ 258     -20.595  -2.505  -2.734  0.00  0.00      QQQ   
ATOM   1336  DB1 DMETQ 258     -22.951  -2.328  -2.729  0.00  0.00      QQQ   
ATOM   1337  DB2 DMETQ 258     -22.922  -3.954  -3.500  0.00  0.00      QQQ   
ATOM   1338  DB3 DMETQ 258     -22.036  -2.682  -4.356  0.00  0.00      QQQ   
ATOM   1339  CB  DMETQ 259       7.034 -25.698  37.875  0.00  0.00      QQQ   
ATOM   1340  OG  DMETQ 259       7.606 -24.690  37.016  0.00  0.00      QQQ   
ATOM   1341  DG1 DMETQ 259       8.544 -24.884  37.078  0.00  0.00      QQQ   
ATOM   1342  DB1 DMETQ 259       7.397 -25.566  38.917  0.00  0.00      QQQ   
ATOM   1343  DB2 DMETQ 259       7.368 -26.662  37.435  0.00  0.00      QQQ   
ATOM   1344  DB3 DMETQ 259       5.925 -25.637  37.834  0.00  0.00      QQQ   
ATOM   1345  CB  DMETQ 260     -18.837  24.172  13.740  0.00  0.00      QQQ   
ATOM   1346  OG  DMETQ 260     -18.009  23.081  13.246  0.00  0.00      QQQ   
ATOM   1347  DG1 DMETQ 260     -17.777  23.254  12.331  0.00  0.00      QQQ   
ATOM   1348  DB1 DMETQ 260     -18.410  25.166  13.486  0.00  0.00      QQQ   
ATOM   1349  DB2 DMETQ 260     -19.067  24.050  14.820  0.00  0.00      QQQ   
ATOM   1350  DB3 DMETQ 260     -19.804  24.197  13.195  0.00  0.00      QQQ   
ATOM   1351  CB  DMETQ 261      20.634  -7.196  -1.517  0.00  0.00      QQQ   
ATOM   1352  OG  DMETQ 261      21.475  -7.487  -0.383  0.00  0.00      QQQ   
ATOM   1353  DG1 DMETQ 261      21.532  -8.445  -0.352  0.00  0.00      QQQ   
ATOM   1354  DB1 DMETQ 261      19.590  -7.576  -1.531  0.00  0.00      QQQ   
ATOM   1355  DB2 DMETQ 261      21.070  -7.624  -2.444  0.00  0.00      QQQ   
ATOM   1356  DB3 DMETQ 261      20.575  -6.091  -1.619  0.00  0.00      QQQ   
ATOM   1357  CB  DMETQ 262      38.075 -13.658   7.029  0.00  0.00      QQQ   
ATOM   1358  OG  DMETQ 262      37.768 -12.828   8.184  0.00  0.00      QQQ   
ATOM   1359  DG1 DMETQ 262      37.174 -12.158   7.837  0.00  0.00      QQQ   
ATOM   1360  DB1 DMETQ 262      38.804 -13.194   6.330  0.00  0.00      QQQ   
ATOM   1361  DB2 DMETQ 262      37.185 -14.029   6.476  0.00  0.00      QQQ   
ATOM   1362  DB3 DMETQ 262      38.587 -14.574   7.394  0.00  0.00      QQQ   
ATOM   1363  CB  DMETQ 263      36.142 -10.006  10.398  0.00  0.00      QQQ   
ATOM   1364  OG  DMETQ 263      36.753  -9.440  11.596  0.00  0.00      QQQ   
ATOM   1365  DG1 DMETQ 263      37.707  -9.362  11.520  0.00  0.00      QQQ   
ATOM   1366  DB1 DMETQ 263      35.055  -9.843  10.242  0.00  0.00      QQQ   
ATOM   1367  DB2 DMETQ 263      36.478 -11.054  10.243  0.00  0.00      QQQ   
ATOM   1368  DB3 DMETQ 263      36.568  -9.494   9.508  0.00  0.00      QQQ   
ATOM   1369  CB  DMETQ 264      18.980   1.746  21.889  0.00  0.00      QQQ   
ATOM   1370  OG  DMETQ 264      19.649   2.269  23.024  0.00  0.00      QQQ   
ATOM   1371  DG1 DMETQ 264      19.276   3.133  23.211  0.00  0.00      QQQ   
ATOM   1372  DB1 DMETQ 264      17.889   1.926  22.001  0.00  0.00      QQQ   
ATOM   1373  DB2 DMETQ 264      19.092   0.649  21.755  0.00  0.00      QQQ   
ATOM   1374  DB3 DMETQ 264      19.287   2.312  20.983  0.00  0.00      QQQ   
ATOM   1375  CB  DMETQ 265     -22.570 -24.471   3.960  0.00  0.00      QQQ   
ATOM   1376  OG  DMETQ 265     -21.333 -24.920   3.572  0.00  0.00      QQQ   
ATOM   1377  DG1 DMETQ 265     -20.825 -25.145   4.355  0.00  0.00      QQQ   
ATOM   1378  DB1 DMETQ 265     -22.962 -25.197   4.704  0.00  0.00      QQQ   
ATOM   1379  DB2 DMETQ 265     -23.239 -24.525   3.074  0.00  0.00      QQQ   
ATOM   1380  DB3 DMETQ 265     -22.642 -23.451   4.393  0.00  0.00      QQQ   
ATOM   1381  CB  DMETQ 266     -35.359  16.789   5.005  0.00  0.00      QQQ   
ATOM   1382  OG  DMETQ 266     -36.753  17.053   4.899  0.00  0.00      QQQ   
ATOM   1383  DG1 DMETQ 266     -37.145  16.850   5.752  0.00  0.00      QQQ   
ATOM   1384  DB1 DMETQ 266     -34.903  17.540   4.324  0.00  0.00      QQQ   
ATOM   1385  DB2 DMETQ 266     -35.170  15.777   4.589  0.00  0.00      QQQ   
ATOM   1386  DB3 DMETQ 266     -34.937  16.879   6.028  0.00  0.00      QQQ   
ATOM   1387  CB  DMETQ 267      23.799 -25.524  30.435  0.00  0.00      QQQ   
ATOM   1388  OG  DMETQ 267      22.521 -25.654  29.841  0.00  0.00      QQQ   
ATOM   1389  DG1 DMETQ 267      22.515 -24.985  29.153  0.00  0.00      QQQ   
ATOM   1390  DB1 DMETQ 267      23.683 -26.086  31.386  0.00  0.00      QQQ   
ATOM   1391  DB2 DMETQ 267      24.101 -24.470  30.616  0.00  0.00      QQQ   
ATOM   1392  DB3 DMETQ 267      24.554 -26.131  29.891  0.00  0.00      QQQ   
ATOM   1393  CB  DMETQ 268      -3.109 -15.944  29.470  0.00  0.00      QQQ   
ATOM   1394  OG  DMETQ 268      -1.719 -15.788  29.798  0.00  0.00      QQQ   
ATOM   1395  DG1 DMETQ 268      -1.441 -14.956  29.408  0.00  0.00      QQQ   
ATOM   1396  DB1 DMETQ 268      -3.700 -15.005  29.532  0.00  0.00      QQQ   
ATOM   1397  DB2 DMETQ 268      -3.591 -16.634  30.195  0.00  0.00      QQQ   
ATOM   1398  DB3 DMETQ 268      -3.174 -16.206  28.393  0.00  0.00      QQQ   
ATOM   1399  CB  DMETQ 269      29.865  -5.064 -33.026  0.00  0.00      QQQ   
ATOM   1400  OG  DMETQ 269      30.266  -4.962 -31.685  0.00  0.00      QQQ   
ATOM   1401  DG1 DMETQ 269      29.553  -5.295 -31.136  0.00  0.00      QQQ   
ATOM   1402  DB1 DMETQ 269      30.689  -5.104 -33.770  0.00  0.00      QQQ   
ATOM   1403  DB2 DMETQ 269      29.206  -4.201 -33.260  0.00  0.00      QQQ   
ATOM   1404  DB3 DMETQ 269      29.206  -5.918 -33.294  0.00  0.00      QQQ   
ATOM   1405  CB  DMETQ 270      24.798  11.356 -35.670  0.00  0.00      QQQ   
ATOM   1406  OG  DMETQ 270      23.530  11.856 -35.151  0.00  0.00      QQQ   
ATOM   1407  DG1 DMETQ 270      23.481  11.593 -34.229  0.00  0.00      QQQ   
ATOM   1408  DB1 DMETQ 270      25.097  11.743 -36.667  0.00  0.00      QQQ   
ATOM   1409  DB2 DMETQ 270      24.809  10.248 -35.754  0.00  0.00      QQQ   
ATOM   1410  DB3 DMETQ 270      25.627  11.615 -34.976  0.00  0.00      QQQ   
ATOM   1411  CB  DMETQ 271      22.861  22.598  27.983  0.00  0.00      QQQ   
ATOM   1412  OG  DMETQ 271      22.249  23.850  28.360  0.00  0.00      QQQ   
ATOM   1413  DG1 DMETQ 271      21.552  23.928  27.704  0.00  0.00      QQQ   
ATOM   1414  DB1 DMETQ 271      22.099  21.807  27.815  0.00  0.00      QQQ   
ATOM   1415  DB2 DMETQ 271      23.550  22.182  28.750  0.00  0.00      QQQ   
ATOM   1416  DB3 DMETQ 271      23.646  22.669  27.200  0.00  0.00      QQQ   
ATOM   1417  CB  DMETQ 273      -4.095  37.209  24.504  0.00  0.00      QQQ   
ATOM   1418  OG  DMETQ 273      -5.377  36.693  24.972  0.00  0.00      QQQ   
ATOM   1419  DG1 DMETQ 273      -5.213  36.199  25.779  0.00  0.00      QQQ   
ATOM   1420  DB1 DMETQ 273      -4.233  37.764  23.551  0.00  0.00      QQQ   
ATOM   1421  DB2 DMETQ 273      -3.313  36.424  24.432  0.00  0.00      QQQ   
ATOM   1422  DB3 DMETQ 273      -3.761  37.931  25.279  0.00  0.00      QQQ   
ATOM   1423  CB  DMETQ 274     -32.169 -10.040  -1.089  0.00  0.00      QQQ   
ATOM   1424  OG  DMETQ 274     -32.164 -11.479  -1.094  0.00  0.00      QQQ   
ATOM   1425  DG1 DMETQ 274     -31.239 -11.733  -1.125  0.00  0.00      QQQ   
ATOM   1426  DB1 DMETQ 274     -32.148  -9.622  -2.118  0.00  0.00      QQQ   
ATOM   1427  DB2 DMETQ 274     -31.450  -9.654  -0.335  0.00  0.00      QQQ   
ATOM   1428  DB3 DMETQ 274     -33.105  -9.605  -0.679  0.00  0.00      QQQ   
ATOM   1429  CB  DMETQ 276      11.564   8.121   2.752  0.00  0.00      QQQ   
ATOM   1430  OG  DMETQ 276      11.319   6.865   2.057  0.00  0.00      QQQ   
ATOM   1431  DG1 DMETQ 276      10.716   7.092   1.345  0.00  0.00      QQQ   
ATOM   1432  DB1 DMETQ 276      10.645   8.471   3.270  0.00  0.00      QQQ   
ATOM   1433  DB2 DMETQ 276      11.873   8.835   1.959  0.00  0.00      QQQ   
ATOM   1434  DB3 DMETQ 276      12.382   8.000   3.494  0.00  0.00      QQQ   
ATOM   1435  CB  DMETQ 277       9.710 -38.393 -40.353  0.00  0.00      QQQ   
ATOM   1436  OG  DMETQ 277       8.706 -38.146 -39.377  0.00  0.00      QQQ   
ATOM   1437  DG1 DMETQ 277       7.916 -38.640 -39.608  0.00  0.00      QQQ   
ATOM   1438  DB1 DMETQ 277       9.681 -39.474 -40.608  0.00  0.00      QQQ   
ATOM   1439  DB2 DMETQ 277      10.757 -38.233 -40.019  0.00  0.00      QQQ   
ATOM   1440  DB3 DMETQ 277       9.457 -37.778 -41.243  0.00  0.00      QQQ   
ATOM   1441  CB  DMETQ 278       5.580 -32.594  31.849  0.00  0.00      QQQ   
ATOM   1442  OG  DMETQ 278       6.385 -32.558  30.697  0.00  0.00      QQQ   
ATOM   1443  DG1 DMETQ 278       5.968 -32.037  30.007  0.00  0.00      QQQ   
ATOM   1444  DB1 DMETQ 278       4.660 -33.183  31.646  0.00  0.00      QQQ   
ATOM   1445  DB2 DMETQ 278       5.295 -31.523  31.926  0.00  0.00      QQQ   
ATOM   1446  DB3 DMETQ 278       6.014 -32.996  32.789  0.00  0.00      QQQ   
ATOM   1447  CB  DMETQ 279      -2.426  15.023 -15.589  0.00  0.00      QQQ   
ATOM   1448  OG  DMETQ 279      -2.711  16.306 -15.297  0.00  0.00      QQQ   
ATOM   1449  DG1 DMETQ 279      -3.191  16.290 -14.465  0.00  0.00      QQQ   
ATOM   1450  DB1 DMETQ 279      -2.063  14.481 -14.689  0.00  0.00      QQQ   
ATOM   1451  DB2 DMETQ 279      -1.487  14.999 -16.183  0.00  0.00      QQQ   
ATOM   1452  DB3 DMETQ 279      -3.203  14.527 -16.209  0.00  0.00      QQQ   
ATOM   1453  CB  DMETQ 280       3.338  29.163  23.247  0.00  0.00      QQQ   
ATOM   1454  OG  DMETQ 280       2.852  30.380  23.800  0.00  0.00      QQQ   
ATOM   1455  DG1 DMETQ 280       3.535  31.051  23.872  0.00  0.00      QQQ   
ATOM   1456  DB1 DMETQ 280       3.953  28.782  24.090  0.00  0.00      QQQ   
ATOM   1457  DB2 DMETQ 280       3.937  29.341  22.329  0.00  0.00      QQQ   
ATOM   1458  DB3 DMETQ 280       2.475  28.474  23.118  0.00  0.00      QQQ   
ATOM   1459  CB  DMETQ 281      18.131  -9.703 -19.128  0.00  0.00      QQQ   
ATOM   1460  OG  DMETQ 281      19.344  -9.959 -19.768  0.00  0.00      QQQ   
ATOM   1461  DG1 DMETQ 281      19.592 -10.848 -19.504  0.00  0.00      QQQ   
ATOM   1462  DB1 DMETQ 281      17.864  -8.629 -19.226  0.00  0.00      QQQ   
ATOM   1463  DB2 DMETQ 281      18.126 -10.069 -18.079  0.00  0.00      QQQ   
ATOM   1464  DB3 DMETQ 281      17.285 -10.202 -19.647  0.00  0.00      QQQ   
ATOM   1465  CB  DMETQ 282      14.781 -22.238  37.376  0.00  0.00      QQQ   
ATOM   1466  OG  DMETQ 282      15.535 -22.633  38.529  0.00  0.00      QQQ   
ATOM   1467  DG1 DMETQ 282      16.307 -23.097  38.197  0.00  0.00      QQQ   
ATOM   1468  DB1 DMETQ 282      15.146 -22.740  36.455  0.00  0.00      QQQ   
ATOM   1469  DB2 DMETQ 282      14.828 -21.137  37.239  0.00  0.00      QQQ   
ATOM   1470  DB3 DMETQ 282      13.746 -22.571  37.606  0.00  0.00      QQQ   
ATOM   1471  CB  DMETQ 284     -39.631  37.131   4.063  0.00  0.00      QQQ   
ATOM   1472  OG  DMETQ 284     -39.015  35.941   3.726  0.00  0.00      QQQ   
ATOM   1473  DG1 DMETQ 284     -39.664  35.234   3.743  0.00  0.00      QQQ   
ATOM   1474  DB1 DMETQ 284     -39.770  37.237   5.161  0.00  0.00      QQQ   
ATOM   1475  DB2 DMETQ 284     -40.643  37.187   3.608  0.00  0.00      QQQ   
ATOM   1476  DB3 DMETQ 284     -39.100  38.068   3.792  0.00  0.00      QQQ   
ATOM   1477  CB  DMETQ 285      36.370  13.883 -23.716  0.00  0.00      QQQ   
ATOM   1478  OG  DMETQ 285      35.886  14.007 -25.079  0.00  0.00      QQQ   
ATOM   1479  DG1 DMETQ 285      36.238  13.203 -25.468  0.00  0.00      QQQ   
ATOM   1480  DB1 DMETQ 285      37.461  14.072 -23.806  0.00  0.00      QQQ   
ATOM   1481  DB2 DMETQ 285      36.086  12.931 -23.219  0.00  0.00      QQQ   
ATOM   1482  DB3 DMETQ 285      35.919  14.721 -23.143  0.00  0.00      QQQ   
ATOM   1483  CB  DMETQ 286     -30.589  37.608   6.954  0.00  0.00      QQQ   
ATOM   1484  OG  DMETQ 286     -31.869  38.134   7.360  0.00  0.00      QQQ   
ATOM   1485  DG1 DMETQ 286     -32.458  37.705   6.735  0.00  0.00      QQQ   
ATOM   1486  DB1 DMETQ 286     -29.905  38.385   6.549  0.00  0.00      QQQ   
ATOM   1487  DB2 DMETQ 286     -30.768  36.901   6.116  0.00  0.00      QQQ   
ATOM   1488  DB3 DMETQ 286     -30.066  37.072   7.774  0.00  0.00      QQQ   
ATOM   1489  CB  DMETQ 288      16.969 -37.804  25.785  0.00  0.00      QQQ   
ATOM   1490  OG  DMETQ 288      16.660 -36.355  25.683  0.00  0.00      QQQ   
ATOM   1491  DG1 DMETQ 288      15.763 -36.261  25.356  0.00  0.00      QQQ   
ATOM   1492  DB1 DMETQ 288      17.747 -37.968  26.561  0.00  0.00      QQQ   
ATOM   1493  DB2 DMETQ 288      17.285 -38.246  24.816  0.00  0.00      QQQ   
ATOM   1494  DB3 DMETQ 288      16.065 -38.346  26.138  0.00  0.00      QQQ   
ATOM   1495  CB  DMETQ 289     -10.713   4.163 -23.277  0.00  0.00      QQQ   
ATOM   1496  OG  DMETQ 289     -11.959   3.449 -23.540  0.00  0.00      QQQ   
ATOM   1497  DG1 DMETQ 289     -11.784   2.721 -24.141  0.00  0.00      QQQ   
ATOM   1498  DB1 DMETQ 289      -9.975   3.346 -23.133  0.00  0.00      QQQ   
ATOM   1499  DB2 DMETQ 289     -10.777   4.835 -22.394  0.00  0.00      QQQ   
ATOM   1500  DB3 DMETQ 289     -10.377   4.718 -24.179  0.00  0.00      QQQ   
ATOM   1501  CB  DMETQ 290     -34.596   3.360  25.959  0.00  0.00      QQQ   
ATOM   1502  OG  DMETQ 290     -33.379   4.041  25.853  0.00  0.00      QQQ   
ATOM   1503  DG1 DMETQ 290     -33.101   4.226  26.753  0.00  0.00      QQQ   
ATOM   1504  DB1 DMETQ 290     -34.712   2.660  26.814  0.00  0.00      QQQ   
ATOM   1505  DB2 DMETQ 290     -34.669   2.628  25.127  0.00  0.00      QQQ   
ATOM   1506  DB3 DMETQ 290     -35.438   4.083  25.940  0.00  0.00      QQQ   
ATOM   1507  CB  DMETQ 291       8.392 -20.764  35.764  0.00  0.00      QQQ   
ATOM   1508  OG  DMETQ 291       9.585 -20.800  34.937  0.00  0.00      QQQ   
ATOM   1509  DG1 DMETQ 291       9.422 -21.310  34.141  0.00  0.00      QQQ   
ATOM   1510  DB1 DMETQ 291       8.691 -21.225  36.729  0.00  0.00      QQQ   
ATOM   1511  DB2 DMETQ 291       7.522 -21.349  35.397  0.00  0.00      QQQ   
ATOM   1512  DB3 DMETQ 291       8.053 -19.739  36.028  0.00  0.00      QQQ   
ATOM   1513  CB  DMETQ 292      36.863 -12.216  25.678  0.00  0.00      QQQ   
ATOM   1514  OG  DMETQ 292      36.101 -12.699  26.774  0.00  0.00      QQQ   
ATOM   1515  DG1 DMETQ 292      36.730 -12.938  27.459  0.00  0.00      QQQ   
ATOM   1516  DB1 DMETQ 292      37.555 -13.010  25.323  0.00  0.00      QQQ   
ATOM   1517  DB2 DMETQ 292      37.384 -11.288  25.997  0.00  0.00      QQQ   
ATOM   1518  DB3 DMETQ 292      36.178 -11.994  24.832  0.00  0.00      QQQ   
ATOM   1519  CB  DMETQ 293       8.445 -15.682 -33.931  0.00  0.00      QQQ   
ATOM   1520  OG  DMETQ 293       9.774 -15.401 -33.655  0.00  0.00      QQQ   
ATOM   1521  DG1 DMETQ 293      10.272 -16.221 -33.684  0.00  0.00      QQQ   
ATOM   1522  DB1 DMETQ 293       7.907 -14.743 -33.676  0.00  0.00      QQQ   
ATOM   1523  DB2 DMETQ 293       8.096 -16.552 -33.336  0.00  0.00      QQQ   
ATOM   1524  DB3 DMETQ 293       8.390 -15.939 -35.010  0.00  0.00      QQQ   
ATOM   1525  CB  DMETQ 294     -36.749 -36.168 -39.140  0.00  0.00      QQQ   
ATOM   1526  OG  DMETQ 294     -37.727 -36.407 -40.145  0.00  0.00      QQQ   
ATOM   1527  DG1 DMETQ 294     -37.821 -37.347 -40.318  0.00  0.00      QQQ   
ATOM   1528  DB1 DMETQ 294     -36.869 -36.840 -38.263  0.00  0.00      QQQ   
ATOM   1529  DB2 DMETQ 294     -36.877 -35.091 -38.900  0.00  0.00      QQQ   
ATOM   1530  DB3 DMETQ 294     -35.713 -36.352 -39.496  0.00  0.00      QQQ   
ATOM   1531  CB  DMETQ 295       8.267  -8.690 -12.611  0.00  0.00      QQQ   
ATOM   1532  OG  DMETQ 295       8.746  -9.307 -13.844  0.00  0.00      QQQ   
ATOM   1533  DG1 DMETQ 295       8.003  -9.729 -14.281  0.00  0.00      QQQ   
ATOM   1534  DB1 DMETQ 295       7.260  -8.267 -12.818  0.00  0.00      QQQ   
ATOM   1535  DB2 DMETQ 295       9.037  -7.957 -12.289  0.00  0.00      QQQ   
ATOM   1536  DB3 DMETQ 295       8.193  -9.405 -11.764  0.00  0.00      QQQ   
ATOM   1537  CB  DMETQ 296     -16.308  14.009  13.400  0.00  0.00      QQQ   
ATOM   1538  OG  DMETQ 296     -16.150  15.447  13.487  0.00  0.00      QQQ   
ATOM   1539  DG1 DMETQ 296     -15.900  15.549  14.409  0.00  0.00      QQQ   
ATOM   1540  DB1 DMETQ 296     -16.525  13.786  12.333  0.00  0.00      QQQ   
ATOM   1541  DB2 DMETQ 296     -17.152  13.641  14.022  0.00  0.00      QQQ   
ATOM   1542  DB3 DMETQ 296     -15.392  13.483  13.744  0.00  0.00      QQQ   
ATOM   1543  CB  DMETQ 297      26.951  10.269   2.493  0.00  0.00      QQQ   
ATOM   1544  OG  DMETQ 297      26.583  10.416   3.878  0.00  0.00      QQQ   
ATOM   1545  DG1 DMETQ 297      26.843   9.595   4.301  0.00  0.00      QQQ   
ATOM   1546  DB1 DMETQ 297      26.324   9.495   2.000  0.00  0.00      QQQ   
ATOM   1547  DB2 DMETQ 297      28.013   9.953   2.409  0.00  0.00      QQQ   
ATOM   1548  DB3 DMETQ 297      26.969  11.128   1.789  0.00  0.00      QQQ   
ATOM   1549  CB  DMETQ 300      20.285  13.150 -26.908  0.00  0.00      QQQ   
ATOM   1550  OG  DMETQ 300      21.405  12.879 -27.722  0.00  0.00      QQQ   
ATOM   1551  DG1 DMETQ 300      21.314  12.021 -28.145  0.00  0.00      QQQ   
ATOM   1552  DB1 DMETQ 300      19.545  12.322 -26.879  0.00  0.00      QQQ   
ATOM   1553  DB2 DMETQ 300      19.638  14.000 -27.212  0.00  0.00      QQQ   
ATOM   1554  DB3 DMETQ 300      20.633  13.493 -25.910  0.00  0.00      QQQ   
ATOM   1555  CB  DMETQ 301      -2.606 -34.807  19.413  0.00  0.00      QQQ   
ATOM   1556  OG  DMETQ 301      -2.197 -35.155  20.762  0.00  0.00      QQQ   
ATOM   1557  DG1 DMETQ 301      -2.320 -34.358  21.283  0.00  0.00      QQQ   
ATOM   1558  DB1 DMETQ 301      -1.878 -34.113  18.942  0.00  0.00      QQQ   
ATOM   1559  DB2 DMETQ 301      -3.551 -34.223  19.421  0.00  0.00      QQQ   
ATOM   1560  DB3 DMETQ 301      -2.724 -35.658  18.708  0.00  0.00      QQQ   
ATOM   1561  CB  DMETQ 302      29.274  17.073 -24.033  0.00  0.00      QQQ   
ATOM   1562  OG  DMETQ 302      28.796  15.744 -23.966  0.00  0.00      QQQ   
ATOM   1563  DG1 DMETQ 302      28.756  15.484 -24.889  0.00  0.00      QQQ   
ATOM   1564  DB1 DMETQ 302      29.347  17.507 -23.013  0.00  0.00      QQQ   
ATOM   1565  DB2 DMETQ 302      28.529  17.655 -24.617  0.00  0.00      QQQ   
ATOM   1566  DB3 DMETQ 302      30.246  17.093 -24.571  0.00  0.00      QQQ   
ATOM   1567  CB  DMETQ 303      28.816   6.994  15.028  0.00  0.00      QQQ   
ATOM   1568  OG  DMETQ 303      29.092   8.394  14.980  0.00  0.00      QQQ   
ATOM   1569  DG1 DMETQ 303      29.902   8.510  15.481  0.00  0.00      QQQ   
ATOM   1570  DB1 DMETQ 303      29.740   6.415  14.816  0.00  0.00      QQQ   
ATOM   1571  DB2 DMETQ 303      27.925   6.794  14.396  0.00  0.00      QQQ   
ATOM   1572  DB3 DMETQ 303      28.538   6.530  15.998  0.00  0.00      QQQ   
ATOM   1573  CB  DMETQ 304     -40.722  24.591  11.836  0.00  0.00      QQQ   
ATOM   1574  OG  DMETQ 304     -42.049  24.062  12.075  0.00  0.00      QQQ   
ATOM   1575  DG1 DMETQ 304     -42.474  23.911  11.228  0.00  0.00      QQQ   
ATOM   1576  DB1 DMETQ 304     -40.352  25.083  12.761  0.00  0.00      QQQ   
ATOM   1577  DB2 DMETQ 304     -40.785  25.340  11.018  0.00  0.00      QQQ   
ATOM   1578  DB3 DMETQ 304     -39.981  23.823  11.527  0.00  0.00      QQQ   
ATOM   1579  CB  DMETQ 306     -37.528  10.478 -30.752  0.00  0.00      QQQ   
ATOM   1580  OG  DMETQ 306     -36.685  11.645 -30.821  0.00  0.00      QQQ   
ATOM   1581  DG1 DMETQ 306     -36.318  11.848 -29.957  0.00  0.00      QQQ   
ATOM   1582  DB1 DMETQ 306     -38.595  10.741 -30.914  0.00  0.00      QQQ   
ATOM   1583  DB2 DMETQ 306     -37.459   9.957 -29.774  0.00  0.00      QQQ   
ATOM   1584  DB3 DMETQ 306     -37.173   9.709 -31.472  0.00  0.00      QQQ   
ATOM   1585  CB  DMETQ 307      -6.849  -1.283  13.887  0.00  0.00      QQQ   
ATOM   1586  OG  DMETQ 307      -5.626  -1.747  13.295  0.00  0.00      QQQ   
ATOM   1587  DG1 DMETQ 307      -5.749  -2.261  12.494  0.00  0.00      QQQ   
ATOM   1588  DB1 DMETQ 307      -7.608  -0.836  13.209  0.00  0.00      QQQ   
ATOM   1589  DB2 DMETQ 307      -6.628  -0.610  14.743  0.00  0.00      QQQ   
ATOM   1590  DB3 DMETQ 307      -7.283  -2.159  14.415  0.00  0.00      QQQ   
ATOM   1591  CB  DMETQ 308      11.249 -32.654  12.269  0.00  0.00      QQQ   
ATOM   1592  OG  DMETQ 308      12.666 -32.315  12.308  0.00  0.00      QQQ   
ATOM   1593  DG1 DMETQ 308      13.118 -33.068  12.696  0.00  0.00      QQQ   
ATOM   1594  DB1 DMETQ 308      10.936 -32.801  13.325  0.00  0.00      QQQ   
ATOM   1595  DB2 DMETQ 308      11.040 -33.549  11.647  0.00  0.00      QQQ   
ATOM   1596  DB3 DMETQ 308      10.598 -31.888  11.796  0.00  0.00      QQQ   
ATOM   1597  CB  DMETQ 309      32.280  20.423  30.049  0.00  0.00      QQQ   
ATOM   1598  OG  DMETQ 309      32.414  21.690  29.383  0.00  0.00      QQQ   
ATOM   1599  DG1 DMETQ 309      31.691  22.282  29.603  0.00  0.00      QQQ   
ATOM   1600  DB1 DMETQ 309      31.593  19.727  29.521  0.00  0.00      QQQ   
ATOM   1601  DB2 DMETQ 309      31.964  20.548  31.107  0.00  0.00      QQQ   
ATOM   1602  DB3 DMETQ 309      33.249  19.882  30.095  0.00  0.00      QQQ   
ATOM   1603  CB  DMETQ 310     -15.169 -23.752  19.487  0.00  0.00      QQQ   
ATOM   1604  OG  DMETQ 310     -14.601 -24.934  18.794  0.00  0.00      QQQ   
ATOM   1605  DG1 DMETQ 310     -14.983 -25.705  19.220  0.00  0.00      QQQ   
ATOM   1606  DB1 DMETQ 310     -14.367 -22.988  19.567  0.00  0.00      QQQ   
ATOM   1607  DB2 DMETQ 310     -15.317 -24.176  20.503  0.00  0.00      QQQ   
ATOM   1608  DB3 DMETQ 310     -16.133 -23.341  19.120  0.00  0.00      QQQ   
ATOM   1609  CB  DMETQ 311     -34.309  13.167 -28.757  0.00  0.00      QQQ   
ATOM   1610  OG  DMETQ 311     -35.423  12.429 -28.255  0.00  0.00      QQQ   
ATOM   1611  DG1 DMETQ 311     -35.387  12.586 -27.308  0.00  0.00      QQQ   
ATOM   1612  DB1 DMETQ 311     -34.499  14.256 -28.651  0.00  0.00      QQQ   
ATOM   1613  DB2 DMETQ 311     -33.997  12.990 -29.808  0.00  0.00      QQQ   
ATOM   1614  DB3 DMETQ 311     -33.377  13.001 -28.176  0.00  0.00      QQQ   
ATOM   1615  CB  DMETQ 312     -34.345  19.985  -6.249  0.00  0.00      QQQ   
ATOM   1616  OG  DMETQ 312     -33.448  19.767  -7.299  0.00  0.00      QQQ   
ATOM   1617  DG1 DMETQ 312     -32.911  20.550  -7.440  0.00  0.00      QQQ   
ATOM   1618  DB1 DMETQ 312     -35.149  20.557  -6.759  0.00  0.00      QQQ   
ATOM   1619  DB2 DMETQ 312     -33.941  20.578  -5.401  0.00  0.00      QQQ   
ATOM   1620  DB3 DMETQ 312     -34.596  19.013  -5.774  0.00  0.00      QQQ   
ATOM   1621  CB  DMETQ 313      17.574   1.090 -12.501  0.00  0.00      QQQ   
ATOM   1622  OG  DMETQ 313      18.085   2.340 -12.917  0.00  0.00      QQQ   
ATOM   1623  DG1 DMETQ 313      19.001   2.131 -13.114  0.00  0.00      QQQ   
ATOM   1624  DB1 DMETQ 313      18.351   0.490 -11.981  0.00  0.00      QQQ   
ATOM   1625  DB2 DMETQ 313      17.189   0.475 -13.342  0.00  0.00      QQQ   
ATOM   1626  DB3 DMETQ 313      16.697   1.375 -11.881  0.00  0.00      QQQ   
ATOM   1627  CB  DMETQ 314      15.719   8.957  35.658  0.00  0.00      QQQ   
ATOM   1628  OG  DMETQ 314      14.866   7.839  35.226  0.00  0.00      QQQ   
ATOM   1629  DG1 DMETQ 314      14.000   8.243  35.125  0.00  0.00      QQQ   
ATOM   1630  DB1 DMETQ 314      15.277   9.640  36.415  0.00  0.00      QQQ   
ATOM   1631  DB2 DMETQ 314      15.991   9.594  34.790  0.00  0.00      QQQ   
ATOM   1632  DB3 DMETQ 314      16.717   8.519  35.876  0.00  0.00      QQQ   
ATOM   1633  CB  DMETQ 315     -34.279  12.184 -10.798  0.00  0.00      QQQ   
ATOM   1634  OG  DMETQ 315     -34.434  10.990 -10.120  0.00  0.00      QQQ   
ATOM   1635  DG1 DMETQ 315     -34.137  10.283 -10.696  0.00  0.00      QQQ   
ATOM   1636  DB1 DMETQ 315     -34.927  12.081 -11.694  0.00  0.00      QQQ   
ATOM   1637  DB2 DMETQ 315     -33.229  12.430 -11.065  0.00  0.00      QQQ   
ATOM   1638  DB3 DMETQ 315     -34.638  13.018 -10.158  0.00  0.00      QQQ   
ATOM   1639  CB  DMETQ 316      25.808 -39.892   7.772  0.00  0.00      QQQ   
ATOM   1640  OG  DMETQ 316      27.107 -40.478   7.700  0.00  0.00      QQQ   
ATOM   1641  DG1 DMETQ 316      27.653 -39.735   7.434  0.00  0.00      QQQ   
ATOM   1642  DB1 DMETQ 316      25.800 -38.866   7.345  0.00  0.00      QQQ   
ATOM   1643  DB2 DMETQ 316      25.548 -39.941   8.851  0.00  0.00      QQQ   
ATOM   1644  DB3 DMETQ 316      25.134 -40.552   7.185  0.00  0.00      QQQ   
ATOM   1645  CB  DMETQ 318      34.532 -25.154  -6.691  0.00  0.00      QQQ   
ATOM   1646  OG  DMETQ 318      33.650 -26.292  -6.477  0.00  0.00      QQQ   
ATOM   1647  DG1 DMETQ 318      34.191 -27.067  -6.308  0.00  0.00      QQQ   
ATOM   1648  DB1 DMETQ 318      33.935 -24.237  -6.881  0.00  0.00      QQQ   
ATOM   1649  DB2 DMETQ 318      34.921 -25.451  -7.689  0.00  0.00      QQQ   
ATOM   1650  DB3 DMETQ 318      35.239 -25.117  -5.835  0.00  0.00      QQQ   
ATOM   1651  CB  DMETQ 319      -1.034  21.141 -22.102  0.00  0.00      QQQ   
ATOM   1652  OG  DMETQ 319      -1.832  21.212 -23.287  0.00  0.00      QQQ   
ATOM   1653  DG1 DMETQ 319      -2.616  21.721 -23.065  0.00  0.00      QQQ   
ATOM   1654  DB1 DMETQ 319      -1.372  21.974 -21.450  0.00  0.00      QQQ   
ATOM   1655  DB2 DMETQ 319       0.027  21.326 -22.375  0.00  0.00      QQQ   
ATOM   1656  DB3 DMETQ 319      -1.103  20.234 -21.464  0.00  0.00      QQQ   
ATOM   1657  CB  DMETQ 320     -38.380 -17.816  -5.936  0.00  0.00      QQQ   
ATOM   1658  OG  DMETQ 320     -39.690 -18.076  -6.515  0.00  0.00      QQQ   
ATOM   1659  DG1 DMETQ 320     -39.904 -18.922  -6.115  0.00  0.00      QQQ   
ATOM   1660  DB1 DMETQ 320     -37.917 -17.031  -6.571  0.00  0.00      QQQ   
ATOM   1661  DB2 DMETQ 320     -37.829 -18.775  -6.037  0.00  0.00      QQQ   
ATOM   1662  DB3 DMETQ 320     -38.427 -17.535  -4.862  0.00  0.00      QQQ   
ATOM   1663  CB  DMETQ 321     -25.798  34.344 -12.881  0.00  0.00      QQQ   
ATOM   1664  OG  DMETQ 321     -27.041  34.732 -12.395  0.00  0.00      QQQ   
ATOM   1665  DG1 DMETQ 321     -27.601  33.971 -12.564  0.00  0.00      QQQ   
ATOM   1666  DB1 DMETQ 321     -25.285  33.526 -12.331  0.00  0.00      QQQ   
ATOM   1667  DB2 DMETQ 321     -25.122  35.218 -12.765  0.00  0.00      QQQ   
ATOM   1668  DB3 DMETQ 321     -25.997  34.039 -13.931  0.00  0.00      QQQ   
ATOM   1669  CB  DMETQ 322      17.046  31.798 -32.634  0.00  0.00      QQQ   
ATOM   1670  OG  DMETQ 322      17.316  33.110 -33.080  0.00  0.00      QQQ   
ATOM   1671  DG1 DMETQ 322      17.768  33.101 -33.927  0.00  0.00      QQQ   
ATOM   1672  DB1 DMETQ 322      16.767  31.730 -31.561  0.00  0.00      QQQ   
ATOM   1673  DB2 DMETQ 322      17.968  31.208 -32.824  0.00  0.00      QQQ   
ATOM   1674  DB3 DMETQ 322      16.231  31.407 -33.280  0.00  0.00      QQQ   
ATOM   1675  CB  DMETQ 323      33.526 -25.497 -31.660  0.00  0.00      QQQ   
ATOM   1676  OG  DMETQ 323      32.811 -24.419 -31.282  0.00  0.00      QQQ   
ATOM   1677  DG1 DMETQ 323      33.042 -23.632 -31.782  0.00  0.00      QQQ   
ATOM   1678  DB1 DMETQ 323      33.011 -26.399 -31.266  0.00  0.00      QQQ   
ATOM   1679  DB2 DMETQ 323      34.528 -25.513 -31.179  0.00  0.00      QQQ   
ATOM   1680  DB3 DMETQ 323      33.643 -25.576 -32.762  0.00  0.00      QQQ   
ATOM   1681  CB  DMETQ 324     -15.151   5.334 -37.986  0.00  0.00      QQQ   
ATOM   1682  OG  DMETQ 324     -14.198   6.384 -37.913  0.00  0.00      QQQ   
ATOM   1683  DG1 DMETQ 324     -14.639   7.116 -37.474  0.00  0.00      QQQ   
ATOM   1684  DB1 DMETQ 324     -14.865   4.575 -38.746  0.00  0.00      QQQ   
ATOM   1685  DB2 DMETQ 324     -16.100   5.807 -38.316  0.00  0.00      QQQ   
ATOM   1686  DB3 DMETQ 324     -15.237   4.806 -37.013  0.00  0.00      QQQ   
ATOM   1687  CB  DMETQ 325       6.977  -1.642 -31.441  0.00  0.00      QQQ   
ATOM   1688  OG  DMETQ 325       5.893  -2.427 -30.975  0.00  0.00      QQQ   
ATOM   1689  DG1 DMETQ 325       6.023  -2.477 -30.025  0.00  0.00      QQQ   
ATOM   1690  DB1 DMETQ 325       7.940  -1.754 -30.898  0.00  0.00      QQQ   
ATOM   1691  DB2 DMETQ 325       6.826  -0.542 -31.417  0.00  0.00      QQQ   
ATOM   1692  DB3 DMETQ 325       7.072  -1.955 -32.502  0.00  0.00      QQQ   
ATOM   1693  CB  DMETQ 326      -0.346   7.002  29.270  0.00  0.00      QQQ   
ATOM   1694  OG  DMETQ 326      -1.633   6.800  29.766  0.00  0.00      QQQ   
ATOM   1695  DG1 DMETQ 326      -2.222   6.882  29.012  0.00  0.00      QQQ   
ATOM   1696  DB1 DMETQ 326      -0.413   7.914  28.639  0.00  0.00      QQQ   
ATOM   1697  DB2 DMETQ 326       0.022   6.142  28.672  0.00  0.00      QQQ   
ATOM   1698  DB3 DMETQ 326       0.380   7.091  30.106  0.00  0.00      QQQ   
ATOM   1699  CB  DMETQ 327      -6.034 -40.373 -28.954  0.00  0.00      QQQ   
ATOM   1700  OG  DMETQ 327      -6.745 -39.223 -29.462  0.00  0.00      QQQ   
ATOM   1701  DG1 DMETQ 327      -7.577 -39.516 -29.840  0.00  0.00      QQQ   
ATOM   1702  DB1 DMETQ 327      -5.648 -41.054 -29.743  0.00  0.00      QQQ   
ATOM   1703  DB2 DMETQ 327      -6.807 -40.878 -28.335  0.00  0.00      QQQ   
ATOM   1704  DB3 DMETQ 327      -5.157 -40.015 -28.374  0.00  0.00      QQQ   
ATOM   1705  CB  DMETQ 328      12.316  26.718   4.384  0.00  0.00      QQQ   
ATOM   1706  OG  DMETQ 328      13.330  27.670   4.655  0.00  0.00      QQQ   
ATOM   1707  DG1 DMETQ 328      12.964  28.244   5.331  0.00  0.00      QQQ   
ATOM   1708  DB1 DMETQ 328      11.410  27.235   4.003  0.00  0.00      QQQ   
ATOM   1709  DB2 DMETQ 328      12.022  26.174   5.307  0.00  0.00      QQQ   
ATOM   1710  DB3 DMETQ 328      12.770  26.082   3.594  0.00  0.00      QQQ   
ATOM   1711  CB  DMETQ 329     -16.247 -14.603  26.181  0.00  0.00      QQQ   
ATOM   1712  OG  DMETQ 329     -15.362 -14.062  27.266  0.00  0.00      QQQ   
ATOM   1713  DG1 DMETQ 329     -15.879 -13.712  27.995  0.00  0.00      QQQ   
ATOM   1714  DB1 DMETQ 329     -16.457 -15.677  26.373  0.00  0.00      QQQ   
ATOM   1715  DB2 DMETQ 329     -16.014 -14.318  25.132  0.00  0.00      QQQ   
ATOM   1716  DB3 DMETQ 329     -17.254 -14.152  26.308  0.00  0.00      QQQ   
ATOM   1717  CB  DMETQ 330      34.562   2.349  19.858  0.00  0.00      QQQ   
ATOM   1718  OG  DMETQ 330      34.273   2.519  18.490  0.00  0.00      QQQ   
ATOM   1719  DG1 DMETQ 330      35.052   2.197  18.031  0.00  0.00      QQQ   
ATOM   1720  DB1 DMETQ 330      35.606   2.673  20.056  0.00  0.00      QQQ   
ATOM   1721  DB2 DMETQ 330      34.540   1.305  20.240  0.00  0.00      QQQ   
ATOM   1722  DB3 DMETQ 330      33.949   3.077  20.432  0.00  0.00      QQQ   
ATOM   1723  CB  DMETQ 331      33.633 -16.001  16.254  0.00  0.00      QQQ   
ATOM   1724  OG  DMETQ 331      33.931 -16.080  17.694  0.00  0.00      QQQ   
ATOM   1725  DG1 DMETQ 331      34.815 -16.423  17.845  0.00  0.00      QQQ   
ATOM   1726  DB1 DMETQ 331      32.547 -15.774  16.195  0.00  0.00      QQQ   
ATOM   1727  DB2 DMETQ 331      33.894 -16.952  15.743  0.00  0.00      QQQ   
ATOM   1728  DB3 DMETQ 331      34.245 -15.200  15.787  0.00  0.00      QQQ   
ATOM   1729  CB  DMETQ 332      36.205  26.429 -34.992  0.00  0.00      QQQ   
ATOM   1730  OG  DMETQ 332      37.155  27.363 -35.347  0.00  0.00      QQQ   
ATOM   1731  DG1 DMETQ 332      37.064  27.395 -36.302  0.00  0.00      QQQ   
ATOM   1732  DB1 DMETQ 332      35.232  26.956 -35.094  0.00  0.00      QQQ   
ATOM   1733  DB2 DMETQ 332      36.327  26.218 -33.909  0.00  0.00      QQQ   
ATOM   1734  DB3 DMETQ 332      36.207  25.527 -35.640  0.00  0.00      QQQ   
ATOM   1735  CB  DMETQ 333     -30.360  36.124  11.571  0.00  0.00      QQQ   
ATOM   1736  OG  DMETQ 333     -29.649  37.340  11.799  0.00  0.00      QQQ   
ATOM   1737  DG1 DMETQ 333     -30.235  38.003  12.171  0.00  0.00      QQQ   
ATOM   1738  DB1 DMETQ 333     -29.975  35.287  12.192  0.00  0.00      QQQ   
ATOM   1739  DB2 DMETQ 333     -30.511  35.793  10.521  0.00  0.00      QQQ   
ATOM   1740  DB3 DMETQ 333     -31.392  36.241  11.966  0.00  0.00      QQQ   
ATOM   1741  CB  DMETQ 334      -1.217   0.573  39.035  0.00  0.00      QQQ   
ATOM   1742  OG  DMETQ 334      -0.284  -0.343  39.615  0.00  0.00      QQQ   
ATOM   1743  DG1 DMETQ 334       0.379  -0.580  38.963  0.00  0.00      QQQ   
ATOM   1744  DB1 DMETQ 334      -1.368   0.359  37.955  0.00  0.00      QQQ   
ATOM   1745  DB2 DMETQ 334      -0.743   1.577  39.074  0.00  0.00      QQQ   
ATOM   1746  DB3 DMETQ 334      -2.162   0.685  39.608  0.00  0.00      QQQ   
ATOM   1747  CB  DMETQ 335       4.526  13.282   0.397  0.00  0.00      QQQ   
ATOM   1748  OG  DMETQ 335       3.541  14.303   0.333  0.00  0.00      QQQ   
ATOM   1749  DG1 DMETQ 335       3.990  15.151   0.367  0.00  0.00      QQQ   
ATOM   1750  DB1 DMETQ 335       5.246  13.540   1.203  0.00  0.00      QQQ   
ATOM   1751  DB2 DMETQ 335       4.971  13.168  -0.615  0.00  0.00      QQQ   
ATOM   1752  DB3 DMETQ 335       4.031  12.327   0.676  0.00  0.00      QQQ   
ATOM   1753  CB  DMETQ 336      37.234  20.873  11.110  0.00  0.00      QQQ   
ATOM   1754  OG  DMETQ 336      38.078  19.772  11.259  0.00  0.00      QQQ   
ATOM   1755  DG1 DMETQ 336      37.767  19.048  10.712  0.00  0.00      QQQ   
ATOM   1756  DB1 DMETQ 336      36.189  20.785  11.479  0.00  0.00      QQQ   
ATOM   1757  DB2 DMETQ 336      37.127  21.080  10.024  0.00  0.00      QQQ   
ATOM   1758  DB3 DMETQ 336      37.647  21.729  11.686  0.00  0.00      QQQ   
ATOM   1759  CB  DMETQ 338     -39.887 -22.886  32.255  0.00  0.00      QQQ   
ATOM   1760  OG  DMETQ 338     -41.269 -22.834  32.156  0.00  0.00      QQQ   
ATOM   1761  DG1 DMETQ 338     -41.566 -22.018  32.566  0.00  0.00      QQQ   
ATOM   1762  DB1 DMETQ 338     -39.499 -23.617  32.996  0.00  0.00      QQQ   
ATOM   1763  DB2 DMETQ 338     -39.454 -21.868  32.355  0.00  0.00      QQQ   
ATOM   1764  DB3 DMETQ 338     -39.478 -23.125  31.250  0.00  0.00      QQQ   
ATOM   1765  CB  DMETQ 339      30.279 -25.169 -28.837  0.00  0.00      QQQ   
ATOM   1766  OG  DMETQ 339      31.693 -25.076 -28.785  0.00  0.00      QQQ   
ATOM   1767  DG1 DMETQ 339      32.033 -24.937 -29.672  0.00  0.00      QQQ   
ATOM   1768  DB1 DMETQ 339      29.942 -25.473 -27.824  0.00  0.00      QQQ   
ATOM   1769  DB2 DMETQ 339      29.856 -25.886 -29.574  0.00  0.00      QQQ   
ATOM   1770  DB3 DMETQ 339      29.874 -24.154 -29.036  0.00  0.00      QQQ   
ATOM   1771  CB  DMETQ 340     -31.899   9.756   4.286  0.00  0.00      QQQ   
ATOM   1772  OG  DMETQ 340     -31.249  10.457   3.233  0.00  0.00      QQQ   
ATOM   1773  DG1 DMETQ 340     -30.464  10.871   3.600  0.00  0.00      QQQ   
ATOM   1774  DB1 DMETQ 340     -32.836   9.367   3.833  0.00  0.00      QQQ   
ATOM   1775  DB2 DMETQ 340     -32.110  10.467   5.113  0.00  0.00      QQQ   
ATOM   1776  DB3 DMETQ 340     -31.308   8.861   4.578  0.00  0.00      QQQ   
ATOM   1777  CB  DMETQ 341       0.770 -29.569  12.142  0.00  0.00      QQQ   
ATOM   1778  OG  DMETQ 341       0.955 -28.135  11.873  0.00  0.00      QQQ   
ATOM   1779  DG1 DMETQ 341       1.584 -28.110  11.149  0.00  0.00      QQQ   
ATOM   1780  DB1 DMETQ 341       0.400 -30.167  11.283  0.00  0.00      QQQ   
ATOM   1781  DB2 DMETQ 341       0.073 -29.770  12.984  0.00  0.00      QQQ   
ATOM   1782  DB3 DMETQ 341       1.722 -29.998  12.522  0.00  0.00      QQQ   
ATOM   1783  CB  DMETQ 342      17.453  -5.037  34.185  0.00  0.00      QQQ   
ATOM   1784  OG  DMETQ 342      18.575  -4.211  33.911  0.00  0.00      QQQ   
ATOM   1785  DG1 DMETQ 342      18.785  -4.111  32.980  0.00  0.00      QQQ   
ATOM   1786  DB1 DMETQ 342      16.499  -4.484  34.056  0.00  0.00      QQQ   
ATOM   1787  DB2 DMETQ 342      17.479  -5.343  35.253  0.00  0.00      QQQ   
ATOM   1788  DB3 DMETQ 342      17.420  -5.928  33.522  0.00  0.00      QQQ   
ATOM   1789  CB  DMETQ 343      -1.730  28.641 -25.193  0.00  0.00      QQQ   
ATOM   1790  OG  DMETQ 343      -1.928  29.649 -24.171  0.00  0.00      QQQ   
ATOM   1791  DG1 DMETQ 343      -2.778  29.436 -23.779  0.00  0.00      QQQ   
ATOM   1792  DB1 DMETQ 343      -2.430  28.756 -26.048  0.00  0.00      QQQ   
ATOM   1793  DB2 DMETQ 343      -2.002  27.676 -24.713  0.00  0.00      QQQ   
ATOM   1794  DB3 DMETQ 343      -0.720  28.544 -25.645  0.00  0.00      QQQ   
ATOM   1795  CB  DMETQ 344      31.678  29.146  39.637  0.00  0.00      QQQ   
ATOM   1796  OG  DMETQ 344      31.904  27.786  40.020  0.00  0.00      QQQ   
ATOM   1797  DG1 DMETQ 344      31.107  27.466  40.450  0.00  0.00      QQQ   
ATOM   1798  DB1 DMETQ 344      31.456  29.669  40.592  0.00  0.00      QQQ   
ATOM   1799  DB2 DMETQ 344      30.989  29.302  38.780  0.00  0.00      QQQ   
ATOM   1800  DB3 DMETQ 344      32.630  29.631  39.334  0.00  0.00      QQQ   
ATOM   1801  CB  DMETQ 345      14.869 -38.628  13.316  0.00  0.00      QQQ   
ATOM   1802  OG  DMETQ 345      16.131 -38.435  13.938  0.00  0.00      QQQ   
ATOM   1803  DG1 DMETQ 345      16.094 -38.611  14.881  0.00  0.00      QQQ   
ATOM   1804  DB1 DMETQ 345      14.033 -38.015  13.717  0.00  0.00      QQQ   
ATOM   1805  DB2 DMETQ 345      14.736 -39.728  13.402  0.00  0.00      QQQ   
ATOM   1806  DB3 DMETQ 345      14.980 -38.455  12.224  0.00  0.00      QQQ   
ATOM   1807  CB  DMETQ 346      -6.283   6.028  16.291  0.00  0.00      QQQ   
ATOM   1808  OG  DMETQ 346      -7.381   6.778  15.850  0.00  0.00      QQQ   
ATOM   1809  DG1 DMETQ 346      -7.900   6.096  15.417  0.00  0.00      QQQ   
ATOM   1810  DB1 DMETQ 346      -6.764   5.190  16.838  0.00  0.00      QQQ   
ATOM   1811  DB2 DMETQ 346      -5.677   6.532  17.075  0.00  0.00      QQQ   
ATOM   1812  DB3 DMETQ 346      -5.750   5.750  15.357  0.00  0.00      QQQ   
ATOM   1813  CB  DMETQ 347      34.375 -19.205  36.633  0.00  0.00      QQQ   
ATOM   1814  OG  DMETQ 347      34.578 -19.955  35.422  0.00  0.00      QQQ   
ATOM   1815  DG1 DMETQ 347      34.054 -20.758  35.461  0.00  0.00      QQQ   
ATOM   1816  DB1 DMETQ 347      35.052 -18.324  36.655  0.00  0.00      QQQ   
ATOM   1817  DB2 DMETQ 347      34.684 -19.843  37.488  0.00  0.00      QQQ   
ATOM   1818  DB3 DMETQ 347      33.327 -18.857  36.758  0.00  0.00      QQQ   
ATOM   1819  CB  DMETQ 348     -26.497 -11.812 -16.946  0.00  0.00      QQQ   
ATOM   1820  OG  DMETQ 348     -25.994 -12.561 -18.017  0.00  0.00      QQQ   
ATOM   1821  DG1 DMETQ 348     -25.055 -12.361 -17.996  0.00  0.00      QQQ   
ATOM   1822  DB1 DMETQ 348     -26.636 -10.754 -17.256  0.00  0.00      QQQ   
ATOM   1823  DB2 DMETQ 348     -25.869 -11.920 -16.036  0.00  0.00      QQQ   
ATOM   1824  DB3 DMETQ 348     -27.510 -12.206 -16.718  0.00  0.00      QQQ   
ATOM   1825  CB  DMETQ 349      19.162 -31.714  38.134  0.00  0.00      QQQ   
ATOM   1826  OG  DMETQ 349      20.233 -31.978  39.042  0.00  0.00      QQQ   
ATOM   1827  DG1 DMETQ 349      19.967 -32.620  39.704  0.00  0.00      QQQ   
ATOM   1828  DB1 DMETQ 349      18.281 -31.289  38.661  0.00  0.00      QQQ   
ATOM   1829  DB2 DMETQ 349      18.824 -32.735  37.855  0.00  0.00      QQQ   
ATOM   1830  DB3 DMETQ 349      19.435 -31.068  37.272  0.00  0.00      QQQ   
ATOM   1831  CB  DMETQ 350      15.729  24.895  35.930  0.00  0.00      QQQ   
ATOM   1832  OG  DMETQ 350      16.973  24.568  35.234  0.00  0.00      QQQ   
ATOM   1833  DG1 DMETQ 350      16.797  23.906  34.562  0.00  0.00      QQQ   
ATOM   1834  DB1 DMETQ 350      15.930  25.821  36.510  0.00  0.00      QQQ   
ATOM   1835  DB2 DMETQ 350      15.416  24.021  36.540  0.00  0.00      QQQ   
ATOM   1836  DB3 DMETQ 350      14.820  25.037  35.306  0.00  0.00      QQQ   
ATOM   1837  CB  DMETQ 352      35.617 -19.318  17.375  0.00  0.00      QQQ   
ATOM   1838  OG  DMETQ 352      36.112 -18.085  17.894  0.00  0.00      QQQ   
ATOM   1839  DG1 DMETQ 352      36.698 -17.675  17.254  0.00  0.00      QQQ   
ATOM   1840  DB1 DMETQ 352      34.636 -19.176  16.875  0.00  0.00      QQQ   
ATOM   1841  DB2 DMETQ 352      35.423 -19.944  18.272  0.00  0.00      QQQ   
ATOM   1842  DB3 DMETQ 352      36.340 -19.840  16.711  0.00  0.00      QQQ   
ATOM   1843  CB  DMETQ 353      26.135  -1.781   3.115  0.00  0.00      QQQ   
ATOM   1844  OG  DMETQ 353      25.364  -1.108   4.200  0.00  0.00      QQQ   
ATOM   1845  DG1 DMETQ 353      25.882  -0.317   4.363  0.00  0.00      QQQ   
ATOM   1846  DB1 DMETQ 353      26.952  -2.374   3.578  0.00  0.00      QQQ   
ATOM   1847  DB2 DMETQ 353      26.519  -1.045   2.377  0.00  0.00      QQQ   
ATOM   1848  DB3 DMETQ 353      25.479  -2.398   2.465  0.00  0.00      QQQ   
ATOM   1849  CB  DMETQ 354     -23.159  27.366  -6.293  0.00  0.00      QQQ   
ATOM   1850  OG  DMETQ 354     -22.123  27.212  -7.265  0.00  0.00      QQQ   
ATOM   1851  DG1 DMETQ 354     -22.145  26.311  -7.597  0.00  0.00      QQQ   
ATOM   1852  DB1 DMETQ 354     -24.177  27.425  -6.734  0.00  0.00      QQQ   
ATOM   1853  DB2 DMETQ 354     -23.035  28.315  -5.730  0.00  0.00      QQQ   
ATOM   1854  DB3 DMETQ 354     -23.031  26.506  -5.601  0.00  0.00      QQQ   
ATOM   1855  CB  DMETQ 355      -7.776  31.579 -33.624  0.00  0.00      QQQ   
ATOM   1856  OG  DMETQ 355      -7.059  30.375 -33.924  0.00  0.00      QQQ   
ATOM   1857  DG1 DMETQ 355      -6.567  30.463 -34.744  0.00  0.00      QQQ   
ATOM   1858  DB1 DMETQ 355      -7.027  32.374 -33.418  0.00  0.00      QQQ   
ATOM   1859  DB2 DMETQ 355      -8.469  31.562 -32.755  0.00  0.00      QQQ   
ATOM   1860  DB3 DMETQ 355      -8.446  31.807 -34.480  0.00  0.00      QQQ   
ATOM   1861  CB  DMETQ 356      21.070  22.113   9.976  0.00  0.00      QQQ   
ATOM   1862  OG  DMETQ 356      21.948  21.359  10.841  0.00  0.00      QQQ   
ATOM   1863  DG1 DMETQ 356      21.422  20.609  11.130  0.00  0.00      QQQ   
ATOM   1864  DB1 DMETQ 356      20.259  22.641  10.523  0.00  0.00      QQQ   
ATOM   1865  DB2 DMETQ 356      20.505  21.383   9.358  0.00  0.00      QQQ   
ATOM   1866  DB3 DMETQ 356      21.637  22.717   9.236  0.00  0.00      QQQ   
ATOM   1867  CB  DMETQ 357      18.340  12.019  32.979  0.00  0.00      QQQ   
ATOM   1868  OG  DMETQ 357      18.589  10.817  32.300  0.00  0.00      QQQ   
ATOM   1869  DG1 DMETQ 357      18.294  11.045  31.415  0.00  0.00      QQQ   
ATOM   1870  DB1 DMETQ 357      17.262  12.127  33.225  0.00  0.00      QQQ   
ATOM   1871  DB2 DMETQ 357      18.716  12.903  32.422  0.00  0.00      QQQ   
ATOM   1872  DB3 DMETQ 357      18.818  11.847  33.967  0.00  0.00      QQQ   
ATOM   1873  CB  DMETQ 358      19.383  -8.624  21.588  0.00  0.00      QQQ   
ATOM   1874  OG  DMETQ 358      19.749  -8.166  20.306  0.00  0.00      QQQ   
ATOM   1875  DG1 DMETQ 358      19.132  -8.647  19.750  0.00  0.00      QQQ   
ATOM   1876  DB1 DMETQ 358      20.288  -8.730  22.224  0.00  0.00      QQQ   
ATOM   1877  DB2 DMETQ 358      18.988  -9.661  21.527  0.00  0.00      QQQ   
ATOM   1878  DB3 DMETQ 358      18.679  -7.978  22.154  0.00  0.00      QQQ   
ATOM   1879  CB  DMETQ 359       1.852 -37.216 -22.625  0.00  0.00      QQQ   
ATOM   1880  OG  DMETQ 359       2.543 -36.696 -21.500  0.00  0.00      QQQ   
ATOM   1881  DG1 DMETQ 359       2.112 -35.881 -21.233  0.00  0.00      QQQ   
ATOM   1882  DB1 DMETQ 359       2.389 -36.944 -23.559  0.00  0.00      QQQ   
ATOM   1883  DB2 DMETQ 359       0.776 -36.975 -22.757  0.00  0.00      QQQ   
ATOM   1884  DB3 DMETQ 359       1.890 -38.326 -22.676  0.00  0.00      QQQ   
ATOM   1885  CB  DMETQ 360      39.493  -9.759  -0.319  0.00  0.00      QQQ   
ATOM   1886  OG  DMETQ 360      40.775  -9.525   0.148  0.00  0.00      QQQ   
ATOM   1887  DG1 DMETQ 360      41.306  -9.157  -0.562  0.00  0.00      QQQ   
ATOM   1888  DB1 DMETQ 360      38.929 -10.629   0.079  0.00  0.00      QQQ   
ATOM   1889  DB2 DMETQ 360      39.609  -9.904  -1.415  0.00  0.00      QQQ   
ATOM   1890  DB3 DMETQ 360      38.902  -8.886   0.033  0.00  0.00      QQQ   
ATOM   1891  CB  DMETQ 361     -39.787  39.266 -12.025  0.00  0.00      QQQ   
ATOM   1892  OG  DMETQ 361     -38.631  39.096 -12.787  0.00  0.00      QQQ   
ATOM   1893  DG1 DMETQ 361     -38.538  38.143 -12.850  0.00  0.00      QQQ   
ATOM   1894  DB1 DMETQ 361     -39.881  40.349 -11.795  0.00  0.00      QQQ   
ATOM   1895  DB2 DMETQ 361     -39.785  38.680 -11.082  0.00  0.00      QQQ   
ATOM   1896  DB3 DMETQ 361     -40.711  39.006 -12.585  0.00  0.00      QQQ   
ATOM   1897  CB  DMETQ 363       4.418 -23.776   6.871  0.00  0.00      QQQ   
ATOM   1898  OG  DMETQ 363       4.625 -23.232   8.137  0.00  0.00      QQQ   
ATOM   1899  DG1 DMETQ 363       3.898 -22.657   8.386  0.00  0.00      QQQ   
ATOM   1900  DB1 DMETQ 363       3.609 -24.538   6.878  0.00  0.00      QQQ   
ATOM   1901  DB2 DMETQ 363       5.418 -24.141   6.554  0.00  0.00      QQQ   
ATOM   1902  DB3 DMETQ 363       4.060 -22.974   6.190  0.00  0.00      QQQ   
ATOM   1903  CB  DMETQ 364     -19.806  25.025  -5.009  0.00  0.00      QQQ   
ATOM   1904  OG  DMETQ 364     -20.296  23.767  -5.410  0.00  0.00      QQQ   
ATOM   1905  DG1 DMETQ 364     -19.528  23.260  -5.684  0.00  0.00      QQQ   
ATOM   1906  DB1 DMETQ 364     -19.310  25.478  -5.893  0.00  0.00      QQQ   
ATOM   1907  DB2 DMETQ 364     -19.076  24.963  -4.174  0.00  0.00      QQQ   
ATOM   1908  DB3 DMETQ 364     -20.647  25.674  -4.685  0.00  0.00      QQQ   
ATOM   1909  CB  DMETQ 365      20.854   7.345  21.464  0.00  0.00      QQQ   
ATOM   1910  OG  DMETQ 365      21.084   8.710  21.021  0.00  0.00      QQQ   
ATOM   1911  DG1 DMETQ 365      21.783   8.687  20.364  0.00  0.00      QQQ   
ATOM   1912  DB1 DMETQ 365      21.619   6.640  21.075  0.00  0.00      QQQ   
ATOM   1913  DB2 DMETQ 365      19.838   7.009  21.168  0.00  0.00      QQQ   
ATOM   1914  DB3 DMETQ 365      20.837   7.395  22.574  0.00  0.00      QQQ   
ATOM   1915  CB  DMETQ 367      18.147  28.456 -30.059  0.00  0.00      QQQ   
ATOM   1916  OG  DMETQ 367      16.951  27.814 -30.618  0.00  0.00      QQQ   
ATOM   1917  DG1 DMETQ 367      16.839  26.957 -30.199  0.00  0.00      QQQ   
ATOM   1918  DB1 DMETQ 367      18.034  29.558 -30.147  0.00  0.00      QQQ   
ATOM   1919  DB2 DMETQ 367      18.991  28.101 -30.688  0.00  0.00      QQQ   
ATOM   1920  DB3 DMETQ 367      18.302  28.237 -28.981  0.00  0.00      QQQ   
ATOM   1921  CB  DMETQ 368       6.823  -0.716  -3.966  0.00  0.00      QQQ   
ATOM   1922  OG  DMETQ 368       6.516   0.699  -4.010  0.00  0.00      QQQ   
ATOM   1923  DG1 DMETQ 368       5.635   0.810  -3.646  0.00  0.00      QQQ   
ATOM   1924  DB1 DMETQ 368       6.010  -1.306  -4.442  0.00  0.00      QQQ   
ATOM   1925  DB2 DMETQ 368       7.028  -0.997  -2.911  0.00  0.00      QQQ   
ATOM   1926  DB3 DMETQ 368       7.733  -0.861  -4.588  0.00  0.00      QQQ   
ATOM   1927  CB  DMETQ 370      21.716  23.596  23.339  0.00  0.00      QQQ   
ATOM   1928  OG  DMETQ 370      21.628  22.915  24.543  0.00  0.00      QQQ   
ATOM   1929  DG1 DMETQ 370      22.342  22.276  24.493  0.00  0.00      QQQ   
ATOM   1930  DB1 DMETQ 370      21.762  22.882  22.489  0.00  0.00      QQQ   
ATOM   1931  DB2 DMETQ 370      22.618  24.238  23.245  0.00  0.00      QQQ   
ATOM   1932  DB3 DMETQ 370      20.815  24.233  23.215  0.00  0.00      QQQ   
ATOM   1933  CB  DMETQ 371     -13.678  34.732  25.431  0.00  0.00      QQQ   
ATOM   1934  OG  DMETQ 371     -13.432  34.831  24.082  0.00  0.00      QQQ   
ATOM   1935  DG1 DMETQ 371     -13.995  34.192  23.639  0.00  0.00      QQQ   
ATOM   1936  DB1 DMETQ 371     -13.100  33.920  25.924  0.00  0.00      QQQ   
ATOM   1937  DB2 DMETQ 371     -14.776  34.673  25.586  0.00  0.00      QQQ   
ATOM   1938  DB3 DMETQ 371     -13.454  35.686  25.954  0.00  0.00      QQQ   
ATOM   1939  CB  DMETQ 372      17.759  -0.287  31.870  0.00  0.00      QQQ   
ATOM   1940  OG  DMETQ 372      17.543  -1.597  32.506  0.00  0.00      QQQ   
ATOM   1941  DG1 DMETQ 372      17.669  -1.299  33.410  0.00  0.00      QQQ   
ATOM   1942  DB1 DMETQ 372      17.173   0.506  32.382  0.00  0.00      QQQ   
ATOM   1943  DB2 DMETQ 372      17.455  -0.226  30.803  0.00  0.00      QQQ   
ATOM   1944  DB3 DMETQ 372      18.820   0.018  31.988  0.00  0.00      QQQ   
ATOM   1945  CB  DMETQ 373      -7.845  11.253 -35.405  0.00  0.00      QQQ   
ATOM   1946  OG  DMETQ 373      -8.664  10.501 -34.590  0.00  0.00      QQQ   
ATOM   1947  DG1 DMETQ 373      -8.052  10.328 -33.870  0.00  0.00      QQQ   
ATOM   1948  DB1 DMETQ 373      -6.780  10.971 -35.262  0.00  0.00      QQQ   
ATOM   1949  DB2 DMETQ 373      -7.970  12.303 -35.064  0.00  0.00      QQQ   
ATOM   1950  DB3 DMETQ 373      -8.182  11.087 -36.451  0.00  0.00      QQQ   
ATOM   1951  CB  DMETQ 374      19.569  34.032   0.241  0.00  0.00      QQQ   
ATOM   1952  OG  DMETQ 374      18.285  34.177   0.854  0.00  0.00      QQQ   
ATOM   1953  DG1 DMETQ 374      18.307  33.582   1.607  0.00  0.00      QQQ   
ATOM   1954  DB1 DMETQ 374      19.721  34.607  -0.698  0.00  0.00      QQQ   
ATOM   1955  DB2 DMETQ 374      19.939  32.985   0.246  0.00  0.00      QQQ   
ATOM   1956  DB3 DMETQ 374      20.227  34.571   0.956  0.00  0.00      QQQ   
ATOM   1957  CB  DMETQ 375      -4.987  38.238   4.600  0.00  0.00      QQQ   
ATOM   1958  OG  DMETQ 375      -3.984  37.637   3.724  0.00  0.00      QQQ   
ATOM   1959  DG1 DMETQ 375      -3.188  38.073   4.037  0.00  0.00      QQQ   
ATOM   1960  DB1 DMETQ 375      -4.793  39.325   4.723  0.00  0.00      QQQ   
ATOM   1961  DB2 DMETQ 375      -4.813  37.715   5.565  0.00  0.00      QQQ   
ATOM   1962  DB3 DMETQ 375      -5.964  38.110   4.086  0.00  0.00      QQQ   
ATOM   1963  CB  DMETQ 376     -11.798   2.954 -35.026  0.00  0.00      QQQ   
ATOM   1964  OG  DMETQ 376     -12.387   2.214 -33.990  0.00  0.00      QQQ   
ATOM   1965  DG1 DMETQ 376     -13.279   2.543 -33.860  0.00  0.00      QQQ   
ATOM   1966  DB1 DMETQ 376     -10.692   2.863 -35.072  0.00  0.00      QQQ   
ATOM   1967  DB2 DMETQ 376     -12.212   3.985 -35.031  0.00  0.00      QQQ   
ATOM   1968  DB3 DMETQ 376     -12.209   2.479 -35.942  0.00  0.00      QQQ   
ATOM   1969  CB  DMETQ 378      20.672  -2.944  23.831  0.00  0.00      QQQ   
ATOM   1970  OG  DMETQ 378      19.715  -3.880  23.439  0.00  0.00      QQQ   
ATOM   1971  DG1 DMETQ 378      20.158  -4.566  22.933  0.00  0.00      QQQ   
ATOM   1972  DB1 DMETQ 378      21.177  -3.435  24.690  0.00  0.00      QQQ   
ATOM   1973  DB2 DMETQ 378      20.198  -1.984  24.127  0.00  0.00      QQQ   
ATOM   1974  DB3 DMETQ 378      21.394  -2.760  23.007  0.00  0.00      QQQ   
ATOM   1975  CB  DMETQ 379      11.884  -9.221  40.408  0.00  0.00      QQQ   
ATOM   1976  OG  DMETQ 379      12.559  -8.941  41.592  0.00  0.00      QQQ   
ATOM   1977  DG1 DMETQ 379      13.182  -9.664  41.700  0.00  0.00      QQQ   
ATOM   1978  DB1 DMETQ 379      11.075  -8.462  40.352  0.00  0.00      QQQ   
ATOM   1979  DB2 DMETQ 379      11.396 -10.217  40.472  0.00  0.00      QQQ   
ATOM   1980  DB3 DMETQ 379      12.590  -9.108  39.557  0.00  0.00      QQQ   
ATOM   1981  CB  DMETQ 380      38.988  37.421 -40.509  0.00  0.00      QQQ   
ATOM   1982  OG  DMETQ 380      38.113  36.500 -41.196  0.00  0.00      QQQ   
ATOM   1983  DG1 DMETQ 380      37.582  36.990 -41.828  0.00  0.00      QQQ   
ATOM   1984  DB1 DMETQ 380      39.400  36.933 -39.600  0.00  0.00      QQQ   
ATOM   1985  DB2 DMETQ 380      38.442  38.190 -39.922  0.00  0.00      QQQ   
ATOM   1986  DB3 DMETQ 380      39.845  37.699 -41.159  0.00  0.00      QQQ   
ATOM   1987  CB  DMETQ 381       8.168   7.543  -9.707  0.00  0.00      QQQ   
ATOM   1988  OG  DMETQ 381       8.393   8.558 -10.665  0.00  0.00      QQQ   
ATOM   1989  DG1 DMETQ 381       8.384   8.180 -11.547  0.00  0.00      QQQ   
ATOM   1990  DB1 DMETQ 381       7.188   7.069  -9.930  0.00  0.00      QQQ   
ATOM   1991  DB2 DMETQ 381       8.259   7.984  -8.691  0.00  0.00      QQQ   
ATOM   1992  DB3 DMETQ 381       9.053   6.888  -9.853  0.00  0.00      QQQ   
ATOM   1993  CB  DMETQ 382     -20.916  28.341 -31.167  0.00  0.00      QQQ   
ATOM   1994  OG  DMETQ 382     -21.406  28.544 -29.794  0.00  0.00      QQQ   
ATOM   1995  DG1 DMETQ 382     -20.728  28.968 -29.263  0.00  0.00      QQQ   
ATOM   1996  DB1 DMETQ 382     -19.894  27.907 -31.183  0.00  0.00      QQQ   
ATOM   1997  DB2 DMETQ 382     -20.854  29.257 -31.793  0.00  0.00      QQQ   
ATOM   1998  DB3 DMETQ 382     -21.625  27.594 -31.584  0.00  0.00      QQQ   
ATOM   1999  CB  DMETQ 383      14.257  -5.069 -23.449  0.00  0.00      QQQ   
ATOM   2000  OG  DMETQ 383      13.461  -4.989 -22.269  0.00  0.00      QQQ   
ATOM   2001  DG1 DMETQ 383      13.885  -4.354 -21.688  0.00  0.00      QQQ   
ATOM   2002  DB1 DMETQ 383      13.680  -4.928 -24.388  0.00  0.00      QQQ   
ATOM   2003  DB2 DMETQ 383      14.808  -6.031 -23.369  0.00  0.00      QQQ   
ATOM   2004  DB3 DMETQ 383      14.951  -4.212 -23.318  0.00  0.00      QQQ   
ATOM   2005  CB  DMETQ 384       8.035 -15.529  31.129  0.00  0.00      QQQ   
ATOM   2006  OG  DMETQ 384       7.299 -16.691  31.592  0.00  0.00      QQQ   
ATOM   2007  DG1 DMETQ 384       7.170 -16.459  32.515  0.00  0.00      QQQ   
ATOM   2008  DB1 DMETQ 384       7.424 -14.606  31.044  0.00  0.00      QQQ   
ATOM   2009  DB2 DMETQ 384       8.631 -15.718  30.210  0.00  0.00      QQQ   
ATOM   2010  DB3 DMETQ 384       8.832 -15.363  31.885  0.00  0.00      QQQ   
ATOM   2011  CB  DMETQ 385      -4.164 -39.914  33.856  0.00  0.00      QQQ   
ATOM   2012  OG  DMETQ 385      -5.055 -38.937  34.553  0.00  0.00      QQQ   
ATOM   2013  DG1 DMETQ 385      -5.695 -39.473  35.027  0.00  0.00      QQQ   
ATOM   2014  DB1 DMETQ 385      -3.661 -40.685  34.478  0.00  0.00      QQQ   
ATOM   2015  DB2 DMETQ 385      -3.383 -39.386  33.268  0.00  0.00      QQQ   
ATOM   2016  DB3 DMETQ 385      -4.851 -40.495  33.204  0.00  0.00      QQQ   
ATOM   2017  CB  DMETQ 387     -39.453  34.685 -36.892  0.00  0.00      QQQ   
ATOM   2018  OG  DMETQ 387     -38.401  35.603 -36.552  0.00  0.00      QQQ   
ATOM   2019  DG1 DMETQ 387     -38.858  36.445 -36.615  0.00  0.00      QQQ   
ATOM   2020  DB1 DMETQ 387     -40.379  34.845 -36.300  0.00  0.00      QQQ   
ATOM   2021  DB2 DMETQ 387     -39.011  33.677 -37.042  0.00  0.00      QQQ   
ATOM   2022  DB3 DMETQ 387     -39.749  34.925 -37.935  0.00  0.00      QQQ   
ATOM   2023  CB  DMETQ 388     -35.244 -12.085 -29.565  0.00  0.00      QQQ   
ATOM   2024  OG  DMETQ 388     -35.843 -13.327 -29.136  0.00  0.00      QQQ   
ATOM   2025  DG1 DMETQ 388     -35.159 -13.990 -29.259  0.00  0.00      QQQ   
ATOM   2026  DB1 DMETQ 388     -34.519 -12.402 -30.345  0.00  0.00      QQQ   
ATOM   2027  DB2 DMETQ 388     -34.735 -11.505 -28.765  0.00  0.00      QQQ   
ATOM   2028  DB3 DMETQ 388     -36.093 -11.425 -29.843  0.00  0.00      QQQ   
ATOM   2029  CB  DMETQ 389     -19.443   1.983   6.659  0.00  0.00      QQQ   
ATOM   2030  OG  DMETQ 389     -19.618   1.772   5.227  0.00  0.00      QQQ   
ATOM   2031  DG1 DMETQ 389     -20.566   1.765   5.076  0.00  0.00      QQQ   
ATOM   2032  DB1 DMETQ 389     -19.075   1.027   7.090  0.00  0.00      QQQ   
ATOM   2033  DB2 DMETQ 389     -20.393   2.330   7.118  0.00  0.00      QQQ   
ATOM   2034  DB3 DMETQ 389     -18.717   2.812   6.795  0.00  0.00      QQQ   
ATOM   2035  CB  DMETQ 390       9.112  28.079 -31.661  0.00  0.00      QQQ   
ATOM   2036  OG  DMETQ 390       8.375  28.757 -32.727  0.00  0.00      QQQ   
ATOM   2037  DG1 DMETQ 390       7.947  28.068 -33.240  0.00  0.00      QQQ   
ATOM   2038  DB1 DMETQ 390       8.614  27.454 -30.890  0.00  0.00      QQQ   
ATOM   2039  DB2 DMETQ 390       9.887  28.719 -31.186  0.00  0.00      QQQ   
ATOM   2040  DB3 DMETQ 390       9.549  27.256 -32.268  0.00  0.00      QQQ   
ATOM   2041  CB  DMETQ 391     -36.649  18.549  31.930  0.00  0.00      QQQ   
ATOM   2042  OG  DMETQ 391     -37.169  19.819  31.532  0.00  0.00      QQQ   
ATOM   2043  DG1 DMETQ 391     -37.773  20.130  32.209  0.00  0.00      QQQ   
ATOM   2044  DB1 DMETQ 391     -35.766  18.290  31.307  0.00  0.00      QQQ   
ATOM   2045  DB2 DMETQ 391     -37.382  17.730  31.768  0.00  0.00      QQQ   
ATOM   2046  DB3 DMETQ 391     -36.494  18.651  33.026  0.00  0.00      QQQ   
ATOM   2047  CB  DMETQ 392      24.672 -30.596 -28.618  0.00  0.00      QQQ   
ATOM   2048  OG  DMETQ 392      23.383 -30.118 -28.538  0.00  0.00      QQQ   
ATOM   2049  DG1 DMETQ 392      22.805 -30.721 -28.064  0.00  0.00      QQQ   
ATOM   2050  DB1 DMETQ 392      24.639 -31.458 -29.317  0.00  0.00      QQQ   
ATOM   2051  DB2 DMETQ 392      24.973 -30.933 -27.603  0.00  0.00      QQQ   
ATOM   2052  DB3 DMETQ 392      25.300 -29.842 -29.140  0.00  0.00      QQQ   
ATOM   2053  CB  DMETQ 393      -0.704 -35.619  26.100  0.00  0.00      QQQ   
ATOM   2054  OG  DMETQ 393       0.706 -35.586  26.143  0.00  0.00      QQQ   
ATOM   2055  DG1 DMETQ 393       0.969 -35.410  25.237  0.00  0.00      QQQ   
ATOM   2056  DB1 DMETQ 393      -1.072 -36.257  25.269  0.00  0.00      QQQ   
ATOM   2057  DB2 DMETQ 393      -1.008 -34.580  25.849  0.00  0.00      QQQ   
ATOM   2058  DB3 DMETQ 393      -1.185 -36.051  27.004  0.00  0.00      QQQ   
ATOM   2059  CB  DMETQ 394      29.702 -20.773  24.709  0.00  0.00      QQQ   
ATOM   2060  OG  DMETQ 394      29.434 -19.411  25.060  0.00  0.00      QQQ   
ATOM   2061  DG1 DMETQ 394      30.009 -19.233  25.808  0.00  0.00      QQQ   
ATOM   2062  DB1 DMETQ 394      30.698 -20.775  24.216  0.00  0.00      QQQ   
ATOM   2063  DB2 DMETQ 394      28.925 -21.087  23.979  0.00  0.00      QQQ   
ATOM   2064  DB3 DMETQ 394      29.726 -21.241  25.716  0.00  0.00      QQQ   
ATOM   2065  CB  DMETQ 395     -28.455 -10.041  35.180  0.00  0.00      QQQ   
ATOM   2066  OG  DMETQ 395     -28.930 -10.467  33.875  0.00  0.00      QQQ   
ATOM   2067  DG1 DMETQ 395     -29.167 -11.396  33.936  0.00  0.00      QQQ   
ATOM   2068  DB1 DMETQ 395     -29.357  -9.885  35.811  0.00  0.00      QQQ   
ATOM   2069  DB2 DMETQ 395     -27.900  -9.079  35.158  0.00  0.00      QQQ   
ATOM   2070  DB3 DMETQ 395     -27.813 -10.801  35.674  0.00  0.00      QQQ   
ATOM   2071  CB  DMETQ 396      36.451  30.413 -34.834  0.00  0.00      QQQ   
ATOM   2072  OG  DMETQ 396      36.302  30.604 -33.419  0.00  0.00      QQQ   
ATOM   2073  DG1 DMETQ 396      35.554  30.082 -33.122  0.00  0.00      QQQ   
ATOM   2074  DB1 DMETQ 396      36.572  31.370 -35.385  0.00  0.00      QQQ   
ATOM   2075  DB2 DMETQ 396      35.532  30.003 -35.306  0.00  0.00      QQQ   
ATOM   2076  DB3 DMETQ 396      37.288  29.696 -34.976  0.00  0.00      QQQ   
ATOM   2077  CB  DMETQ 397     -17.948  -2.207 -38.228  0.00  0.00      QQQ   
ATOM   2078  OG  DMETQ 397     -16.841  -2.371 -39.046  0.00  0.00      QQQ   
ATOM   2079  DG1 DMETQ 397     -16.415  -1.511 -39.083  0.00  0.00      QQQ   
ATOM   2080  DB1 DMETQ 397     -18.338  -3.177 -37.853  0.00  0.00      QQQ   
ATOM   2081  DB2 DMETQ 397     -18.803  -1.898 -38.867  0.00  0.00      QQQ   
ATOM   2082  DB3 DMETQ 397     -17.803  -1.501 -37.382  0.00  0.00      QQQ   
ATOM   2083  CB  DMETQ 398     -28.898  22.820   5.690  0.00  0.00      QQQ   
ATOM   2084  OG  DMETQ 398     -29.032  21.453   6.173  0.00  0.00      QQQ   
ATOM   2085  DG1 DMETQ 398     -28.146  21.134   6.360  0.00  0.00      QQQ   
ATOM   2086  DB1 DMETQ 398     -29.092  23.549   6.505  0.00  0.00      QQQ   
ATOM   2087  DB2 DMETQ 398     -29.714  22.953   4.948  0.00  0.00      QQQ   
ATOM   2088  DB3 DMETQ 398     -27.926  22.923   5.163  0.00  0.00      QQQ   
ATOM   2089  CB  DMETQ 400     -18.669 -13.565 -36.985  0.00  0.00      QQQ   
ATOM   2090  OG  DMETQ 400     -19.114 -12.338 -37.456  0.00  0.00      QQQ   
ATOM   2091  DG1 DMETQ 400     -20.022 -12.507 -37.718  0.00  0.00      QQQ   
ATOM   2092  DB1 DMETQ 400     -17.615 -13.473 -36.647  0.00  0.00      QQQ   
ATOM   2093  DB2 DMETQ 400     -18.781 -14.331 -37.782  0.00  0.00      QQQ   
ATOM   2094  DB3 DMETQ 400     -19.389 -13.959 -36.235  0.00  0.00      QQQ   
ATOM   2095  CB  DMETQ 401     -35.343  40.054 -39.437  0.00  0.00      QQQ   
ATOM   2096  OG  DMETQ 401     -35.916  41.102 -38.563  0.00  0.00      QQQ   
ATOM   2097  DG1 DMETQ 401     -35.497  40.956 -37.712  0.00  0.00      QQQ   
ATOM   2098  DB1 DMETQ 401     -35.317  39.134 -38.815  0.00  0.00      QQQ   
ATOM   2099  DB2 DMETQ 401     -34.319  40.352 -39.748  0.00  0.00      QQQ   
ATOM   2100  DB3 DMETQ 401     -35.995  39.780 -40.294  0.00  0.00      QQQ   
ATOM   2101  CB  DMETQ 402     -23.989  12.136   9.295  0.00  0.00      QQQ   
ATOM   2102  OG  DMETQ 402     -24.611  13.130   8.511  0.00  0.00      QQQ   
ATOM   2103  DG1 DMETQ 402     -25.156  13.747   9.004  0.00  0.00      QQQ   
ATOM   2104  DB1 DMETQ 402     -24.695  11.281   9.359  0.00  0.00      QQQ   
ATOM   2105  DB2 DMETQ 402     -23.700  12.635  10.245  0.00  0.00      QQQ   
ATOM   2106  DB3 DMETQ 402     -23.096  11.869   8.690  0.00  0.00      QQQ   
ATOM   2107  CB  DMETQ 404     -18.493  35.309 -35.046  0.00  0.00      QQQ   
ATOM   2108  OG  DMETQ 404     -17.774  35.325 -33.775  0.00  0.00      QQQ   
ATOM   2109  DG1 DMETQ 404     -17.538  34.436 -33.499  0.00  0.00      QQQ   
ATOM   2110  DB1 DMETQ 404     -18.518  36.345 -35.445  0.00  0.00      QQQ   
ATOM   2111  DB2 DMETQ 404     -19.499  34.855 -34.914  0.00  0.00      QQQ   
ATOM   2112  DB3 DMETQ 404     -18.003  34.754 -35.874  0.00  0.00      QQQ   
ATOM   2113  CB  DMETQ 405     -23.503 -29.658  38.634  0.00  0.00      QQQ   
ATOM   2114  OG  DMETQ 405     -23.085 -29.015  37.425  0.00  0.00      QQQ   
ATOM   2115  DG1 DMETQ 405     -23.513 -28.157  37.367  0.00  0.00      QQQ   
ATOM   2116  DB1 DMETQ 405     -23.393 -28.977  39.505  0.00  0.00      QQQ   
ATOM   2117  DB2 DMETQ 405     -22.959 -30.610  38.812  0.00  0.00      QQQ   
ATOM   2118  DB3 DMETQ 405     -24.574 -29.941  38.540  0.00  0.00      QQQ   
ATOM   2119  CB  DMETQ 406       2.972  32.968 -30.725  0.00  0.00      QQQ   
ATOM   2120  OG  DMETQ 406       3.675  34.203 -30.977  0.00  0.00      QQQ   
ATOM   2121  DG1 DMETQ 406       4.538  34.191 -30.557  0.00  0.00      QQQ   
ATOM   2122  DB1 DMETQ 406       1.918  33.178 -31.006  0.00  0.00      QQQ   
ATOM   2123  DB2 DMETQ 406       3.040  32.591 -29.682  0.00  0.00      QQQ   
ATOM   2124  DB3 DMETQ 406       3.280  32.152 -31.413  0.00  0.00      QQQ   
ATOM   2125  CB  DMETQ 407     -24.711  34.700  15.932  0.00  0.00      QQQ   
ATOM   2126  OG  DMETQ 407     -24.511  33.239  16.014  0.00  0.00      QQQ   
ATOM   2127  DG1 DMETQ 407     -24.164  33.016  16.881  0.00  0.00      QQQ   
ATOM   2128  DB1 DMETQ 407     -25.033  34.882  14.884  0.00  0.00      QQQ   
ATOM   2129  DB2 DMETQ 407     -23.826  35.362  16.045  0.00  0.00      QQQ   
ATOM   2130  DB3 DMETQ 407     -25.597  34.816  16.592  0.00  0.00      QQQ   
ATOM   2131  CB  DMETQ 408      36.583 -23.391   3.582  0.00  0.00      QQQ   
ATOM   2132  OG  DMETQ 408      35.626 -22.401   3.197  0.00  0.00      QQQ   
ATOM   2133  DG1 DMETQ 408      34.855 -22.874   2.876  0.00  0.00      QQQ   
ATOM   2134  DB1 DMETQ 408      37.378 -22.987   4.244  0.00  0.00      QQQ   
ATOM   2135  DB2 DMETQ 408      36.997 -23.899   2.685  0.00  0.00      QQQ   
ATOM   2136  DB3 DMETQ 408      36.010 -24.116   4.200  0.00  0.00      QQQ   
ATOM   2137  CB  DMETQ 409     -36.946   9.575  18.369  0.00  0.00      QQQ   
ATOM   2138  OG  DMETQ 409     -37.787   9.834  19.457  0.00  0.00      QQQ   
ATOM   2139  DG1 DMETQ 409     -38.694   9.824  19.144  0.00  0.00      QQQ   
ATOM   2140  DB1 DMETQ 409     -37.299   8.662  17.844  0.00  0.00      QQQ   
ATOM   2141  DB2 DMETQ 409     -35.987   9.198  18.784  0.00  0.00      QQQ   
ATOM   2142  DB3 DMETQ 409     -36.801  10.439  17.685  0.00  0.00      QQQ   
ATOM   2143  CB  DMETQ 410      25.350   9.204 -25.816  0.00  0.00      QQQ   
ATOM   2144  OG  DMETQ 410      24.515   8.179 -26.205  0.00  0.00      QQQ   
ATOM   2145  DG1 DMETQ 410      24.896   7.734 -26.965  0.00  0.00      QQQ   
ATOM   2146  DB1 DMETQ 410      24.895  10.004 -25.193  0.00  0.00      QQQ   
ATOM   2147  DB2 DMETQ 410      25.592   9.755 -26.750  0.00  0.00      QQQ   
ATOM   2148  DB3 DMETQ 410      26.281   8.819 -25.350  0.00  0.00      QQQ   
ATOM   2149  CB  DMETQ 411     -35.121  -7.959 -12.712  0.00  0.00      QQQ   
ATOM   2150  OG  DMETQ 411     -34.798  -9.191 -12.028  0.00  0.00      QQQ   
ATOM   2151  DG1 DMETQ 411     -33.927  -9.328 -12.408  0.00  0.00      QQQ   
ATOM   2152  DB1 DMETQ 411     -36.104  -7.507 -12.462  0.00  0.00      QQQ   
ATOM   2153  DB2 DMETQ 411     -35.333  -8.245 -13.765  0.00  0.00      QQQ   
ATOM   2154  DB3 DMETQ 411     -34.285  -7.230 -12.653  0.00  0.00      QQQ   
ATOM   2155  CB  DMETQ 412     -24.439  20.304 -22.111  0.00  0.00      QQQ   
ATOM   2156  OG  DMETQ 412     -25.536  19.430 -22.043  0.00  0.00      QQQ   
ATOM   2157  DG1 DMETQ 412     -25.112  18.569 -22.052  0.00  0.00      QQQ   
ATOM   2158  DB1 DMETQ 412     -24.271  20.726 -23.125  0.00  0.00      QQQ   
ATOM   2159  DB2 DMETQ 412     -23.533  19.772 -21.749  0.00  0.00      QQQ   
ATOM   2160  DB3 DMETQ 412     -24.742  21.065 -21.360  0.00  0.00      QQQ   
ATOM   2161  CB  DMETQ 414      26.294  33.579 -15.148  0.00  0.00      QQQ   
ATOM   2162  OG  DMETQ 414      26.781  33.209 -16.420  0.00  0.00      QQQ   
ATOM   2163  DG1 DMETQ 414      27.589  33.724 -16.473  0.00  0.00      QQQ   
ATOM   2164  DB1 DMETQ 414      27.085  33.840 -14.412  0.00  0.00      QQQ   
ATOM   2165  DB2 DMETQ 414      25.667  32.766 -14.725  0.00  0.00      QQQ   
ATOM   2166  DB3 DMETQ 414      25.572  34.422 -15.087  0.00  0.00      QQQ   
ATOM   2167  CB  DMETQ 415      19.711  26.887 -34.659  0.00  0.00      QQQ   
ATOM   2168  OG  DMETQ 415      20.487  25.887 -35.354  0.00  0.00      QQQ   
ATOM   2169  DG1 DMETQ 415      20.329  26.136 -36.268  0.00  0.00      QQQ   
ATOM   2170  DB1 DMETQ 415      20.293  27.831 -34.732  0.00  0.00      QQQ   
ATOM   2171  DB2 DMETQ 415      19.580  26.670 -33.577  0.00  0.00      QQQ   
ATOM   2172  DB3 DMETQ 415      18.665  27.029 -35.005  0.00  0.00      QQQ   
ATOM   2173  CB  DMETQ 416       9.809 -19.782 -21.226  0.00  0.00      QQQ   
ATOM   2174  OG  DMETQ 416       8.537 -20.161 -21.805  0.00  0.00      QQQ   
ATOM   2175  DG1 DMETQ 416       8.048 -20.508 -21.056  0.00  0.00      QQQ   
ATOM   2176  DB1 DMETQ 416      10.126 -20.565 -20.504  0.00  0.00      QQQ   
ATOM   2177  DB2 DMETQ 416       9.751 -18.885 -20.574  0.00  0.00      QQQ   
ATOM   2178  DB3 DMETQ 416      10.612 -19.656 -21.983  0.00  0.00      QQQ   
ATOM   2179  CB  DMETQ 417      11.750  12.943 -27.041  0.00  0.00      QQQ   
ATOM   2180  OG  DMETQ 417      11.773  13.303 -25.635  0.00  0.00      QQQ   
ATOM   2181  DG1 DMETQ 417      11.503  14.190 -25.386  0.00  0.00      QQQ   
ATOM   2182  DB1 DMETQ 417      12.096  13.749 -27.722  0.00  0.00      QQQ   
ATOM   2183  DB2 DMETQ 417      10.681  12.967 -27.345  0.00  0.00      QQQ   
ATOM   2184  DB3 DMETQ 417      12.105  11.901 -27.194  0.00  0.00      QQQ   
ATOM   2185  CB  DMETQ 418     -33.705  39.816   0.423  0.00  0.00      QQQ   
ATOM   2186  OG  DMETQ 418     -34.057  40.903   1.323  0.00  0.00      QQQ   
ATOM   2187  DG1 DMETQ 418     -34.231  41.666   0.767  0.00  0.00      QQQ   
ATOM   2188  DB1 DMETQ 418     -34.617  39.324   0.021  0.00  0.00      QQQ   
ATOM   2189  DB2 DMETQ 418     -33.102  39.007   0.887  0.00  0.00      QQQ   
ATOM   2190  DB3 DMETQ 418     -33.103  40.251  -0.403  0.00  0.00      QQQ   
ATOM   2191  CB  DMETQ 419     -12.170  -8.867 -37.424  0.00  0.00      QQQ   
ATOM   2192  OG  DMETQ 419     -13.176  -9.223 -36.489  0.00  0.00      QQQ   
ATOM   2193  DG1 DMETQ 419     -13.874  -9.690 -36.954  0.00  0.00      QQQ   
ATOM   2194  DB1 DMETQ 419     -12.576  -8.130 -38.149  0.00  0.00      QQQ   
ATOM   2195  DB2 DMETQ 419     -12.078  -9.715 -38.135  0.00  0.00      QQQ   
ATOM   2196  DB3 DMETQ 419     -11.207  -8.675 -36.904  0.00  0.00      QQQ   
ATOM   2197  CB  DMETQ 420      37.246 -21.271  -9.463  0.00  0.00      QQQ   
ATOM   2198  OG  DMETQ 420      36.758 -22.530  -8.945  0.00  0.00      QQQ   
ATOM   2199  DG1 DMETQ 420      35.810 -22.375  -8.964  0.00  0.00      QQQ   
ATOM   2200  DB1 DMETQ 420      36.487 -20.461  -9.414  0.00  0.00      QQQ   
ATOM   2201  DB2 DMETQ 420      37.571 -21.539 -10.491  0.00  0.00      QQQ   
ATOM   2202  DB3 DMETQ 420      38.167 -20.943  -8.935  0.00  0.00      QQQ   
ATOM   2203  CB  DMETQ 422      -7.728  -0.863 -22.823  0.00  0.00      QQQ   
ATOM   2204  OG  DMETQ 422      -7.740  -1.497 -24.075  0.00  0.00      QQQ   
ATOM   2205  DG1 DMETQ 422      -8.176  -2.346 -23.973  0.00  0.00      QQQ   
ATOM   2206  DB1 DMETQ 422      -8.779  -0.769 -22.475  0.00  0.00      QQQ   
ATOM   2207  DB2 DMETQ 422      -7.208   0.118 -22.850  0.00  0.00      QQQ   
ATOM   2208  DB3 DMETQ 422      -7.115  -1.490 -22.141  0.00  0.00      QQQ   
ATOM   2209  CB  DMETQ 423     -29.028 -33.344 -23.053  0.00  0.00      QQQ   
ATOM   2210  OG  DMETQ 423     -29.662 -34.547 -23.451  0.00  0.00      QQQ   
ATOM   2211  DG1 DMETQ 423     -29.444 -34.796 -24.352  0.00  0.00      QQQ   
ATOM   2212  DB1 DMETQ 423     -29.275 -32.408 -23.598  0.00  0.00      QQQ   
ATOM   2213  DB2 DMETQ 423     -27.934 -33.530 -23.117  0.00  0.00      QQQ   
ATOM   2214  DB3 DMETQ 423     -29.207 -33.089 -21.987  0.00  0.00      QQQ   
ATOM   2215  CB  DMETQ 424      18.999  39.995  31.076  0.00  0.00      QQQ   
ATOM   2216  OG  DMETQ 424      20.073  40.668  30.386  0.00  0.00      QQQ   
ATOM   2217  DG1 DMETQ 424      19.602  41.477  30.171  0.00  0.00      QQQ   
ATOM   2218  DB1 DMETQ 424      18.907  40.333  32.130  0.00  0.00      QQQ   
ATOM   2219  DB2 DMETQ 424      19.138  38.895  31.008  0.00  0.00      QQQ   
ATOM   2220  DB3 DMETQ 424      18.004  40.201  30.627  0.00  0.00      QQQ   
ATOM   2221  CB  DMETQ 426     -15.888  -5.910 -10.243  0.00  0.00      QQQ   
ATOM   2222  OG  DMETQ 426     -15.304  -5.498  -8.988  0.00  0.00      QQQ   
ATOM   2223  DG1 DMETQ 426     -15.073  -6.358  -8.630  0.00  0.00      QQQ   
ATOM   2224  DB1 DMETQ 426     -16.986  -5.838 -10.092  0.00  0.00      QQQ   
ATOM   2225  DB2 DMETQ 426     -15.478  -6.909 -10.506  0.00  0.00      QQQ   
ATOM   2226  DB3 DMETQ 426     -15.553  -5.306 -11.112  0.00  0.00      QQQ   
ATOM   2227  CB  DMETQ 427      32.495   9.178  16.391  0.00  0.00      QQQ   
ATOM   2228  OG  DMETQ 427      31.298   8.589  16.863  0.00  0.00      QQQ   
ATOM   2229  DG1 DMETQ 427      31.254   7.632  16.798  0.00  0.00      QQQ   
ATOM   2230  DB1 DMETQ 427      32.585  10.277  16.521  0.00  0.00      QQQ   
ATOM   2231  DB2 DMETQ 427      32.726   8.993  15.320  0.00  0.00      QQQ   
ATOM   2232  DB3 DMETQ 427      33.379   8.715  16.881  0.00  0.00      QQQ   
ATOM   2233  CB  DMETQ 428       8.195  24.730 -34.915  0.00  0.00      QQQ   
ATOM   2234  OG  DMETQ 428       7.443  23.505 -34.823  0.00  0.00      QQQ   
ATOM   2235  DG1 DMETQ 428       7.555  23.080 -33.969  0.00  0.00      QQQ   
ATOM   2236  DB1 DMETQ 428       8.028  25.284 -35.864  0.00  0.00      QQQ   
ATOM   2237  DB2 DMETQ 428       9.254  24.447 -34.733  0.00  0.00      QQQ   
ATOM   2238  DB3 DMETQ 428       8.007  25.229 -33.941  0.00  0.00      QQQ   
ATOM   2239  CB  DMETQ 429       0.529  10.146  22.822  0.00  0.00      QQQ   
ATOM   2240  OG  DMETQ 429      -0.251   9.582  21.759  0.00  0.00      QQQ   
ATOM   2241  DG1 DMETQ 429       0.103   8.690  21.727  0.00  0.00      QQQ   
ATOM   2242  DB1 DMETQ 429       0.316  11.224  22.991  0.00  0.00      QQQ   
ATOM   2243  DB2 DMETQ 429       1.548  10.176  22.382  0.00  0.00      QQQ   
ATOM   2244  DB3 DMETQ 429       0.598   9.608  23.792  0.00  0.00      QQQ   
ATOM   2245  CB  DMETQ 431      -2.450 -25.866 -10.856  0.00  0.00      QQQ   
ATOM   2246  OG  DMETQ 431      -2.602 -24.448 -10.780  0.00  0.00      QQQ   
ATOM   2247  DG1 DMETQ 431      -2.485 -24.141 -11.682  0.00  0.00      QQQ   
ATOM   2248  DB1 DMETQ 431      -1.824 -26.320 -10.058  0.00  0.00      QQQ   
ATOM   2249  DB2 DMETQ 431      -1.827 -26.114 -11.742  0.00  0.00      QQQ   
ATOM   2250  DB3 DMETQ 431      -3.433 -26.349 -11.041  0.00  0.00      QQQ   
ATOM   2251  CB  DMETQ 432      16.066 -18.432 -23.248  0.00  0.00      QQQ   
ATOM   2252  OG  DMETQ 432      17.197 -19.367 -23.466  0.00  0.00      QQQ   
ATOM   2253  DG1 DMETQ 432      17.355 -19.831 -22.640  0.00  0.00      QQQ   
ATOM   2254  DB1 DMETQ 432      15.255 -18.994 -22.737  0.00  0.00      QQQ   
ATOM   2255  DB2 DMETQ 432      15.682 -18.161 -24.255  0.00  0.00      QQQ   
ATOM   2256  DB3 DMETQ 432      16.311 -17.565 -22.598  0.00  0.00      QQQ   
ATOM   2257  CB  DMETQ 433      20.851  24.240  -0.498  0.00  0.00      QQQ   
ATOM   2258  OG  DMETQ 433      20.990  22.845  -0.781  0.00  0.00      QQQ   
ATOM   2259  DG1 DMETQ 433      21.697  22.621  -1.391  0.00  0.00      QQQ   
ATOM   2260  DB1 DMETQ 433      21.644  24.634   0.172  0.00  0.00      QQQ   
ATOM   2261  DB2 DMETQ 433      19.835  24.503  -0.136  0.00  0.00      QQQ   
ATOM   2262  DB3 DMETQ 433      21.123  24.807  -1.414  0.00  0.00      QQQ   
ATOM   2263  CB  DMETQ 434     -36.000  -1.000  18.375  0.00  0.00      QQQ   
ATOM   2264  OG  DMETQ 434     -34.688  -1.530  18.660  0.00  0.00      QQQ   
ATOM   2265  DG1 DMETQ 434     -34.091  -0.823  18.918  0.00  0.00      QQQ   
ATOM   2266  DB1 DMETQ 434     -36.345  -1.377  17.388  0.00  0.00      QQQ   
ATOM   2267  DB2 DMETQ 434     -35.934   0.105  18.281  0.00  0.00      QQQ   
ATOM   2268  DB3 DMETQ 434     -36.503  -1.357  19.298  0.00  0.00      QQQ   
ATOM   2269  CB  DMETQ 435     -22.467  40.499  31.957  0.00  0.00      QQQ   
ATOM   2270  OG  DMETQ 435     -22.112  40.749  30.590  0.00  0.00      QQQ   
ATOM   2271  DG1 DMETQ 435     -21.875  41.661  30.408  0.00  0.00      QQQ   
ATOM   2272  DB1 DMETQ 435     -21.572  40.011  32.399  0.00  0.00      QQQ   
ATOM   2273  DB2 DMETQ 435     -23.241  39.704  32.012  0.00  0.00      QQQ   
ATOM   2274  DB3 DMETQ 435     -22.788  41.414  32.499  0.00  0.00      QQQ   
ATOM   2275  CB  DMETQ 436     -24.113  -7.460  18.546  0.00  0.00      QQQ   
ATOM   2276  OG  DMETQ 436     -24.705  -6.409  17.778  0.00  0.00      QQQ   
ATOM   2277  DG1 DMETQ 436     -25.352  -6.840  17.215  0.00  0.00      QQQ   
ATOM   2278  DB1 DMETQ 436     -23.377  -8.051  17.961  0.00  0.00      QQQ   
ATOM   2279  DB2 DMETQ 436     -24.840  -8.201  18.944  0.00  0.00      QQQ   
ATOM   2280  DB3 DMETQ 436     -23.630  -6.981  19.425  0.00  0.00      QQQ   
ATOM   2281  CB  DMETQ 437      10.040  26.890  -3.637  0.00  0.00      QQQ   
ATOM   2282  OG  DMETQ 437      11.396  27.241  -3.974  0.00  0.00      QQQ   
ATOM   2283  DG1 DMETQ 437      11.705  26.526  -4.535  0.00  0.00      QQQ   
ATOM   2284  DB1 DMETQ 437       9.427  27.027  -4.553  0.00  0.00      QQQ   
ATOM   2285  DB2 DMETQ 437       9.643  27.620  -2.899  0.00  0.00      QQQ   
ATOM   2286  DB3 DMETQ 437       9.828  25.812  -3.475  0.00  0.00      QQQ   
ATOM   2287  CB  DMETQ 439       3.743  31.838 -16.122  0.00  0.00      QQQ   
ATOM   2288  OG  DMETQ 439       3.354  30.470 -16.137  0.00  0.00      QQQ   
ATOM   2289  DG1 DMETQ 439       3.390  30.076 -15.262  0.00  0.00      QQQ   
ATOM   2290  DB1 DMETQ 439       3.403  32.342 -17.052  0.00  0.00      QQQ   
ATOM   2291  DB2 DMETQ 439       4.826  32.083 -16.105  0.00  0.00      QQQ   
ATOM   2292  DB3 DMETQ 439       3.343  32.311 -15.199  0.00  0.00      QQQ   
ATOM   2293  CB  DMETQ 440      26.833 -38.260  34.156  0.00  0.00      QQQ   
ATOM   2294  OG  DMETQ 440      27.104 -37.004  33.543  0.00  0.00      QQQ   
ATOM   2295  DG1 DMETQ 440      27.218 -36.299  34.184  0.00  0.00      QQQ   
ATOM   2296  DB1 DMETQ 440      26.395 -38.143  35.171  0.00  0.00      QQQ   
ATOM   2297  DB2 DMETQ 440      27.776 -38.843  34.234  0.00  0.00      QQQ   
ATOM   2298  DB3 DMETQ 440      26.160 -38.900  33.548  0.00  0.00      QQQ   
ATOM   2299  CB  DMETQ 441     -22.476  -8.048   3.179  0.00  0.00      QQQ   
ATOM   2300  OG  DMETQ 441     -23.727  -7.437   3.531  0.00  0.00      QQQ   
ATOM   2301  DG1 DMETQ 441     -23.670  -7.252   4.472  0.00  0.00      QQQ   
ATOM   2302  DB1 DMETQ 441     -22.320  -8.023   2.079  0.00  0.00      QQQ   
ATOM   2303  DB2 DMETQ 441     -22.483  -9.098   3.543  0.00  0.00      QQQ   
ATOM   2304  DB3 DMETQ 441     -21.554  -7.629   3.634  0.00  0.00      QQQ   
ATOM   2305  CB  DMETQ 442      30.659   7.303  26.707  0.00  0.00      QQQ   
ATOM   2306  OG  DMETQ 442      31.342   6.451  27.630  0.00  0.00      QQQ   
ATOM   2307  DG1 DMETQ 442      30.775   5.705  27.838  0.00  0.00      QQQ   
ATOM   2308  DB1 DMETQ 442      31.228   7.563  25.789  0.00  0.00      QQQ   
ATOM   2309  DB2 DMETQ 442      30.484   8.249  27.263  0.00  0.00      QQQ   
ATOM   2310  DB3 DMETQ 442      29.705   6.902  26.303  0.00  0.00      QQQ   
ATOM   2311  CB  DMETQ 443      11.664 -16.374  21.287  0.00  0.00      QQQ   
ATOM   2312  OG  DMETQ 443      10.709 -15.859  22.216  0.00  0.00      QQQ   
ATOM   2313  DG1 DMETQ 443      10.926 -14.955  22.456  0.00  0.00      QQQ   
ATOM   2314  DB1 DMETQ 443      12.501 -16.870  21.822  0.00  0.00      QQQ   
ATOM   2315  DB2 DMETQ 443      12.018 -15.616  20.557  0.00  0.00      QQQ   
ATOM   2316  DB3 DMETQ 443      11.294 -17.172  20.607  0.00  0.00      QQQ   
ATOM   2317  CB  DMETQ 444     -15.565 -27.633  40.258  0.00  0.00      QQQ   
ATOM   2318  OG  DMETQ 444     -16.372 -27.386  39.124  0.00  0.00      QQQ   
ATOM   2319  DG1 DMETQ 444     -16.978 -26.660  39.287  0.00  0.00      QQQ   
ATOM   2320  DB1 DMETQ 444     -15.026 -26.773  40.709  0.00  0.00      QQQ   
ATOM   2321  DB2 DMETQ 444     -14.717 -28.325  40.067  0.00  0.00      QQQ   
ATOM   2322  DB3 DMETQ 444     -16.083 -28.127  41.107  0.00  0.00      QQQ   
ATOM   2323  CB  DMETQ 445      -2.840 -25.265  39.551  0.00  0.00      QQQ   
ATOM   2324  OG  DMETQ 445      -2.777 -24.328  40.646  0.00  0.00      QQQ   
ATOM   2325  DG1 DMETQ 445      -3.450 -23.676  40.440  0.00  0.00      QQQ   
ATOM   2326  DB1 DMETQ 445      -2.584 -26.293  39.886  0.00  0.00      QQQ   
ATOM   2327  DB2 DMETQ 445      -2.163 -24.970  38.722  0.00  0.00      QQQ   
ATOM   2328  DB3 DMETQ 445      -3.881 -25.231  39.163  0.00  0.00      QQQ   
ATOM   2329  CB  DMETQ 447      11.052 -34.664 -29.262  0.00  0.00      QQQ   
ATOM   2330  OG  DMETQ 447      10.003 -34.812 -28.287  0.00  0.00      QQQ   
ATOM   2331  DG1 DMETQ 447       9.144 -34.949 -28.693  0.00  0.00      QQQ   
ATOM   2332  DB1 DMETQ 447      12.075 -34.744 -28.836  0.00  0.00      QQQ   
ATOM   2333  DB2 DMETQ 447      10.870 -33.621 -29.596  0.00  0.00      QQQ   
ATOM   2334  DB3 DMETQ 447      10.868 -35.407 -30.067  0.00  0.00      QQQ   
ATOM   2335  CB  DMETQ 448      -8.155  -8.763 -38.506  0.00  0.00      QQQ   
ATOM   2336  OG  DMETQ 448      -7.601  -7.478 -38.681  0.00  0.00      QQQ   
ATOM   2337  DG1 DMETQ 448      -8.025  -6.871 -38.071  0.00  0.00      QQQ   
ATOM   2338  DB1 DMETQ 448      -9.266  -8.775 -38.546  0.00  0.00      QQQ   
ATOM   2339  DB2 DMETQ 448      -7.917  -9.051 -37.460  0.00  0.00      QQQ   
ATOM   2340  DB3 DMETQ 448      -7.660  -9.553 -39.111  0.00  0.00      QQQ   
ATOM   2341  CB  DMETQ 449       8.717   6.270 -41.444  0.00  0.00      QQQ   
ATOM   2342  OG  DMETQ 449       8.709   7.546 -40.763  0.00  0.00      QQQ   
ATOM   2343  DG1 DMETQ 449       8.936   7.481 -39.833  0.00  0.00      QQQ   
ATOM   2344  DB1 DMETQ 449       7.929   5.604 -41.032  0.00  0.00      QQQ   
ATOM   2345  DB2 DMETQ 449       9.750   5.863 -41.398  0.00  0.00      QQQ   
ATOM   2346  DB3 DMETQ 449       8.588   6.408 -42.539  0.00  0.00      QQQ   
ATOM   2347  CB  DMETQ 450     -37.744  34.751 -21.304  0.00  0.00      QQQ   
ATOM   2348  OG  DMETQ 450     -38.978  35.405 -21.615  0.00  0.00      QQQ   
ATOM   2349  DG1 DMETQ 450     -38.980  36.174 -21.040  0.00  0.00      QQQ   
ATOM   2350  DB1 DMETQ 450     -36.854  35.415 -21.274  0.00  0.00      QQQ   
ATOM   2351  DB2 DMETQ 450     -37.641  33.911 -22.025  0.00  0.00      QQQ   
ATOM   2352  DB3 DMETQ 450     -37.975  34.373 -20.285  0.00  0.00      QQQ   
ATOM   2353  CB  DMETQ 451      34.217   9.398  29.107  0.00  0.00      QQQ   
ATOM   2354  OG  DMETQ 451      35.483   9.687  28.612  0.00  0.00      QQQ   
ATOM   2355  DG1 DMETQ 451      35.447  10.504  28.109  0.00  0.00      QQQ   
ATOM   2356  DB1 DMETQ 451      34.392   8.571  29.828  0.00  0.00      QQQ   
ATOM   2357  DB2 DMETQ 451      33.497   9.079  28.323  0.00  0.00      QQQ   
ATOM   2358  DB3 DMETQ 451      33.779  10.268  29.642  0.00  0.00      QQQ   
ATOM   2359  CB  DMETQ 452       9.295 -36.865  -2.326  0.00  0.00      QQQ   
ATOM   2360  OG  DMETQ 452       8.863 -36.610  -0.994  0.00  0.00      QQQ   
ATOM   2361  DG1 DMETQ 452       9.642 -36.650  -0.434  0.00  0.00      QQQ   
ATOM   2362  DB1 DMETQ 452       9.623 -35.949  -2.863  0.00  0.00      QQQ   
ATOM   2363  DB2 DMETQ 452       8.388 -37.206  -2.870  0.00  0.00      QQQ   
ATOM   2364  DB3 DMETQ 452      10.036 -37.685  -2.214  0.00  0.00      QQQ   
ATOM   2365  CB  DMETQ 453      13.726 -20.908  16.163  0.00  0.00      QQQ   
ATOM   2366  OG  DMETQ 453      14.535 -20.178  15.195  0.00  0.00      QQQ   
ATOM   2367  DG1 DMETQ 453      15.389 -20.613  15.140  0.00  0.00      QQQ   
ATOM   2368  DB1 DMETQ 453      12.876 -20.311  16.557  0.00  0.00      QQQ   
ATOM   2369  DB2 DMETQ 453      14.485 -21.196  16.921  0.00  0.00      QQQ   
ATOM   2370  DB3 DMETQ 453      13.347 -21.859  15.731  0.00  0.00      QQQ   
ATOM   2371  CB  DMETQ 454      32.441 -22.590 -16.741  0.00  0.00      QQQ   
ATOM   2372  OG  DMETQ 454      33.576 -22.352 -15.996  0.00  0.00      QQQ   
ATOM   2373  DG1 DMETQ 454      33.556 -22.884 -15.198  0.00  0.00      QQQ   
ATOM   2374  DB1 DMETQ 454      32.421 -23.697 -16.838  0.00  0.00      QQQ   
ATOM   2375  DB2 DMETQ 454      32.410 -22.140 -17.756  0.00  0.00      QQQ   
ATOM   2376  DB3 DMETQ 454      31.490 -22.407 -16.196  0.00  0.00      QQQ   
ATOM   2377  CB  DMETQ 456     -27.765 -10.797 -20.738  0.00  0.00      QQQ   
ATOM   2378  OG  DMETQ 456     -27.888  -9.618 -21.535  0.00  0.00      QQQ   
ATOM   2379  DG1 DMETQ 456     -27.048  -9.163 -21.630  0.00  0.00      QQQ   
ATOM   2380  DB1 DMETQ 456     -26.918 -11.434 -21.071  0.00  0.00      QQQ   
ATOM   2381  DB2 DMETQ 456     -28.742 -11.324 -20.718  0.00  0.00      QQQ   
ATOM   2382  DB3 DMETQ 456     -27.520 -10.524 -19.689  0.00  0.00      QQQ   
ATOM   2383  CB  DMETQ 457      37.710 -15.790  28.237  0.00  0.00      QQQ   
ATOM   2384  OG  DMETQ 457      38.075 -14.344  28.275  0.00  0.00      QQQ   
ATOM   2385  DG1 DMETQ 457      39.035 -14.340  28.306  0.00  0.00      QQQ   
ATOM   2386  DB1 DMETQ 457      38.026 -16.271  27.287  0.00  0.00      QQQ   
ATOM   2387  DB2 DMETQ 457      36.625 -15.841  28.473  0.00  0.00      QQQ   
ATOM   2388  DB3 DMETQ 457      38.163 -16.245  29.144  0.00  0.00      QQQ   
ATOM   2389  CB  DMETQ 458     -23.704 -17.147   6.724  0.00  0.00      QQQ   
ATOM   2390  OG  DMETQ 458     -22.360 -17.452   7.146  0.00  0.00      QQQ   
ATOM   2391  DG1 DMETQ 458     -22.021 -18.113   6.537  0.00  0.00      QQQ   
ATOM   2392  DB1 DMETQ 458     -24.342 -16.915   7.603  0.00  0.00      QQQ   
ATOM   2393  DB2 DMETQ 458     -24.260 -18.012   6.301  0.00  0.00      QQQ   
ATOM   2394  DB3 DMETQ 458     -23.758 -16.300   6.006  0.00  0.00      QQQ   
ATOM   2395  CB  DMETQ 460     -26.539 -32.225  10.197  0.00  0.00      QQQ   
ATOM   2396  OG  DMETQ 460     -26.096 -33.049  11.299  0.00  0.00      QQQ   
ATOM   2397  DG1 DMETQ 460     -26.313 -33.969  11.129  0.00  0.00      QQQ   
ATOM   2398  DB1 DMETQ 460     -25.946 -32.451   9.284  0.00  0.00      QQQ   
ATOM   2399  DB2 DMETQ 460     -26.544 -31.150  10.478  0.00  0.00      QQQ   
ATOM   2400  DB3 DMETQ 460     -27.579 -32.533   9.960  0.00  0.00      QQQ   
ATOM   2401  CB  DMETQ 461     -11.128 -25.778  14.737  0.00  0.00      QQQ   
ATOM   2402  OG  DMETQ 461     -10.741 -24.581  14.044  0.00  0.00      QQQ   
ATOM   2403  DG1 DMETQ 461     -10.656 -24.779  13.108  0.00  0.00      QQQ   
ATOM   2404  DB1 DMETQ 461     -12.215 -25.961  14.595  0.00  0.00      QQQ   
ATOM   2405  DB2 DMETQ 461     -10.984 -25.604  15.824  0.00  0.00      QQQ   
ATOM   2406  DB3 DMETQ 461     -10.549 -26.650  14.364  0.00  0.00      QQQ   
ATOM   2407  CB  DMETQ 462      29.233 -17.285  20.255  0.00  0.00      QQQ   
ATOM   2408  OG  DMETQ 462      29.086 -18.509  19.519  0.00  0.00      QQQ   
ATOM   2409  DG1 DMETQ 462      28.255 -18.923  19.764  0.00  0.00      QQQ   
ATOM   2410  DB1 DMETQ 462      28.703 -17.324  21.231  0.00  0.00      QQQ   
ATOM   2411  DB2 DMETQ 462      28.989 -16.345  19.716  0.00  0.00      QQQ   
ATOM   2412  DB3 DMETQ 462      30.328 -17.250  20.443  0.00  0.00      QQQ   
ATOM   2413  CB  DMETQ 463      28.391  -4.418   7.740  0.00  0.00      QQQ   
ATOM   2414  OG  DMETQ 463      29.161  -3.673   8.673  0.00  0.00      QQQ   
ATOM   2415  DG1 DMETQ 463      28.609  -3.535   9.446  0.00  0.00      QQQ   
ATOM   2416  DB1 DMETQ 463      28.110  -5.349   8.276  0.00  0.00      QQQ   
ATOM   2417  DB2 DMETQ 463      28.900  -4.620   6.773  0.00  0.00      QQQ   
ATOM   2418  DB3 DMETQ 463      27.398  -3.972   7.514  0.00  0.00      QQQ   
ATOM   2419  CB  DMETQ 464     -24.334   2.680  16.072  0.00  0.00      QQQ   
ATOM   2420  OG  DMETQ 464     -25.608   2.184  16.449  0.00  0.00      QQQ   
ATOM   2421  DG1 DMETQ 464     -26.065   2.955  16.793  0.00  0.00      QQQ   
ATOM   2422  DB1 DMETQ 464     -23.558   1.949  15.759  0.00  0.00      QQQ   
ATOM   2423  DB2 DMETQ 464     -23.956   3.169  16.995  0.00  0.00      QQQ   
ATOM   2424  DB3 DMETQ 464     -24.526   3.485  15.331  0.00  0.00      QQQ   
ATOM   2425  CB  DMETQ 465      33.524 -14.168  -6.442  0.00  0.00      QQQ   
ATOM   2426  OG  DMETQ 465      32.189 -14.475  -6.818  0.00  0.00      QQQ   
ATOM   2427  DG1 DMETQ 465      32.149 -14.052  -7.679  0.00  0.00      QQQ   
ATOM   2428  DB1 DMETQ 465      33.638 -13.239  -5.843  0.00  0.00      QQQ   
ATOM   2429  DB2 DMETQ 465      34.215 -14.163  -7.312  0.00  0.00      QQQ   
ATOM   2430  DB3 DMETQ 465      34.022 -14.909  -5.781  0.00  0.00      QQQ   
ATOM   2431  CB  DMETQ 466     -19.870  -3.160  26.789  0.00  0.00      QQQ   
ATOM   2432  OG  DMETQ 466     -19.750  -1.822  26.293  0.00  0.00      QQQ   
ATOM   2433  DG1 DMETQ 466     -19.451  -1.318  27.054  0.00  0.00      QQQ   
ATOM   2434  DB1 DMETQ 466     -18.851  -3.579  26.936  0.00  0.00      QQQ   
ATOM   2435  DB2 DMETQ 466     -20.433  -3.766  26.048  0.00  0.00      QQQ   
ATOM   2436  DB3 DMETQ 466     -20.330  -3.215  27.799  0.00  0.00      QQQ   
ATOM   2437  CB  DMETQ 467     -31.485   7.922  28.932  0.00  0.00      QQQ   
ATOM   2438  OG  DMETQ 467     -30.291   8.373  29.511  0.00  0.00      QQQ   
ATOM   2439  DG1 DMETQ 467     -30.366   7.970  30.379  0.00  0.00      QQQ   
ATOM   2440  DB1 DMETQ 467     -32.342   7.994  29.635  0.00  0.00      QQQ   
ATOM   2441  DB2 DMETQ 467     -31.307   6.890  28.562  0.00  0.00      QQQ   
ATOM   2442  DB3 DMETQ 467     -31.668   8.669  28.129  0.00  0.00      QQQ   
ATOM   2443  CB  DMETQ 468      15.641   4.522  35.372  0.00  0.00      QQQ   
ATOM   2444  OG  DMETQ 468      15.010   5.396  36.315  0.00  0.00      QQQ   
ATOM   2445  DG1 DMETQ 468      14.979   6.247  35.871  0.00  0.00      QQQ   
ATOM   2446  DB1 DMETQ 468      15.795   3.508  35.799  0.00  0.00      QQQ   
ATOM   2447  DB2 DMETQ 468      16.629   4.878  35.010  0.00  0.00      QQQ   
ATOM   2448  DB3 DMETQ 468      14.979   4.452  34.482  0.00  0.00      QQQ   
ATOM   2449  CB  DMETQ 469      14.455 -15.464 -39.260  0.00  0.00      QQQ   
ATOM   2450  OG  DMETQ 469      13.609 -15.275 -40.367  0.00  0.00      QQQ   
ATOM   2451  DG1 DMETQ 469      12.800 -14.885 -40.028  0.00  0.00      QQQ   
ATOM   2452  DB1 DMETQ 469      13.841 -15.599 -38.343  0.00  0.00      QQQ   
ATOM   2453  DB2 DMETQ 469      15.056 -14.593 -38.923  0.00  0.00      QQQ   
ATOM   2454  DB3 DMETQ 469      15.305 -16.144 -39.482  0.00  0.00      QQQ   
ATOM   2455  CB  DMETQ 470      19.965  -5.320  26.928  0.00  0.00      QQQ   
ATOM   2456  OG  DMETQ 470      20.823  -6.431  27.328  0.00  0.00      QQQ   
ATOM   2457  DG1 DMETQ 470      20.664  -6.587  28.262  0.00  0.00      QQQ   
ATOM   2458  DB1 DMETQ 470      19.594  -5.453  25.889  0.00  0.00      QQQ   
ATOM   2459  DB2 DMETQ 470      20.513  -4.354  26.934  0.00  0.00      QQQ   
ATOM   2460  DB3 DMETQ 470      19.119  -5.306  27.648  0.00  0.00      QQQ   
ATOM   2461  CB  DMETQ 471       6.996  20.100 -40.168  0.00  0.00      QQQ   
ATOM   2462  OG  DMETQ 471       8.035  19.953 -39.142  0.00  0.00      QQQ   
ATOM   2463  DG1 DMETQ 471       7.614  19.720 -38.311  0.00  0.00      QQQ   
ATOM   2464  DB1 DMETQ 471       7.130  21.016 -40.783  0.00  0.00      QQQ   
ATOM   2465  DB2 DMETQ 471       5.973  20.293 -39.779  0.00  0.00      QQQ   
ATOM   2466  DB3 DMETQ 471       6.875  19.233 -40.852  0.00  0.00      QQQ   
ATOM   2467  CB  DMETQ 472       0.716 -15.632  23.095  0.00  0.00      QQQ   
ATOM   2468  OG  DMETQ 472      -0.385 -14.705  23.176  0.00  0.00      QQQ   
ATOM   2469  DG1 DMETQ 472      -0.046 -13.998  23.729  0.00  0.00      QQQ   
ATOM   2470  DB1 DMETQ 472       0.499 -16.506  23.745  0.00  0.00      QQQ   
ATOM   2471  DB2 DMETQ 472       1.690 -15.112  23.216  0.00  0.00      QQQ   
ATOM   2472  DB3 DMETQ 472       0.835 -15.963  22.041  0.00  0.00      QQQ   
ATOM   2473  CB  DMETQ 473      32.314 -14.937 -23.119  0.00  0.00      QQQ   
ATOM   2474  OG  DMETQ 473      33.331 -15.765 -23.771  0.00  0.00      QQQ   
ATOM   2475  DG1 DMETQ 473      32.802 -16.410 -24.247  0.00  0.00      QQQ   
ATOM   2476  DB1 DMETQ 473      32.062 -14.131 -23.840  0.00  0.00      QQQ   
ATOM   2477  DB2 DMETQ 473      32.831 -14.534 -22.222  0.00  0.00      QQQ   
ATOM   2478  DB3 DMETQ 473      31.361 -15.460 -22.888  0.00  0.00      QQQ   
ATOM   2479  CB  DMETQ 474      20.865 -34.257 -22.371  0.00  0.00      QQQ   
ATOM   2480  OG  DMETQ 474      19.733 -33.690 -23.099  0.00  0.00      QQQ   
ATOM   2481  DG1 DMETQ 474      18.914 -33.969 -22.683  0.00  0.00      QQQ   
ATOM   2482  DB1 DMETQ 474      20.969 -33.932 -21.313  0.00  0.00      QQQ   
ATOM   2483  DB2 DMETQ 474      21.866 -34.104 -22.828  0.00  0.00      QQQ   
ATOM   2484  DB3 DMETQ 474      20.760 -35.353 -22.226  0.00  0.00      QQQ   
ATOM   2485  CB  DMETQ 475     -21.425  -0.664 -35.554  0.00  0.00      QQQ   
ATOM   2486  OG  DMETQ 475     -22.043  -1.962 -35.405  0.00  0.00      QQQ   
ATOM   2487  DG1 DMETQ 475     -22.505  -1.837 -34.574  0.00  0.00      QQQ   
ATOM   2488  DB1 DMETQ 475     -20.534  -0.782 -36.208  0.00  0.00      QQQ   
ATOM   2489  DB2 DMETQ 475     -21.156  -0.226 -34.569  0.00  0.00      QQQ   
ATOM   2490  DB3 DMETQ 475     -22.186  -0.093 -36.128  0.00  0.00      QQQ   
ATOM   2491  CB  DMETQ 476      16.754 -28.524   1.260  0.00  0.00      QQQ   
ATOM   2492  OG  DMETQ 476      17.554 -29.368   2.115  0.00  0.00      QQQ   
ATOM   2493  DG1 DMETQ 476      17.112 -29.493   2.958  0.00  0.00      QQQ   
ATOM   2494  DB1 DMETQ 476      15.692 -28.728   1.519  0.00  0.00      QQQ   
ATOM   2495  DB2 DMETQ 476      16.883 -28.722   0.174  0.00  0.00      QQQ   
ATOM   2496  DB3 DMETQ 476      17.118 -27.475   1.270  0.00  0.00      QQQ   
ATOM   2497  CB  DMETQ 477     -32.134  12.254  -2.810  0.00  0.00      QQQ   
ATOM   2498  OG  DMETQ 477     -32.378  11.354  -3.914  0.00  0.00      QQQ   
ATOM   2499  DG1 DMETQ 477     -33.292  11.412  -4.201  0.00  0.00      QQQ   
ATOM   2500  DB1 DMETQ 477     -31.044  12.451  -2.883  0.00  0.00      QQQ   
ATOM   2501  DB2 DMETQ 477     -32.434  11.972  -1.778  0.00  0.00      QQQ   
ATOM   2502  DB3 DMETQ 477     -32.673  13.202  -3.023  0.00  0.00      QQQ   
ATOM   2503  CB  DMETQ 478       7.192  17.903  31.190  0.00  0.00      QQQ   
ATOM   2504  OG  DMETQ 478       6.185  16.938  30.925  0.00  0.00      QQQ   
ATOM   2505  DG1 DMETQ 478       5.569  16.889  31.659  0.00  0.00      QQQ   
ATOM   2506  DB1 DMETQ 478       7.670  17.660  32.163  0.00  0.00      QQQ   
ATOM   2507  DB2 DMETQ 478       6.701  18.884  31.371  0.00  0.00      QQQ   
ATOM   2508  DB3 DMETQ 478       7.981  17.976  30.412  0.00  0.00      QQQ   
ATOM   2509  CB  DMETQ 479      35.439 -35.632  17.593  0.00  0.00      QQQ   
ATOM   2510  OG  DMETQ 479      36.579 -36.505  17.703  0.00  0.00      QQQ   
ATOM   2511  DG1 DMETQ 479      36.264 -37.138  18.353  0.00  0.00      QQQ   
ATOM   2512  DB1 DMETQ 479      35.008 -35.287  18.557  0.00  0.00      QQQ   
ATOM   2513  DB2 DMETQ 479      34.714 -36.111  16.901  0.00  0.00      QQQ   
ATOM   2514  DB3 DMETQ 479      35.787 -34.696  17.106  0.00  0.00      QQQ   
ATOM   2515  CB  DMETQ 480     -30.012  22.232 -40.988  0.00  0.00      QQQ   
ATOM   2516  OG  DMETQ 480     -30.092  20.795 -40.830  0.00  0.00      QQQ   
ATOM   2517  DG1 DMETQ 480     -29.408  20.533 -40.210  0.00  0.00      QQQ   
ATOM   2518  DB1 DMETQ 480     -29.057  22.495 -41.492  0.00  0.00      QQQ   
ATOM   2519  DB2 DMETQ 480     -30.137  22.756 -40.017  0.00  0.00      QQQ   
ATOM   2520  DB3 DMETQ 480     -30.884  22.588 -41.578  0.00  0.00      QQQ   
ATOM   2521  CB  DMETQ 482      -9.921 -24.757  10.359  0.00  0.00      QQQ   
ATOM   2522  OG  DMETQ 482     -11.047 -25.009  11.146  0.00  0.00      QQQ   
ATOM   2523  DG1 DMETQ 482     -11.852 -24.727  10.705  0.00  0.00      QQQ   
ATOM   2524  DB1 DMETQ 482      -9.024 -24.445  10.936  0.00  0.00      QQQ   
ATOM   2525  DB2 DMETQ 482     -10.073 -24.019   9.543  0.00  0.00      QQQ   
ATOM   2526  DB3 DMETQ 482      -9.655 -25.649   9.752  0.00  0.00      QQQ   
ATOM   2527  CB  DMETQ 483      40.492  -3.340  -3.621  0.00  0.00      QQQ   
ATOM   2528  OG  DMETQ 483      39.234  -4.056  -3.693  0.00  0.00      QQQ   
ATOM   2529  DG1 DMETQ 483      39.055  -4.267  -4.612  0.00  0.00      QQQ   
ATOM   2530  DB1 DMETQ 483      40.850  -3.047  -2.611  0.00  0.00      QQQ   
ATOM   2531  DB2 DMETQ 483      40.361  -2.403  -4.203  0.00  0.00      QQQ   
ATOM   2532  DB3 DMETQ 483      41.324  -3.887  -4.113  0.00  0.00      QQQ   
ATOM   2533  CB  DMETQ 484     -18.723 -39.207 -25.528  0.00  0.00      QQQ   
ATOM   2534  OG  DMETQ 484     -19.004 -40.559 -25.113  0.00  0.00      QQQ   
ATOM   2535  DG1 DMETQ 484     -19.700 -40.536 -24.452  0.00  0.00      QQQ   
ATOM   2536  DB1 DMETQ 484     -18.313 -38.594 -24.697  0.00  0.00      QQQ   
ATOM   2537  DB2 DMETQ 484     -19.755 -38.827 -25.689  0.00  0.00      QQQ   
ATOM   2538  DB3 DMETQ 484     -18.102 -39.122 -26.445  0.00  0.00      QQQ   
ATOM   2539  CB  DMETQ 485     -30.569 -23.160 -32.592  0.00  0.00      QQQ   
ATOM   2540  OG  DMETQ 485     -31.834 -23.240 -31.963  0.00  0.00      QQQ   
ATOM   2541  DG1 DMETQ 485     -32.161 -24.132 -32.103  0.00  0.00      QQQ   
ATOM   2542  DB1 DMETQ 485     -29.972 -24.054 -32.313  0.00  0.00      QQQ   
ATOM   2543  DB2 DMETQ 485     -30.035 -22.225 -32.317  0.00  0.00      QQQ   
ATOM   2544  DB3 DMETQ 485     -30.550 -23.220 -33.701  0.00  0.00      QQQ   
ATOM   2545  CB  DMETQ 486      17.134  13.306   6.688  0.00  0.00      QQQ   
ATOM   2546  OG  DMETQ 486      16.448  12.709   7.752  0.00  0.00      QQQ   
ATOM   2547  DG1 DMETQ 486      15.508  12.791   7.576  0.00  0.00      QQQ   
ATOM   2548  DB1 DMETQ 486      17.071  14.408   6.813  0.00  0.00      QQQ   
ATOM   2549  DB2 DMETQ 486      16.627  12.898   5.787  0.00  0.00      QQQ   
ATOM   2550  DB3 DMETQ 486      18.220  13.078   6.741  0.00  0.00      QQQ   
ATOM   2551  CB  DMETQ 487      -8.570   5.971  11.498  0.00  0.00      QQQ   
ATOM   2552  OG  DMETQ 487      -7.134   6.215  11.439  0.00  0.00      QQQ   
ATOM   2553  DG1 DMETQ 487      -6.971   7.034  11.912  0.00  0.00      QQQ   
ATOM   2554  DB1 DMETQ 487      -8.866   5.745  12.545  0.00  0.00      QQQ   
ATOM   2555  DB2 DMETQ 487      -8.847   5.076  10.899  0.00  0.00      QQQ   
ATOM   2556  DB3 DMETQ 487      -9.148   6.866  11.182  0.00  0.00      QQQ   
ATOM   2557  CB  DMETQ 488       7.766 -33.842  -5.915  0.00  0.00      QQQ   
ATOM   2558  OG  DMETQ 488       6.994 -33.435  -7.055  0.00  0.00      QQQ   
ATOM   2559  DG1 DMETQ 488       6.221 -32.936  -6.782  0.00  0.00      QQQ   
ATOM   2560  DB1 DMETQ 488       7.363 -34.749  -5.416  0.00  0.00      QQQ   
ATOM   2561  DB2 DMETQ 488       7.731 -33.095  -5.093  0.00  0.00      QQQ   
ATOM   2562  DB3 DMETQ 488       8.834 -33.826  -6.222  0.00  0.00      QQQ   
ATOM   2563  CB  DMETQ 489      -0.230  38.742 -29.972  0.00  0.00      QQQ   
ATOM   2564  OG  DMETQ 489      -1.594  38.619 -29.461  0.00  0.00      QQQ   
ATOM   2565  DG1 DMETQ 489      -1.972  39.461 -29.194  0.00  0.00      QQQ   
ATOM   2566  DB1 DMETQ 489       0.481  39.187 -29.243  0.00  0.00      QQQ   
ATOM   2567  DB2 DMETQ 489      -0.300  39.390 -30.872  0.00  0.00      QQQ   
ATOM   2568  DB3 DMETQ 489       0.100  37.749 -30.345  0.00  0.00      QQQ   
ATOM   2569  CB  DMETQ 490     -16.571 -30.227   7.419  0.00  0.00      QQQ   
ATOM   2570  OG  DMETQ 490     -15.102 -30.082   7.401  0.00  0.00      QQQ   
ATOM   2571  DG1 DMETQ 490     -14.654 -30.732   6.856  0.00  0.00      QQQ   
ATOM   2572  DB1 DMETQ 490     -16.862 -30.182   8.490  0.00  0.00      QQQ   
ATOM   2573  DB2 DMETQ 490     -16.795 -31.238   7.016  0.00  0.00      QQQ   
ATOM   2574  DB3 DMETQ 490     -16.990 -29.385   6.827  0.00  0.00      QQQ   
ATOM   2575  CB  DMETQ 491       8.895 -14.060  19.683  0.00  0.00      QQQ   
ATOM   2576  OG  DMETQ 491       9.158 -12.959  20.526  0.00  0.00      QQQ   
ATOM   2577  DG1 DMETQ 491       8.621 -13.088  21.311  0.00  0.00      QQQ   
ATOM   2578  DB1 DMETQ 491       9.465 -14.003  18.731  0.00  0.00      QQQ   
ATOM   2579  DB2 DMETQ 491       7.803 -14.217  19.547  0.00  0.00      QQQ   
ATOM   2580  DB3 DMETQ 491       9.324 -14.880  20.298  0.00  0.00      QQQ   
ATOM   2581  CB  DMETQ 492      12.423  33.092 -10.611  0.00  0.00      QQQ   
ATOM   2582  OG  DMETQ 492      12.130  31.672 -10.370  0.00  0.00      QQQ   
ATOM   2583  DG1 DMETQ 492      11.211  31.573 -10.111  0.00  0.00      QQQ   
ATOM   2584  DB1 DMETQ 492      11.432  33.495 -10.911  0.00  0.00      QQQ   
ATOM   2585  DB2 DMETQ 492      13.133  33.122 -11.465  0.00  0.00      QQQ   
ATOM   2586  DB3 DMETQ 492      12.833  33.463  -9.647  0.00  0.00      QQQ   
ATOM   2587  CB  DMETQ 493      -4.459  19.197 -37.754  0.00  0.00      QQQ   
ATOM   2588  OG  DMETQ 493      -3.069  18.967 -37.700  0.00  0.00      QQQ   
ATOM   2589  DG1 DMETQ 493      -2.814  18.995 -38.625  0.00  0.00      QQQ   
ATOM   2590  DB1 DMETQ 493      -4.972  18.294 -37.358  0.00  0.00      QQQ   
ATOM   2591  DB2 DMETQ 493      -4.869  19.290 -38.782  0.00  0.00      QQQ   
ATOM   2592  DB3 DMETQ 493      -4.797  20.000 -37.064  0.00  0.00      QQQ   
ATOM   2593  CB  DMETQ 494       0.738  17.537  -9.022  0.00  0.00      QQQ   
ATOM   2594  OG  DMETQ 494       1.142  18.905  -8.701  0.00  0.00      QQQ   
ATOM   2595  DG1 DMETQ 494       1.417  19.379  -9.489  0.00  0.00      QQQ   
ATOM   2596  DB1 DMETQ 494      -0.355  17.479  -9.211  0.00  0.00      QQQ   
ATOM   2597  DB2 DMETQ 494       0.997  16.790  -8.242  0.00  0.00      QQQ   
ATOM   2598  DB3 DMETQ 494       1.277  17.069  -9.874  0.00  0.00      QQQ   
ATOM   2599  CB  DMETQ 495      33.318  -9.184  27.348  0.00  0.00      QQQ   
ATOM   2600  OG  DMETQ 495      32.301  -9.192  26.322  0.00  0.00      QQQ   
ATOM   2601  DG1 DMETQ 495      31.513  -8.794  26.700  0.00  0.00      QQQ   
ATOM   2602  DB1 DMETQ 495      34.342  -9.535  27.100  0.00  0.00      QQQ   
ATOM   2603  DB2 DMETQ 495      33.033  -9.711  28.284  0.00  0.00      QQQ   
ATOM   2604  DB3 DMETQ 495      33.583  -8.139  27.618  0.00  0.00      QQQ   
ATOM   2605  CB  DMETQ 496     -35.401 -12.843  10.759  0.00  0.00      QQQ   
ATOM   2606  OG  DMETQ 496     -36.009 -11.927  11.674  0.00  0.00      QQQ   
ATOM   2607  DG1 DMETQ 496     -35.710 -12.109  12.568  0.00  0.00      QQQ   
ATOM   2608  DB1 DMETQ 496     -35.938 -13.814  10.695  0.00  0.00      QQQ   
ATOM   2609  DB2 DMETQ 496     -34.370 -13.008  11.140  0.00  0.00      QQQ   
ATOM   2610  DB3 DMETQ 496     -35.318 -12.359   9.763  0.00  0.00      QQQ   
ATOM   2611  CB  DMETQ 497     -14.678 -10.789 -15.234  0.00  0.00      QQQ   
ATOM   2612  OG  DMETQ 497     -14.939 -10.910 -16.603  0.00  0.00      QQQ   
ATOM   2613  DG1 DMETQ 497     -14.982 -11.859 -16.739  0.00  0.00      QQQ   
ATOM   2614  DB1 DMETQ 497     -13.885 -11.509 -14.939  0.00  0.00      QQQ   
ATOM   2615  DB2 DMETQ 497     -15.597 -11.059 -14.673  0.00  0.00      QQQ   
ATOM   2616  DB3 DMETQ 497     -14.535  -9.754 -14.855  0.00  0.00      QQQ   
ATOM   2617  CB  DMETQ 498      38.032   2.438  35.440  0.00  0.00      QQQ   
ATOM   2618  OG  DMETQ 498      37.012   1.410  35.218  0.00  0.00      QQQ   
ATOM   2619  DG1 DMETQ 498      37.318   0.503  35.155  0.00  0.00      QQQ   
ATOM   2620  DB1 DMETQ 498      37.586   3.455  35.476  0.00  0.00      QQQ   
ATOM   2621  DB2 DMETQ 498      38.834   2.429  34.672  0.00  0.00      QQQ   
ATOM   2622  DB3 DMETQ 498      38.545   2.354  36.422  0.00  0.00      QQQ   
ATOM   2623  CB  DMETQ 499      15.608  -0.568  13.841  0.00  0.00      QQQ   
ATOM   2624  OG  DMETQ 499      16.497  -1.287  14.670  0.00  0.00      QQQ   
ATOM   2625  DG1 DMETQ 499      16.039  -1.638  15.437  0.00  0.00      QQQ   
ATOM   2626  DB1 DMETQ 499      16.214  -0.184  12.993  0.00  0.00      QQQ   
ATOM   2627  DB2 DMETQ 499      15.176   0.308  14.372  0.00  0.00      QQQ   
ATOM   2628  DB3 DMETQ 499      14.784  -1.213  13.468  0.00  0.00      QQQ   
ATOM   2629  CB  DMETQ 500      29.076  -0.940   0.391  0.00  0.00      QQQ   
ATOM   2630  OG  DMETQ 500      28.857   0.342   0.939  0.00  0.00      QQQ   
ATOM   2631  DG1 DMETQ 500      27.913   0.477   1.052  0.00  0.00      QQQ   
ATOM   2632  DB1 DMETQ 500      28.615  -1.066  -0.611  0.00  0.00      QQQ   
ATOM   2633  DB2 DMETQ 500      28.588  -1.737   0.992  0.00  0.00      QQQ   
ATOM   2634  DB3 DMETQ 500      30.164  -0.996   0.175  0.00  0.00      QQQ   
ATOM   2635  CB  DMETQ 501      35.459  35.233  27.859  0.00  0.00      QQQ   
ATOM   2636  OG  DMETQ 501      36.408  36.137  27.248  0.00  0.00      QQQ   
ATOM   2637  DG1 DMETQ 501      36.148  36.997  27.585  0.00  0.00      QQQ   
ATOM   2638  DB1 DMETQ 501      34.438  35.567  27.574  0.00  0.00      QQQ   
ATOM   2639  DB2 DMETQ 501      35.498  35.322  28.965  0.00  0.00      QQQ   
ATOM   2640  DB3 DMETQ 501      35.654  34.167  27.611  0.00  0.00      QQQ   
ATOM   2641  CB  DMETQ 502     -37.013  -2.937  31.584  0.00  0.00      QQQ   
ATOM   2642  OG  DMETQ 502     -36.836  -4.180  32.245  0.00  0.00      QQQ   
ATOM   2643  DG1 DMETQ 502     -37.101  -4.805  31.566  0.00  0.00      QQQ   
ATOM   2644  DB1 DMETQ 502     -38.104  -2.912  31.376  0.00  0.00      QQQ   
ATOM   2645  DB2 DMETQ 502     -36.599  -2.977  30.554  0.00  0.00      QQQ   
ATOM   2646  DB3 DMETQ 502     -36.646  -2.127  32.250  0.00  0.00      QQQ   
ATOM   2647  CB  DMETQ 503      17.540 -25.440  40.410  0.00  0.00      QQQ   
ATOM   2648  OG  DMETQ 503      18.349 -25.453  41.574  0.00  0.00      QQQ   
ATOM   2649  DG1 DMETQ 503      17.808 -25.892  42.235  0.00  0.00      QQQ   
ATOM   2650  DB1 DMETQ 503      16.558 -25.094  40.798  0.00  0.00      QQQ   
ATOM   2651  DB2 DMETQ 503      17.520 -26.464  39.979  0.00  0.00      QQQ   
ATOM   2652  DB3 DMETQ 503      18.004 -24.704  39.719  0.00  0.00      QQQ   
ATOM   2653  CB  DMETQ 504      30.078 -35.087 -19.758  0.00  0.00      QQQ   
ATOM   2654  OG  DMETQ 504      30.018 -35.560 -21.193  0.00  0.00      QQQ   
ATOM   2655  DG1 DMETQ 504      29.589 -34.874 -21.709  0.00  0.00      QQQ   
ATOM   2656  DB1 DMETQ 504      29.107 -35.166 -19.223  0.00  0.00      QQQ   
ATOM   2657  DB2 DMETQ 504      30.332 -34.006 -19.730  0.00  0.00      QQQ   
ATOM   2658  DB3 DMETQ 504      30.905 -35.540 -19.170  0.00  0.00      QQQ   
ATOM   2659  CB  DMETQ 505     -14.978  16.010 -24.638  0.00  0.00      QQQ   
ATOM   2660  OG  DMETQ 505     -13.695  16.431 -25.103  0.00  0.00      QQQ   
ATOM   2661  DG1 DMETQ 505     -13.140  16.467 -24.321  0.00  0.00      QQQ   
ATOM   2662  DB1 DMETQ 505     -14.925  14.965 -24.263  0.00  0.00      QQQ   
ATOM   2663  DB2 DMETQ 505     -15.683  16.182 -25.479  0.00  0.00      QQQ   
ATOM   2664  DB3 DMETQ 505     -15.412  16.574 -23.785  0.00  0.00      QQQ   
ATOM   2665  CB  DMETQ 506     -20.163 -20.215  28.832  0.00  0.00      QQQ   
ATOM   2666  OG  DMETQ 506     -19.016 -19.725  28.165  0.00  0.00      QQQ   
ATOM   2667  DG1 DMETQ 506     -18.525 -19.293  28.867  0.00  0.00      QQQ   
ATOM   2668  DB1 DMETQ 506     -20.819 -20.468  27.971  0.00  0.00      QQQ   
ATOM   2669  DB2 DMETQ 506     -20.795 -19.444  29.323  0.00  0.00      QQQ   
ATOM   2670  DB3 DMETQ 506     -20.112 -21.213  29.317  0.00  0.00      QQQ   
ATOM   2671  CB  DMETQ 507      24.000   9.352  26.618  0.00  0.00      QQQ   
ATOM   2672  OG  DMETQ 507      22.871  10.098  26.148  0.00  0.00      QQQ   
ATOM   2673  DG1 DMETQ 507      22.114   9.821  26.670  0.00  0.00      QQQ   
ATOM   2674  DB1 DMETQ 507      24.950   9.899  26.437  0.00  0.00      QQQ   
ATOM   2675  DB2 DMETQ 507      24.053   8.371  26.098  0.00  0.00      QQQ   
ATOM   2676  DB3 DMETQ 507      23.995   9.263  27.726  0.00  0.00      QQQ   
ATOM   2677  CB  DMETQ 508      14.152  19.618  19.084  0.00  0.00      QQQ   
ATOM   2678  OG  DMETQ 508      14.115  19.883  17.696  0.00  0.00      QQQ   
ATOM   2679  DG1 DMETQ 508      13.213  19.936  17.372  0.00  0.00      QQQ   
ATOM   2680  DB1 DMETQ 508      13.640  20.390  19.697  0.00  0.00      QQQ   
ATOM   2681  DB2 DMETQ 508      15.145  19.277  19.445  0.00  0.00      QQQ   
ATOM   2682  DB3 DMETQ 508      13.505  18.715  19.129  0.00  0.00      QQQ   
ATOM   2683  CB  DMETQ 509      36.670 -33.317  26.349  0.00  0.00      QQQ   
ATOM   2684  OG  DMETQ 509      36.991 -32.765  27.647  0.00  0.00      QQQ   
ATOM   2685  DG1 DMETQ 509      37.646 -33.361  28.017  0.00  0.00      QQQ   
ATOM   2686  DB1 DMETQ 509      37.561 -33.800  25.895  0.00  0.00      QQQ   
ATOM   2687  DB2 DMETQ 509      36.293 -32.507  25.688  0.00  0.00      QQQ   
ATOM   2688  DB3 DMETQ 509      35.816 -34.014  26.485  0.00  0.00      QQQ   
ATOM   2689  CB  DMETQ 511      -8.250  28.133  18.015  0.00  0.00      QQQ   
ATOM   2690  OG  DMETQ 511      -9.089  27.143  18.626  0.00  0.00      QQQ   
ATOM   2691  DG1 DMETQ 511      -9.758  26.923  17.974  0.00  0.00      QQQ   
ATOM   2692  DB1 DMETQ 511      -7.333  28.351  18.604  0.00  0.00      QQQ   
ATOM   2693  DB2 DMETQ 511      -8.814  29.085  17.920  0.00  0.00      QQQ   
ATOM   2694  DB3 DMETQ 511      -7.789  27.836  17.049  0.00  0.00      QQQ   
ATOM   2695  CB  DMETQ 512      -0.218  16.618  -0.959  0.00  0.00      QQQ   
ATOM   2696  OG  DMETQ 512      -0.558  17.999  -1.200  0.00  0.00      QQQ   
ATOM   2697  DG1 DMETQ 512      -0.762  18.070  -2.135  0.00  0.00      QQQ   
ATOM   2698  DB1 DMETQ 512       0.113  16.540   0.099  0.00  0.00      QQQ   
ATOM   2699  DB2 DMETQ 512       0.558  16.328  -1.699  0.00  0.00      QQQ   
ATOM   2700  DB3 DMETQ 512      -1.110  15.999  -1.196  0.00  0.00      QQQ   
ATOM   2701  CB  DMETQ 513      22.998  40.778  20.660  0.00  0.00      QQQ   
ATOM   2702  OG  DMETQ 513      22.019  41.597  19.988  0.00  0.00      QQQ   
ATOM   2703  DG1 DMETQ 513      21.245  41.031  19.952  0.00  0.00      QQQ   
ATOM   2704  DB1 DMETQ 513      23.303  39.850  20.132  0.00  0.00      QQQ   
ATOM   2705  DB2 DMETQ 513      22.697  40.540  21.703  0.00  0.00      QQQ   
ATOM   2706  DB3 DMETQ 513      23.893  41.433  20.721  0.00  0.00      QQQ   
ATOM   2707  CB  DMETQ 514     -26.381 -22.031  17.651  0.00  0.00      QQQ   
ATOM   2708  OG  DMETQ 514     -26.498 -23.062  18.564  0.00  0.00      QQQ   
ATOM   2709  DG1 DMETQ 514     -26.845 -22.774  19.412  0.00  0.00      QQQ   
ATOM   2710  DB1 DMETQ 514     -26.361 -21.049  18.169  0.00  0.00      QQQ   
ATOM   2711  DB2 DMETQ 514     -27.248 -22.075  16.957  0.00  0.00      QQQ   
ATOM   2712  DB3 DMETQ 514     -25.451 -22.178  17.061  0.00  0.00      QQQ   
ATOM   2713  CB  DMETQ 516     -36.127  -9.362  -0.990  0.00  0.00      QQQ   
ATOM   2714  OG  DMETQ 516     -36.141  -8.153  -0.254  0.00  0.00      QQQ   
ATOM   2715  DG1 DMETQ 516     -36.637  -8.315   0.551  0.00  0.00      QQQ   
ATOM   2716  DB1 DMETQ 516     -36.009 -10.247  -0.328  0.00  0.00      QQQ   
ATOM   2717  DB2 DMETQ 516     -35.281  -9.511  -1.694  0.00  0.00      QQQ   
ATOM   2718  DB3 DMETQ 516     -37.043  -9.383  -1.618  0.00  0.00      QQQ   
ATOM   2719  CB  DMETQ 518     -31.149 -28.185 -11.253  0.00  0.00      QQQ   
ATOM   2720  OG  DMETQ 518     -31.424 -26.827 -11.380  0.00  0.00      QQQ   
ATOM   2721  DG1 DMETQ 518     -31.754 -26.656 -12.265  0.00  0.00      QQQ   
ATOM   2722  DB1 DMETQ 518     -31.145 -28.483 -10.183  0.00  0.00      QQQ   
ATOM   2723  DB2 DMETQ 518     -30.122 -28.292 -11.662  0.00  0.00      QQQ   
ATOM   2724  DB3 DMETQ 518     -31.879 -28.714 -11.903  0.00  0.00      QQQ   
ATOM   2725  CB  DMETQ 520     -17.803 -34.574  28.500  0.00  0.00      QQQ   
ATOM   2726  OG  DMETQ 520     -16.857 -33.495  28.752  0.00  0.00      QQQ   
ATOM   2727  DG1 DMETQ 520     -17.389 -32.730  28.986  0.00  0.00      QQQ   
ATOM   2728  DB1 DMETQ 520     -18.204 -34.908  29.481  0.00  0.00      QQQ   
ATOM   2729  DB2 DMETQ 520     -17.371 -35.434  27.946  0.00  0.00      QQQ   
ATOM   2730  DB3 DMETQ 520     -18.589 -34.139  27.846  0.00  0.00      QQQ   
ATOM   2731  CB  DMETQ 521     -26.203  27.899 -23.008  0.00  0.00      QQQ   
ATOM   2732  OG  DMETQ 521     -27.236  27.843 -21.997  0.00  0.00      QQQ   
ATOM   2733  DG1 DMETQ 521     -27.923  27.328 -22.426  0.00  0.00      QQQ   
ATOM   2734  DB1 DMETQ 521     -26.273  28.770 -23.694  0.00  0.00      QQQ   
ATOM   2735  DB2 DMETQ 521     -26.184  27.001 -23.662  0.00  0.00      QQQ   
ATOM   2736  DB3 DMETQ 521     -25.191  28.138 -22.617  0.00  0.00      QQQ   
ATOM   2737  CB  DMETQ 522      41.062   8.908 -29.006  0.00  0.00      QQQ   
ATOM   2738  OG  DMETQ 522      39.668   9.120 -28.961  0.00  0.00      QQQ   
ATOM   2739  DG1 DMETQ 522      39.510   9.255 -28.024  0.00  0.00      QQQ   
ATOM   2740  DB1 DMETQ 522      41.407   8.833 -30.060  0.00  0.00      QQQ   
ATOM   2741  DB2 DMETQ 522      41.271   7.892 -28.609  0.00  0.00      QQQ   
ATOM   2742  DB3 DMETQ 522      41.659   9.709 -28.519  0.00  0.00      QQQ   
ATOM   2743  CB  DMETQ 523       1.136   7.165  -8.085  0.00  0.00      QQQ   
ATOM   2744  OG  DMETQ 523       0.697   8.290  -7.358  0.00  0.00      QQQ   
ATOM   2745  DG1 DMETQ 523       0.596   9.030  -7.962  0.00  0.00      QQQ   
ATOM   2746  DB1 DMETQ 523       1.373   6.322  -7.401  0.00  0.00      QQQ   
ATOM   2747  DB2 DMETQ 523       2.025   7.438  -8.693  0.00  0.00      QQQ   
ATOM   2748  DB3 DMETQ 523       0.277   7.003  -8.771  0.00  0.00      QQQ   
ATOM   2749  CB  DMETQ 525      29.902 -17.313   2.169  0.00  0.00      QQQ   
ATOM   2750  OG  DMETQ 525      29.865 -17.535   0.744  0.00  0.00      QQQ   
ATOM   2751  DG1 DMETQ 525      29.033 -17.998   0.617  0.00  0.00      QQQ   
ATOM   2752  DB1 DMETQ 525      29.059 -16.680   2.520  0.00  0.00      QQQ   
ATOM   2753  DB2 DMETQ 525      30.850 -16.795   2.430  0.00  0.00      QQQ   
ATOM   2754  DB3 DMETQ 525      29.874 -18.213   2.819  0.00  0.00      QQQ   
ATOM   2755  CB  DMETQ 526      18.067   4.924 -39.097  0.00  0.00      QQQ   
ATOM   2756  OG  DMETQ 526      16.912   5.359 -38.329  0.00  0.00      QQQ   
ATOM   2757  DG1 DMETQ 526      17.112   5.300 -37.392  0.00  0.00      QQQ   
ATOM   2758  DB1 DMETQ 526      18.965   5.011 -38.448  0.00  0.00      QQQ   
ATOM   2759  DB2 DMETQ 526      18.262   5.447 -40.058  0.00  0.00      QQQ   
ATOM   2760  DB3 DMETQ 526      17.886   3.866 -39.381  0.00  0.00      QQQ   
ATOM   2761  CB  DMETQ 527      34.892   0.066  -7.818  0.00  0.00      QQQ   
ATOM   2762  OG  DMETQ 527      36.233  -0.428  -7.623  0.00  0.00      QQQ   
ATOM   2763  DG1 DMETQ 527      36.445  -1.105  -8.270  0.00  0.00      QQQ   
ATOM   2764  DB1 DMETQ 527      34.696   0.979  -7.216  0.00  0.00      QQQ   
ATOM   2765  DB2 DMETQ 527      34.217  -0.771  -7.538  0.00  0.00      QQQ   
ATOM   2766  DB3 DMETQ 527      34.809   0.287  -8.904  0.00  0.00      QQQ   
ATOM   2767  CB  DMETQ 528      23.662  20.917 -38.095  0.00  0.00      QQQ   
ATOM   2768  OG  DMETQ 528      24.414  21.645 -39.046  0.00  0.00      QQQ   
ATOM   2769  DG1 DMETQ 528      24.246  21.155 -39.855  0.00  0.00      QQQ   
ATOM   2770  DB1 DMETQ 528      24.344  20.525 -37.310  0.00  0.00      QQQ   
ATOM   2771  DB2 DMETQ 528      23.132  20.070 -38.582  0.00  0.00      QQQ   
ATOM   2772  DB3 DMETQ 528      22.949  21.610 -37.601  0.00  0.00      QQQ   
ATOM   2773  CB  DMETQ 529     -39.031  28.014   2.622  0.00  0.00      QQQ   
ATOM   2774  OG  DMETQ 529     -38.298  27.572   1.443  0.00  0.00      QQQ   
ATOM   2775  DG1 DMETQ 529     -38.931  27.704   0.734  0.00  0.00      QQQ   
ATOM   2776  DB1 DMETQ 529     -39.172  29.116   2.595  0.00  0.00      QQQ   
ATOM   2777  DB2 DMETQ 529     -38.540  27.856   3.606  0.00  0.00      QQQ   
ATOM   2778  DB3 DMETQ 529     -40.040  27.552   2.599  0.00  0.00      QQQ   
ATOM   2779  CB  DMETQ 530      -5.750 -28.686  38.750  0.00  0.00      QQQ   
ATOM   2780  OG  DMETQ 530      -5.441 -27.425  39.343  0.00  0.00      QQQ   
ATOM   2781  DG1 DMETQ 530      -6.143 -26.780  39.230  0.00  0.00      QQQ   
ATOM   2782  DB1 DMETQ 530      -6.643 -29.063  39.293  0.00  0.00      QQQ   
ATOM   2783  DB2 DMETQ 530      -4.937 -29.444  38.753  0.00  0.00      QQQ   
ATOM   2784  DB3 DMETQ 530      -6.193 -28.548  37.740  0.00  0.00      QQQ   
ATOM   2785  CB  DMETQ 531      -4.715  18.694 -24.255  0.00  0.00      QQQ   
ATOM   2786  OG  DMETQ 531      -6.085  18.903 -23.716  0.00  0.00      QQQ   
ATOM   2787  DG1 DMETQ 531      -6.013  18.939 -22.760  0.00  0.00      QQQ   
ATOM   2788  DB1 DMETQ 531      -4.718  19.042 -25.310  0.00  0.00      QQQ   
ATOM   2789  DB2 DMETQ 531      -4.378  17.635 -24.225  0.00  0.00      QQQ   
ATOM   2790  DB3 DMETQ 531      -3.911  19.280 -23.761  0.00  0.00      QQQ   
ATOM   2791  CB  DMETQ 532      -2.142  18.432  35.112  0.00  0.00      QQQ   
ATOM   2792  OG  DMETQ 532      -3.533  18.486  34.832  0.00  0.00      QQQ   
ATOM   2793  DG1 DMETQ 532      -4.038  18.298  35.626  0.00  0.00      QQQ   
ATOM   2794  DB1 DMETQ 532      -1.578  18.453  34.155  0.00  0.00      QQQ   
ATOM   2795  DB2 DMETQ 532      -1.959  17.590  35.813  0.00  0.00      QQQ   
ATOM   2796  DB3 DMETQ 532      -1.878  19.376  35.636  0.00  0.00      QQQ   
ATOM   2797  CB  DMETQ 533      -1.860 -33.677  -9.459  0.00  0.00      QQQ   
ATOM   2798  OG  DMETQ 533      -1.547 -33.202 -10.791  0.00  0.00      QQQ   
ATOM   2799  DG1 DMETQ 533      -2.250 -33.321 -11.434  0.00  0.00      QQQ   
ATOM   2800  DB1 DMETQ 533      -0.860 -33.793  -8.989  0.00  0.00      QQQ   
ATOM   2801  DB2 DMETQ 533      -2.371 -34.657  -9.571  0.00  0.00      QQQ   
ATOM   2802  DB3 DMETQ 533      -2.551 -32.957  -8.971  0.00  0.00      QQQ   
ATOM   2803  CB  DMETQ 534      20.731 -37.134  38.490  0.00  0.00      QQQ   
ATOM   2804  OG  DMETQ 534      20.305 -35.863  38.744  0.00  0.00      QQQ   
ATOM   2805  DG1 DMETQ 534      21.074 -35.341  38.984  0.00  0.00      QQQ   
ATOM   2806  DB1 DMETQ 534      20.903 -37.433  37.433  0.00  0.00      QQQ   
ATOM   2807  DB2 DMETQ 534      20.012 -37.915  38.818  0.00  0.00      QQQ   
ATOM   2808  DB3 DMETQ 534      21.741 -37.190  38.949  0.00  0.00      QQQ   
ATOM   2809  CB  DMETQ 535      10.501   1.904 -40.196  0.00  0.00      QQQ   
ATOM   2810  OG  DMETQ 535       9.211   2.489 -39.947  0.00  0.00      QQQ   
ATOM   2811  DG1 DMETQ 535       8.480   1.907 -40.165  0.00  0.00      QQQ   
ATOM   2812  DB1 DMETQ 535      10.974   1.406 -39.322  0.00  0.00      QQQ   
ATOM   2813  DB2 DMETQ 535      11.241   2.641 -40.574  0.00  0.00      QQQ   
ATOM   2814  DB3 DMETQ 535      10.402   1.133 -40.990  0.00  0.00      QQQ   
ATOM   2815  CB  DMETQ 536     -19.299 -19.643 -17.115  0.00  0.00      QQQ   
ATOM   2816  OG  DMETQ 536     -20.263 -20.207 -17.961  0.00  0.00      QQQ   
ATOM   2817  DG1 DMETQ 536     -20.734 -19.462 -18.341  0.00  0.00      QQQ   
ATOM   2818  DB1 DMETQ 536     -18.413 -19.334 -17.710  0.00  0.00      QQQ   
ATOM   2819  DB2 DMETQ 536     -19.052 -20.384 -16.326  0.00  0.00      QQQ   
ATOM   2820  DB3 DMETQ 536     -19.748 -18.802 -16.543  0.00  0.00      QQQ   
ATOM   2821  CB  DMETQ 537      -5.007 -11.484 -38.186  0.00  0.00      QQQ   
ATOM   2822  OG  DMETQ 537      -3.989 -10.678 -37.567  0.00  0.00      QQQ   
ATOM   2823  DG1 DMETQ 537      -4.211  -9.746 -37.626  0.00  0.00      QQQ   
ATOM   2824  DB1 DMETQ 537      -4.985 -11.530 -39.296  0.00  0.00      QQQ   
ATOM   2825  DB2 DMETQ 537      -6.021 -11.149 -37.882  0.00  0.00      QQQ   
ATOM   2826  DB3 DMETQ 537      -4.830 -12.493 -37.756  0.00  0.00      QQQ   
ATOM   2827  CB  DMETQ 538     -36.872  -6.146 -25.353  0.00  0.00      QQQ   
ATOM   2828  OG  DMETQ 538     -35.897  -5.165 -24.828  0.00  0.00      QQQ   
ATOM   2829  DG1 DMETQ 538     -35.571  -4.693 -25.597  0.00  0.00      QQQ   
ATOM   2830  DB1 DMETQ 538     -37.391  -6.822 -24.640  0.00  0.00      QQQ   
ATOM   2831  DB2 DMETQ 538     -36.489  -6.708 -26.231  0.00  0.00      QQQ   
ATOM   2832  DB3 DMETQ 538     -37.634  -5.546 -25.894  0.00  0.00      QQQ   
ATOM   2833  CB  DMETQ 539      -9.558 -11.962  -8.142  0.00  0.00      QQQ   
ATOM   2834  OG  DMETQ 539     -10.163 -11.123  -9.084  0.00  0.00      QQQ   
ATOM   2835  DG1 DMETQ 539     -11.079 -11.117  -8.798  0.00  0.00      QQQ   
ATOM   2836  DB1 DMETQ 539      -8.516 -12.228  -8.417  0.00  0.00      QQQ   
ATOM   2837  DB2 DMETQ 539     -10.177 -12.883  -8.089  0.00  0.00      QQQ   
ATOM   2838  DB3 DMETQ 539      -9.494 -11.471  -7.147  0.00  0.00      QQQ   
ATOM   2839  CB  DMETQ 540       5.579 -11.266  40.242  0.00  0.00      QQQ   
ATOM   2840  OG  DMETQ 540       5.358 -10.082  41.022  0.00  0.00      QQQ   
ATOM   2841  DG1 DMETQ 540       4.400 -10.030  40.992  0.00  0.00      QQQ   
ATOM   2842  DB1 DMETQ 540       5.963 -12.148  40.798  0.00  0.00      QQQ   
ATOM   2843  DB2 DMETQ 540       6.391 -10.990  39.537  0.00  0.00      QQQ   
ATOM   2844  DB3 DMETQ 540       4.616 -11.495  39.737  0.00  0.00      QQQ   
ATOM   2845  CB  DMETQ 542       3.968  24.460 -40.757  0.00  0.00      QQQ   
ATOM   2846  OG  DMETQ 542       4.646  25.561 -40.076  0.00  0.00      QQQ   
ATOM   2847  DG1 DMETQ 542       3.945  26.176 -39.848  0.00  0.00      QQQ   
ATOM   2848  DB1 DMETQ 542       3.665  23.703 -40.002  0.00  0.00      QQQ   
ATOM   2849  DB2 DMETQ 542       4.533  24.058 -41.624  0.00  0.00      QQQ   
ATOM   2850  DB3 DMETQ 542       3.015  24.905 -41.117  0.00  0.00      QQQ   
ATOM   2851  CB  DMETQ 543     -14.740  -3.791 -41.512  0.00  0.00      QQQ   
ATOM   2852  OG  DMETQ 543     -14.654  -3.954 -40.109  0.00  0.00      QQQ   
ATOM   2853  DG1 DMETQ 543     -15.392  -3.450 -39.758  0.00  0.00      QQQ   
ATOM   2854  DB1 DMETQ 543     -15.348  -4.592 -41.985  0.00  0.00      QQQ   
ATOM   2855  DB2 DMETQ 543     -13.695  -3.905 -41.871  0.00  0.00      QQQ   
ATOM   2856  DB3 DMETQ 543     -15.138  -2.781 -41.746  0.00  0.00      QQQ   
ATOM   2857  CB  DMETQ 544     -29.409   7.087  -7.489  0.00  0.00      QQQ   
ATOM   2858  OG  DMETQ 544     -30.281   7.066  -8.586  0.00  0.00      QQQ   
ATOM   2859  DG1 DMETQ 544     -30.495   6.131  -8.630  0.00  0.00      QQQ   
ATOM   2860  DB1 DMETQ 544     -28.373   7.040  -7.888  0.00  0.00      QQQ   
ATOM   2861  DB2 DMETQ 544     -29.623   6.162  -6.912  0.00  0.00      QQQ   
ATOM   2862  DB3 DMETQ 544     -29.497   8.067  -6.972  0.00  0.00      QQQ   
ATOM   2863  CB  DMETQ 545       1.952 -25.784   3.691  0.00  0.00      QQQ   
ATOM   2864  OG  DMETQ 545       0.731 -25.299   3.047  0.00  0.00      QQQ   
ATOM   2865  DG1 DMETQ 545       0.069 -25.972   3.221  0.00  0.00      QQQ   
ATOM   2866  DB1 DMETQ 545       2.325 -26.804   3.458  0.00  0.00      QQQ   
ATOM   2867  DB2 DMETQ 545       1.790 -25.804   4.790  0.00  0.00      QQQ   
ATOM   2868  DB3 DMETQ 545       2.753 -25.048   3.464  0.00  0.00      QQQ   
ATOM   2869  CB  DMETQ 546      38.549  21.635  29.005  0.00  0.00      QQQ   
ATOM   2870  OG  DMETQ 546      38.774  20.355  28.439  0.00  0.00      QQQ   
ATOM   2871  DG1 DMETQ 546      38.260  19.841  29.066  0.00  0.00      QQQ   
ATOM   2872  DB1 DMETQ 546      37.884  22.284  28.396  0.00  0.00      QQQ   
ATOM   2873  DB2 DMETQ 546      39.568  22.072  28.943  0.00  0.00      QQQ   
ATOM   2874  DB3 DMETQ 546      38.214  21.607  30.064  0.00  0.00      QQQ   
ATOM   2875  CB  DMETQ 547     -39.285   3.628 -10.057  0.00  0.00      QQQ   
ATOM   2876  OG  DMETQ 547     -40.094   3.277  -8.891  0.00  0.00      QQQ   
ATOM   2877  DG1 DMETQ 547     -39.697   3.626  -8.090  0.00  0.00      QQQ   
ATOM   2878  DB1 DMETQ 547     -39.969   3.400 -10.902  0.00  0.00      QQQ   
ATOM   2879  DB2 DMETQ 547     -38.409   2.950 -10.145  0.00  0.00      QQQ   
ATOM   2880  DB3 DMETQ 547     -39.059   4.716 -10.092  0.00  0.00      QQQ   
ATOM   2881  CB  DMETQ 548      -4.584  22.061  13.073  0.00  0.00      QQQ   
ATOM   2882  OG  DMETQ 548      -3.660  22.605  12.101  0.00  0.00      QQQ   
ATOM   2883  DG1 DMETQ 548      -3.496  21.873  11.501  0.00  0.00      QQQ   
ATOM   2884  DB1 DMETQ 548      -4.850  22.728  13.922  0.00  0.00      QQQ   
ATOM   2885  DB2 DMETQ 548      -4.243  21.089  13.489  0.00  0.00      QQQ   
ATOM   2886  DB3 DMETQ 548      -5.533  21.846  12.537  0.00  0.00      QQQ   
ATOM   2887  CB  DMETQ 550      -3.102  36.164 -27.061  0.00  0.00      QQQ   
ATOM   2888  OG  DMETQ 550      -1.678  36.434 -26.843  0.00  0.00      QQQ   
ATOM   2889  DG1 DMETQ 550      -1.251  36.703 -27.660  0.00  0.00      QQQ   
ATOM   2890  DB1 DMETQ 550      -3.404  35.523 -26.205  0.00  0.00      QQQ   
ATOM   2891  DB2 DMETQ 550      -3.256  35.529 -27.959  0.00  0.00      QQQ   
ATOM   2892  DB3 DMETQ 550      -3.717  37.062 -27.284  0.00  0.00      QQQ   
ATOM   2893  CB  DMETQ 551     -36.533  17.923  -8.690  0.00  0.00      QQQ   
ATOM   2894  OG  DMETQ 551     -37.938  17.682  -9.103  0.00  0.00      QQQ   
ATOM   2895  DG1 DMETQ 551     -37.916  17.409 -10.023  0.00  0.00      QQQ   
ATOM   2896  DB1 DMETQ 551     -36.212  18.854  -9.205  0.00  0.00      QQQ   
ATOM   2897  DB2 DMETQ 551     -35.794  17.102  -8.811  0.00  0.00      QQQ   
ATOM   2898  DB3 DMETQ 551     -36.625  18.006  -7.586  0.00  0.00      QQQ   
ATOM   2899  CB  DMETQ 552      20.400  16.553 -19.655  0.00  0.00      QQQ   
ATOM   2900  OG  DMETQ 552      21.115  15.397 -19.384  0.00  0.00      QQQ   
ATOM   2901  DG1 DMETQ 552      20.445  14.710 -19.412  0.00  0.00      QQQ   
ATOM   2902  DB1 DMETQ 552      20.834  17.476 -19.213  0.00  0.00      QQQ   
ATOM   2903  DB2 DMETQ 552      19.449  16.516 -19.082  0.00  0.00      QQQ   
ATOM   2904  DB3 DMETQ 552      20.102  16.659 -20.720  0.00  0.00      QQQ   
ATOM   2905  CB  DMETQ 553      37.524  -6.820  20.302  0.00  0.00      QQQ   
ATOM   2906  OG  DMETQ 553      38.389  -7.246  21.317  0.00  0.00      QQQ   
ATOM   2907  DG1 DMETQ 553      37.876  -7.617  22.039  0.00  0.00      QQQ   
ATOM   2908  DB1 DMETQ 553      37.139  -7.743  19.817  0.00  0.00      QQQ   
ATOM   2909  DB2 DMETQ 553      38.149  -6.178  19.645  0.00  0.00      QQQ   
ATOM   2910  DB3 DMETQ 553      36.842  -6.003  20.621  0.00  0.00      QQQ   
ATOM   2911  CB  DMETQ 555      18.677  18.751  -5.458  0.00  0.00      QQQ   
ATOM   2912  OG  DMETQ 555      17.534  18.982  -4.631  0.00  0.00      QQQ   
ATOM   2913  DG1 DMETQ 555      17.377  18.138  -4.203  0.00  0.00      QQQ   
ATOM   2914  DB1 DMETQ 555      19.036  19.740  -5.816  0.00  0.00      QQQ   
ATOM   2915  DB2 DMETQ 555      18.386  18.177  -6.363  0.00  0.00      QQQ   
ATOM   2916  DB3 DMETQ 555      19.484  18.159  -4.975  0.00  0.00      QQQ   
ATOM   2917  CB  DMETQ 557      33.529 -36.566   0.848  0.00  0.00      QQQ   
ATOM   2918  OG  DMETQ 557      33.591 -35.359   1.641  0.00  0.00      QQQ   
ATOM   2919  DG1 DMETQ 557      34.355 -34.821   1.419  0.00  0.00      QQQ   
ATOM   2920  DB1 DMETQ 557      33.957 -37.418   1.418  0.00  0.00      QQQ   
ATOM   2921  DB2 DMETQ 557      34.052 -36.413  -0.120  0.00  0.00      QQQ   
ATOM   2922  DB3 DMETQ 557      32.451 -36.821   0.760  0.00  0.00      QQQ   
ATOM   2923  CB  DMETQ 558     -17.187  22.318   9.442  0.00  0.00      QQQ   
ATOM   2924  OG  DMETQ 558     -16.951  23.257  10.522  0.00  0.00      QQQ   
ATOM   2925  DG1 DMETQ 558     -16.745  24.063  10.042  0.00  0.00      QQQ   
ATOM   2926  DB1 DMETQ 558     -17.590  21.385   9.890  0.00  0.00      QQQ   
ATOM   2927  DB2 DMETQ 558     -16.287  22.109   8.825  0.00  0.00      QQQ   
ATOM   2928  DB3 DMETQ 558     -18.019  22.577   8.752  0.00  0.00      QQQ   
ATOM   2929  CB  DMETQ 559      11.863  20.691  23.238  0.00  0.00      QQQ   
ATOM   2930  OG  DMETQ 559      11.088  20.785  24.427  0.00  0.00      QQQ   
ATOM   2931  DG1 DMETQ 559      11.132  19.953  24.904  0.00  0.00      QQQ   
ATOM   2932  DB1 DMETQ 559      11.379  20.014  22.501  0.00  0.00      QQQ   
ATOM   2933  DB2 DMETQ 559      12.917  20.403  23.441  0.00  0.00      QQQ   
ATOM   2934  DB3 DMETQ 559      11.905  21.663  22.700  0.00  0.00      QQQ   
ATOM   2935  CB  DMETQ 560      25.408 -14.564  15.052  0.00  0.00      QQQ   
ATOM   2936  OG  DMETQ 560      26.330 -13.871  15.861  0.00  0.00      QQQ   
ATOM   2937  DG1 DMETQ 560      26.669 -13.152  15.322  0.00  0.00      QQQ   
ATOM   2938  DB1 DMETQ 560      24.755 -15.244  15.640  0.00  0.00      QQQ   
ATOM   2939  DB2 DMETQ 560      25.754 -15.124  14.158  0.00  0.00      QQQ   
ATOM   2940  DB3 DMETQ 560      24.691 -13.803  14.676  0.00  0.00      QQQ   
ATOM   2941  CB  DMETQ 563      35.580  -8.800 -39.363  0.00  0.00      QQQ   
ATOM   2942  OG  DMETQ 563      34.835  -7.730 -38.756  0.00  0.00      QQQ   
ATOM   2943  DG1 DMETQ 563      34.687  -7.140 -39.499  0.00  0.00      QQQ   
ATOM   2944  DB1 DMETQ 563      34.862  -9.484 -39.865  0.00  0.00      QQQ   
ATOM   2945  DB2 DMETQ 563      36.035  -9.387 -38.537  0.00  0.00      QQQ   
ATOM   2946  DB3 DMETQ 563      36.338  -8.423 -40.082  0.00  0.00      QQQ   
ATOM   2947  CB  DMETQ 565     -27.143   2.400  34.871  0.00  0.00      QQQ   
ATOM   2948  OG  DMETQ 565     -26.817   2.234  36.217  0.00  0.00      QQQ   
ATOM   2949  DG1 DMETQ 565     -25.907   2.493  36.383  0.00  0.00      QQQ   
ATOM   2950  DB1 DMETQ 565     -28.251   2.347  34.809  0.00  0.00      QQQ   
ATOM   2951  DB2 DMETQ 565     -26.604   1.692  34.207  0.00  0.00      QQQ   
ATOM   2952  DB3 DMETQ 565     -26.900   3.472  34.709  0.00  0.00      QQQ   
ATOM   2953  CB  DMETQ 566     -19.326  33.907  -7.800  0.00  0.00      QQQ   
ATOM   2954  OG  DMETQ 566     -19.951  34.032  -9.096  0.00  0.00      QQQ   
ATOM   2955  DG1 DMETQ 566     -20.895  33.939  -8.951  0.00  0.00      QQQ   
ATOM   2956  DB1 DMETQ 566     -19.589  32.969  -7.265  0.00  0.00      QQQ   
ATOM   2957  DB2 DMETQ 566     -19.711  34.660  -7.080  0.00  0.00      QQQ   
ATOM   2958  DB3 DMETQ 566     -18.223  33.974  -7.910  0.00  0.00      QQQ   
ATOM   2959  CB  DMETQ 567      -2.079   3.075  15.134  0.00  0.00      QQQ   
ATOM   2960  OG  DMETQ 567      -3.451   2.907  15.522  0.00  0.00      QQQ   
ATOM   2961  DG1 DMETQ 567      -3.623   1.968  15.418  0.00  0.00      QQQ   
ATOM   2962  DB1 DMETQ 567      -1.451   2.248  15.529  0.00  0.00      QQQ   
ATOM   2963  DB2 DMETQ 567      -1.620   3.999  15.548  0.00  0.00      QQQ   
ATOM   2964  DB3 DMETQ 567      -1.981   3.165  14.031  0.00  0.00      QQQ   
ATOM   2965  CB  DMETQ 568      39.056   3.920  11.481  0.00  0.00      QQQ   
ATOM   2966  OG  DMETQ 568      38.557   5.266  11.168  0.00  0.00      QQQ   
ATOM   2967  DG1 DMETQ 568      38.316   5.740  11.967  0.00  0.00      QQQ   
ATOM   2968  DB1 DMETQ 568      38.258   3.189  11.228  0.00  0.00      QQQ   
ATOM   2969  DB2 DMETQ 568      39.248   3.772  12.566  0.00  0.00      QQQ   
ATOM   2970  DB3 DMETQ 568      39.870   3.546  10.825  0.00  0.00      QQQ   
ATOM   2971  CB  DMETQ 569      20.887   5.483 -11.508  0.00  0.00      QQQ   
ATOM   2972  OG  DMETQ 569      21.162   5.679 -12.888  0.00  0.00      QQQ   
ATOM   2973  DG1 DMETQ 569      20.307   5.976 -13.206  0.00  0.00      QQQ   
ATOM   2974  DB1 DMETQ 569      19.915   4.949 -11.439  0.00  0.00      QQQ   
ATOM   2975  DB2 DMETQ 569      20.954   6.397 -10.881  0.00  0.00      QQQ   
ATOM   2976  DB3 DMETQ 569      21.634   4.710 -11.228  0.00  0.00      QQQ   
ATOM   2977  CB  DMETQ 570     -20.997 -37.098  16.859  0.00  0.00      QQQ   
ATOM   2978  OG  DMETQ 570     -20.590 -37.643  18.159  0.00  0.00      QQQ   
ATOM   2979  DG1 DMETQ 570     -20.297 -36.938  18.741  0.00  0.00      QQQ   
ATOM   2980  DB1 DMETQ 570     -21.995 -36.617  16.952  0.00  0.00      QQQ   
ATOM   2981  DB2 DMETQ 570     -21.087 -37.975  16.182  0.00  0.00      QQQ   
ATOM   2982  DB3 DMETQ 570     -20.245 -36.357  16.514  0.00  0.00      QQQ   
ATOM   2983  CB  DMETQ 571     -26.424  -1.951  15.419  0.00  0.00      QQQ   
ATOM   2984  OG  DMETQ 571     -26.477  -3.377  15.327  0.00  0.00      QQQ   
ATOM   2985  DG1 DMETQ 571     -25.546  -3.603  15.379  0.00  0.00      QQQ   
ATOM   2986  DB1 DMETQ 571     -27.355  -1.688  15.965  0.00  0.00      QQQ   
ATOM   2987  DB2 DMETQ 571     -26.492  -1.398  14.458  0.00  0.00      QQQ   
ATOM   2988  DB3 DMETQ 571     -25.503  -1.746  16.006  0.00  0.00      QQQ   
ATOM   2989  CB  DMETQ 572     -33.514  34.802 -15.438  0.00  0.00      QQQ   
ATOM   2990  OG  DMETQ 572     -33.205  33.698 -14.564  0.00  0.00      QQQ   
ATOM   2991  DG1 DMETQ 572     -33.955  33.563 -13.980  0.00  0.00      QQQ   
ATOM   2992  DB1 DMETQ 572     -34.556  34.828 -15.823  0.00  0.00      QQQ   
ATOM   2993  DB2 DMETQ 572     -32.862  34.627 -16.320  0.00  0.00      QQQ   
ATOM   2994  DB3 DMETQ 572     -33.322  35.779 -14.945  0.00  0.00      QQQ   
ATOM   2995  CB  DMETQ 573      -9.988  37.612 -19.479  0.00  0.00      QQQ   
ATOM   2996  OG  DMETQ 573      -9.302  37.162 -20.638  0.00  0.00      QQQ   
ATOM   2997  DG1 DMETQ 573      -9.215  36.206 -20.630  0.00  0.00      QQQ   
ATOM   2998  DB1 DMETQ 573     -10.933  38.121 -19.768  0.00  0.00      QQQ   
ATOM   2999  DB2 DMETQ 573      -9.337  38.315 -18.916  0.00  0.00      QQQ   
ATOM   3000  DB3 DMETQ 573     -10.272  36.806 -18.770  0.00  0.00      QQQ   
ATOM   3001  CB  DMETQ 574      34.459  21.322  38.374  0.00  0.00      QQQ   
ATOM   3002  OG  DMETQ 574      33.572  20.206  38.460  0.00  0.00      QQQ   
ATOM   3003  DG1 DMETQ 574      33.433  20.028  39.393  0.00  0.00      QQQ   
ATOM   3004  DB1 DMETQ 574      35.436  21.074  38.841  0.00  0.00      QQQ   
ATOM   3005  DB2 DMETQ 574      34.020  22.193  38.906  0.00  0.00      QQQ   
ATOM   3006  DB3 DMETQ 574      34.682  21.747  37.372  0.00  0.00      QQQ   
ATOM   3007  CB  DMETQ 575     -11.642 -26.906 -22.498  0.00  0.00      QQQ   
ATOM   3008  OG  DMETQ 575     -11.663 -25.512 -22.808  0.00  0.00      QQQ   
ATOM   3009  DG1 DMETQ 575     -12.573 -25.286 -23.013  0.00  0.00      QQQ   
ATOM   3010  DB1 DMETQ 575     -12.141 -27.559 -23.246  0.00  0.00      QQQ   
ATOM   3011  DB2 DMETQ 575     -11.995 -27.027 -21.452  0.00  0.00      QQQ   
ATOM   3012  DB3 DMETQ 575     -10.602 -27.295 -22.456  0.00  0.00      QQQ   
ATOM   3013  CB  DMETQ 576      -0.832 -41.201  23.042  0.00  0.00      QQQ   
ATOM   3014  OG  DMETQ 576      -0.425 -40.144  23.916  0.00  0.00      QQQ   
ATOM   3015  DG1 DMETQ 576      -1.104 -39.472  24.009  0.00  0.00      QQQ   
ATOM   3016  DB1 DMETQ 576      -1.135 -40.884  22.021  0.00  0.00      QQQ   
ATOM   3017  DB2 DMETQ 576      -1.726 -41.611  23.559  0.00  0.00      QQQ   
ATOM   3018  DB3 DMETQ 576      -0.023 -41.962  23.044  0.00  0.00      QQQ   
ATOM   3019  CB  DMETQ 577      27.757  14.438  12.161  0.00  0.00      QQQ   
ATOM   3020  OG  DMETQ 577      28.051  15.519  11.266  0.00  0.00      QQQ   
ATOM   3021  DG1 DMETQ 577      27.304  15.563  10.665  0.00  0.00      QQQ   
ATOM   3022  DB1 DMETQ 577      28.721  13.960  12.440  0.00  0.00      QQQ   
ATOM   3023  DB2 DMETQ 577      27.101  13.705  11.644  0.00  0.00      QQQ   
ATOM   3024  DB3 DMETQ 577      27.413  14.827  13.143  0.00  0.00      QQQ   
ATOM   3025  CB  DMETQ 578      21.536 -36.185   8.537  0.00  0.00      QQQ   
ATOM   3026  OG  DMETQ 578      22.043 -35.245   7.596  0.00  0.00      QQQ   
ATOM   3027  DG1 DMETQ 578      22.543 -34.654   8.164  0.00  0.00      QQQ   
ATOM   3028  DB1 DMETQ 578      21.402 -35.658   9.506  0.00  0.00      QQQ   
ATOM   3029  DB2 DMETQ 578      22.205 -37.022   8.831  0.00  0.00      QQQ   
ATOM   3030  DB3 DMETQ 578      20.506 -36.478   8.242  0.00  0.00      QQQ   
ATOM   3031  CB  DMETQ 579     -31.503   9.869 -21.492  0.00  0.00      QQQ   
ATOM   3032  OG  DMETQ 579     -32.200   8.754 -20.932  0.00  0.00      QQQ   
ATOM   3033  DG1 DMETQ 579     -33.042   9.062 -20.589  0.00  0.00      QQQ   
ATOM   3034  DB1 DMETQ 579     -30.930  10.414 -20.712  0.00  0.00      QQQ   
ATOM   3035  DB2 DMETQ 579     -32.367  10.457 -21.869  0.00  0.00      QQQ   
ATOM   3036  DB3 DMETQ 579     -30.841   9.602 -22.344  0.00  0.00      QQQ   
ATOM   3037  CB  DMETQ 580     -31.565 -17.029  24.618  0.00  0.00      QQQ   
ATOM   3038  OG  DMETQ 580     -32.912 -17.026  25.152  0.00  0.00      QQQ   
ATOM   3039  DG1 DMETQ 580     -32.800 -16.502  25.949  0.00  0.00      QQQ   
ATOM   3040  DB1 DMETQ 580     -31.169 -15.997  24.503  0.00  0.00      QQQ   
ATOM   3041  DB2 DMETQ 580     -31.604 -17.636  23.689  0.00  0.00      QQQ   
ATOM   3042  DB3 DMETQ 580     -30.873 -17.627  25.249  0.00  0.00      QQQ   
ATOM   3043  CB  DMETQ 581      30.688  33.514  25.213  0.00  0.00      QQQ   
ATOM   3044  OG  DMETQ 581      29.326  33.760  24.900  0.00  0.00      QQQ   
ATOM   3045  DG1 DMETQ 581      28.941  33.817  25.777  0.00  0.00      QQQ   
ATOM   3046  DB1 DMETQ 581      30.893  32.643  25.872  0.00  0.00      QQQ   
ATOM   3047  DB2 DMETQ 581      31.101  34.434  25.679  0.00  0.00      QQQ   
ATOM   3048  DB3 DMETQ 581      31.326  33.254  24.342  0.00  0.00      QQQ   
ATOM   3049  CB  DMETQ 582     -13.787 -29.194  -7.449  0.00  0.00      QQQ   
ATOM   3050  OG  DMETQ 582     -14.086 -29.223  -6.068  0.00  0.00      QQQ   
ATOM   3051  DG1 DMETQ 582     -14.814 -29.848  -6.068  0.00  0.00      QQQ   
ATOM   3052  DB1 DMETQ 582     -13.630 -30.209  -7.871  0.00  0.00      QQQ   
ATOM   3053  DB2 DMETQ 582     -12.898 -28.587  -7.722  0.00  0.00      QQQ   
ATOM   3054  DB3 DMETQ 582     -14.660 -28.760  -7.983  0.00  0.00      QQQ   
ATOM   3055  CB  DMETQ 583      -9.902   9.264  17.140  0.00  0.00      QQQ   
ATOM   3056  OG  DMETQ 583      -8.457   9.378  17.048  0.00  0.00      QQQ   
ATOM   3057  DG1 DMETQ 583      -8.069   8.536  16.801  0.00  0.00      QQQ   
ATOM   3058  DB1 DMETQ 583     -10.485  10.108  17.568  0.00  0.00      QQQ   
ATOM   3059  DB2 DMETQ 583     -10.228   8.409  17.770  0.00  0.00      QQQ   
ATOM   3060  DB3 DMETQ 583     -10.353   8.998  16.160  0.00  0.00      QQQ   
ATOM   3061  CB  DMETQ 584      -4.536 -19.721  19.928  0.00  0.00      QQQ   
ATOM   3062  OG  DMETQ 584      -4.925 -21.008  19.387  0.00  0.00      QQQ   
ATOM   3063  DG1 DMETQ 584      -5.767 -21.278  19.761  0.00  0.00      QQQ   
ATOM   3064  DB1 DMETQ 584      -4.083 -19.759  20.941  0.00  0.00      QQQ   
ATOM   3065  DB2 DMETQ 584      -5.403 -19.026  19.945  0.00  0.00      QQQ   
ATOM   3066  DB3 DMETQ 584      -3.846 -19.247  19.197  0.00  0.00      QQQ   
ATOM   3067  CB  DMETQ 585       9.810  16.733  23.058  0.00  0.00      QQQ   
ATOM   3068  OG  DMETQ 585      11.217  16.476  23.094  0.00  0.00      QQQ   
ATOM   3069  DG1 DMETQ 585      11.583  17.085  23.739  0.00  0.00      QQQ   
ATOM   3070  DB1 DMETQ 585       9.582  16.528  24.126  0.00  0.00      QQQ   
ATOM   3071  DB2 DMETQ 585       9.239  15.959  22.503  0.00  0.00      QQQ   
ATOM   3072  DB3 DMETQ 585       9.608  17.755  22.672  0.00  0.00      QQQ   
ATOM   3073  CB  DMETQ 586      25.356 -20.306 -35.014  0.00  0.00      QQQ   
ATOM   3074  OG  DMETQ 586      25.777 -20.862 -33.792  0.00  0.00      QQQ   
ATOM   3075  DG1 DMETQ 586      25.067 -21.357 -33.376  0.00  0.00      QQQ   
ATOM   3076  DB1 DMETQ 586      25.985 -19.498 -35.445  0.00  0.00      QQQ   
ATOM   3077  DB2 DMETQ 586      24.483 -19.743 -34.620  0.00  0.00      QQQ   
ATOM   3078  DB3 DMETQ 586      24.952 -21.037 -35.746  0.00  0.00      QQQ   
ATOM   3079  CB  DMETQ 588      -2.550  31.218 -18.908  0.00  0.00      QQQ   
ATOM   3080  OG  DMETQ 588      -2.044  32.470 -19.322  0.00  0.00      QQQ   
ATOM   3081  DG1 DMETQ 588      -2.725  33.123 -19.143  0.00  0.00      QQQ   
ATOM   3082  DB1 DMETQ 588      -1.849  30.416 -19.226  0.00  0.00      QQQ   
ATOM   3083  DB2 DMETQ 588      -3.483  31.143 -19.506  0.00  0.00      QQQ   
ATOM   3084  DB3 DMETQ 588      -2.667  31.172 -17.804  0.00  0.00      QQQ   
ATOM   3085  CB  DMETQ 589      15.576 -17.648 -17.640  0.00  0.00      QQQ   
ATOM   3086  OG  DMETQ 589      15.164 -18.808 -16.976  0.00  0.00      QQQ   
ATOM   3087  DG1 DMETQ 589      15.545 -18.770 -16.095  0.00  0.00      QQQ   
ATOM   3088  DB1 DMETQ 589      16.669 -17.514 -17.785  0.00  0.00      QQQ   
ATOM   3089  DB2 DMETQ 589      15.153 -16.714 -17.210  0.00  0.00      QQQ   
ATOM   3090  DB3 DMETQ 589      15.138 -17.693 -18.660  0.00  0.00      QQQ   
ATOM   3091  CB  DMETQ 590     -39.541  21.944 -25.837  0.00  0.00      QQQ   
ATOM   3092  OG  DMETQ 590     -40.257  20.927 -26.642  0.00  0.00      QQQ   
ATOM   3093  DG1 DMETQ 590     -40.487  21.290 -27.501  0.00  0.00      QQQ   
ATOM   3094  DB1 DMETQ 590     -38.632  22.332 -26.344  0.00  0.00      QQQ   
ATOM   3095  DB2 DMETQ 590     -39.140  21.522 -24.890  0.00  0.00      QQQ   
ATOM   3096  DB3 DMETQ 590     -40.104  22.869 -25.588  0.00  0.00      QQQ   
ATOM   3097  CB  DMETQ 591      33.295  27.079   0.570  0.00  0.00      QQQ   
ATOM   3098  OG  DMETQ 591      34.167  27.022   1.671  0.00  0.00      QQQ   
ATOM   3099  DG1 DMETQ 591      33.900  27.763   2.220  0.00  0.00      QQQ   
ATOM   3100  DB1 DMETQ 591      32.231  27.085   0.891  0.00  0.00      QQQ   
ATOM   3101  DB2 DMETQ 591      33.484  26.282  -0.180  0.00  0.00      QQQ   
ATOM   3102  DB3 DMETQ 591      33.375  28.053   0.041  0.00  0.00      QQQ   
ATOM   3103  CB  DMETQ 592      36.987  13.846  15.801  0.00  0.00      QQQ   
ATOM   3104  OG  DMETQ 592      36.737  14.573  16.937  0.00  0.00      QQQ   
ATOM   3105  DG1 DMETQ 592      36.169  15.300  16.672  0.00  0.00      QQQ   
ATOM   3106  DB1 DMETQ 592      37.669  12.976  15.916  0.00  0.00      QQQ   
ATOM   3107  DB2 DMETQ 592      37.354  14.589  15.061  0.00  0.00      QQQ   
ATOM   3108  DB3 DMETQ 592      35.965  13.540  15.490  0.00  0.00      QQQ   
ATOM   3109  CB  DMETQ 593     -17.242 -12.078  12.087  0.00  0.00      QQQ   
ATOM   3110  OG  DMETQ 593     -18.276 -12.986  11.549  0.00  0.00      QQQ   
ATOM   3111  DG1 DMETQ 593     -18.386 -12.709  10.637  0.00  0.00      QQQ   
ATOM   3112  DB1 DMETQ 593     -17.295 -12.119  13.196  0.00  0.00      QQQ   
ATOM   3113  DB2 DMETQ 593     -17.257 -11.019  11.752  0.00  0.00      QQQ   
ATOM   3114  DB3 DMETQ 593     -16.241 -12.477  11.815  0.00  0.00      QQQ   
ATOM   3115  CB  DMETQ 595     -23.635  29.626 -27.182  0.00  0.00      QQQ   
ATOM   3116  OG  DMETQ 595     -25.013  29.901 -27.325  0.00  0.00      QQQ   
ATOM   3117  DG1 DMETQ 595     -25.356  29.018 -27.167  0.00  0.00      QQQ   
ATOM   3118  DB1 DMETQ 595     -22.990  30.524 -27.299  0.00  0.00      QQQ   
ATOM   3119  DB2 DMETQ 595     -23.327  28.888 -27.952  0.00  0.00      QQQ   
ATOM   3120  DB3 DMETQ 595     -23.460  29.169 -26.184  0.00  0.00      QQQ   
ATOM   3121  CB  DMETQ 596     -33.749  10.992  12.379  0.00  0.00      QQQ   
ATOM   3122  OG  DMETQ 596     -32.434  11.546  12.195  0.00  0.00      QQQ   
ATOM   3123  DG1 DMETQ 596     -31.953  11.041  11.535  0.00  0.00      QQQ   
ATOM   3124  DB1 DMETQ 596     -33.693   9.890  12.511  0.00  0.00      QQQ   
ATOM   3125  DB2 DMETQ 596     -34.452  11.235  11.554  0.00  0.00      QQQ   
ATOM   3126  DB3 DMETQ 596     -34.164  11.399  13.325  0.00  0.00      QQQ   
ATOM   3127  CB  DMETQ 597      11.709  -0.419  -5.875  0.00  0.00      QQQ   
ATOM   3128  OG  DMETQ 597      12.446  -1.246  -6.756  0.00  0.00      QQQ   
ATOM   3129  DG1 DMETQ 597      13.378  -1.342  -6.548  0.00  0.00      QQQ   
ATOM   3130  DB1 DMETQ 597      11.672   0.620  -6.267  0.00  0.00      QQQ   
ATOM   3131  DB2 DMETQ 597      12.094  -0.504  -4.837  0.00  0.00      QQQ   
ATOM   3132  DB3 DMETQ 597      10.667  -0.796  -5.804  0.00  0.00      QQQ   
ATOM   3133  CB  DMETQ 598      17.098  22.068   9.845  0.00  0.00      QQQ   
ATOM   3134  OG  DMETQ 598      16.052  21.643  10.810  0.00  0.00      QQQ   
ATOM   3135  DG1 DMETQ 598      16.249  22.147  11.603  0.00  0.00      QQQ   
ATOM   3136  DB1 DMETQ 598      16.971  21.623   8.835  0.00  0.00      QQQ   
ATOM   3137  DB2 DMETQ 598      18.143  21.946  10.201  0.00  0.00      QQQ   
ATOM   3138  DB3 DMETQ 598      17.003  23.174   9.787  0.00  0.00      QQQ   
ATOM   3139  CB  DMETQ 599     -30.584   4.774  24.245  0.00  0.00      QQQ   
ATOM   3140  OG  DMETQ 599     -29.273   4.227  24.237  0.00  0.00      QQQ   
ATOM   3141  DG1 DMETQ 599     -29.184   3.663  23.465  0.00  0.00      QQQ   
ATOM   3142  DB1 DMETQ 599     -30.800   5.375  25.154  0.00  0.00      QQQ   
ATOM   3143  DB2 DMETQ 599     -31.345   3.965  24.238  0.00  0.00      QQQ   
ATOM   3144  DB3 DMETQ 599     -30.687   5.475  23.390  0.00  0.00      QQQ   
ATOM   3145  CB  DMETQ 600      -7.554  37.369  30.787  0.00  0.00      QQQ   
ATOM   3146  OG  DMETQ 600      -7.504  36.428  31.938  0.00  0.00      QQQ   
ATOM   3147  DG1 DMETQ 600      -7.153  35.587  31.635  0.00  0.00      QQQ   
ATOM   3148  DB1 DMETQ 600      -6.527  37.641  30.459  0.00  0.00      QQQ   
ATOM   3149  DB2 DMETQ 600      -8.080  38.297  31.100  0.00  0.00      QQQ   
ATOM   3150  DB3 DMETQ 600      -8.159  37.018  29.924  0.00  0.00      QQQ   
ATOM   3151  CB  DMETQ 601     -23.228 -24.554  19.182  0.00  0.00      QQQ   
ATOM   3152  OG  DMETQ 601     -24.453 -24.959  19.793  0.00  0.00      QQQ   
ATOM   3153  DG1 DMETQ 601     -24.968 -24.149  19.794  0.00  0.00      QQQ   
ATOM   3154  DB1 DMETQ 601     -23.343 -24.134  18.160  0.00  0.00      QQQ   
ATOM   3155  DB2 DMETQ 601     -22.530 -25.417  19.145  0.00  0.00      QQQ   
ATOM   3156  DB3 DMETQ 601     -22.724 -23.724  19.723  0.00  0.00      QQQ   
ATOM   3157  CB  DMETQ 602       4.212  15.172  -8.009  0.00  0.00      QQQ   
ATOM   3158  OG  DMETQ 602       5.367  15.889  -7.461  0.00  0.00      QQQ   
ATOM   3159  DG1 DMETQ 602       5.744  15.337  -6.772  0.00  0.00      QQQ   
ATOM   3160  DB1 DMETQ 602       4.028  15.351  -9.090  0.00  0.00      QQQ   
ATOM   3161  DB2 DMETQ 602       3.278  15.343  -7.433  0.00  0.00      QQQ   
ATOM   3162  DB3 DMETQ 602       4.346  14.071  -7.941  0.00  0.00      QQQ   
ATOM   3163  CB  DMETQ 603     -40.677 -20.535  13.653  0.00  0.00      QQQ   
ATOM   3164  OG  DMETQ 603     -39.685 -19.675  13.128  0.00  0.00      QQQ   
ATOM   3165  DG1 DMETQ 603     -39.784 -18.856  13.619  0.00  0.00      QQQ   
ATOM   3166  DB1 DMETQ 603     -40.182 -21.223  14.371  0.00  0.00      QQQ   
ATOM   3167  DB2 DMETQ 603     -41.063 -21.152  12.813  0.00  0.00      QQQ   
ATOM   3168  DB3 DMETQ 603     -41.536 -20.009  14.122  0.00  0.00      QQQ   
ATOM   3169  CB  DMETQ 605      13.012   0.919  -2.163  0.00  0.00      QQQ   
ATOM   3170  OG  DMETQ 605      13.619   1.416  -0.999  0.00  0.00      QQQ   
ATOM   3171  DG1 DMETQ 605      12.932   1.727  -0.405  0.00  0.00      QQQ   
ATOM   3172  DB1 DMETQ 605      12.347   1.758  -2.459  0.00  0.00      QQQ   
ATOM   3173  DB2 DMETQ 605      12.487  -0.050  -2.027  0.00  0.00      QQQ   
ATOM   3174  DB3 DMETQ 605      13.801   0.774  -2.932  0.00  0.00      QQQ   
ATOM   3175  CB  DMETQ 606      38.165 -23.798  -6.368  0.00  0.00      QQQ   
ATOM   3176  OG  DMETQ 606      38.542 -24.426  -7.571  0.00  0.00      QQQ   
ATOM   3177  DG1 DMETQ 606      38.001 -23.953  -8.209  0.00  0.00      QQQ   
ATOM   3178  DB1 DMETQ 606      38.601 -24.342  -5.503  0.00  0.00      QQQ   
ATOM   3179  DB2 DMETQ 606      37.061 -23.784  -6.245  0.00  0.00      QQQ   
ATOM   3180  DB3 DMETQ 606      38.479 -22.733  -6.395  0.00  0.00      QQQ   
ATOM   3181  CB  DMETQ 607      38.763  -3.123  -6.889  0.00  0.00      QQQ   
ATOM   3182  OG  DMETQ 607      38.994  -4.463  -6.507  0.00  0.00      QQQ   
ATOM   3183  DG1 DMETQ 607      38.556  -5.001  -7.170  0.00  0.00      QQQ   
ATOM   3184  DB1 DMETQ 607      38.617  -2.445  -6.021  0.00  0.00      QQQ   
ATOM   3185  DB2 DMETQ 607      37.901  -2.897  -7.553  0.00  0.00      QQQ   
ATOM   3186  DB3 DMETQ 607      39.669  -2.776  -7.430  0.00  0.00      QQQ   
ATOM   3187  CB  DMETQ 608      -2.506  16.479 -11.732  0.00  0.00      QQQ   
ATOM   3188  OG  DMETQ 608      -2.305  15.078 -11.879  0.00  0.00      QQQ   
ATOM   3189  DG1 DMETQ 608      -1.475  14.964 -11.410  0.00  0.00      QQQ   
ATOM   3190  DB1 DMETQ 608      -1.615  16.921 -12.228  0.00  0.00      QQQ   
ATOM   3191  DB2 DMETQ 608      -2.537  16.741 -10.653  0.00  0.00      QQQ   
ATOM   3192  DB3 DMETQ 608      -3.460  16.843 -12.171  0.00  0.00      QQQ   
ATOM   3193  CB  DMETQ 609     -35.208   7.214  -8.975  0.00  0.00      QQQ   
ATOM   3194  OG  DMETQ 609     -35.958   6.121  -8.599  0.00  0.00      QQQ   
ATOM   3195  DG1 DMETQ 609     -35.884   5.437  -9.269  0.00  0.00      QQQ   
ATOM   3196  DB1 DMETQ 609     -34.139   6.933  -9.094  0.00  0.00      QQQ   
ATOM   3197  DB2 DMETQ 609     -35.323   8.044  -8.245  0.00  0.00      QQQ   
ATOM   3198  DB3 DMETQ 609     -35.637   7.466  -9.968  0.00  0.00      QQQ   
ATOM   3199  CB  DMETQ 610     -22.442  -6.922 -34.033  0.00  0.00      QQQ   
ATOM   3200  OG  DMETQ 610     -21.117  -6.467 -33.723  0.00  0.00      QQQ   
ATOM   3201  DG1 DMETQ 610     -20.839  -7.044 -33.007  0.00  0.00      QQQ   
ATOM   3202  DB1 DMETQ 610     -22.433  -7.913 -34.535  0.00  0.00      QQQ   
ATOM   3203  DB2 DMETQ 610     -22.873  -6.218 -34.776  0.00  0.00      QQQ   
ATOM   3204  DB3 DMETQ 610     -23.043  -6.956 -33.098  0.00  0.00      QQQ   
ATOM   3205  CB  DMETQ 611     -13.651   3.161  36.195  0.00  0.00      QQQ   
ATOM   3206  OG  DMETQ 611     -12.481   2.651  35.611  0.00  0.00      QQQ   
ATOM   3207  DG1 DMETQ 611     -12.188   3.221  34.896  0.00  0.00      QQQ   
ATOM   3208  DB1 DMETQ 611     -13.557   3.317  37.291  0.00  0.00      QQQ   
ATOM   3209  DB2 DMETQ 611     -14.503   2.533  35.857  0.00  0.00      QQQ   
ATOM   3210  DB3 DMETQ 611     -13.827   4.177  35.783  0.00  0.00      QQQ   
ATOM   3211  CB  DMETQ 614      22.944   6.759  -4.227  0.00  0.00      QQQ   
ATOM   3212  OG  DMETQ 614      22.873   6.072  -3.030  0.00  0.00      QQQ   
ATOM   3213  DG1 DMETQ 614      23.652   6.187  -2.482  0.00  0.00      QQQ   
ATOM   3214  DB1 DMETQ 614      22.425   7.741  -4.249  0.00  0.00      QQQ   
ATOM   3215  DB2 DMETQ 614      22.419   6.149  -4.992  0.00  0.00      QQQ   
ATOM   3216  DB3 DMETQ 614      24.014   6.800  -4.523  0.00  0.00      QQQ   
ATOM   3217  CB  DMETQ 615     -23.647   8.057  -9.146  0.00  0.00      QQQ   
ATOM   3218  OG  DMETQ 615     -24.772   7.365  -8.579  0.00  0.00      QQQ   
ATOM   3219  DG1 DMETQ 615     -24.694   6.436  -8.808  0.00  0.00      QQQ   
ATOM   3220  DB1 DMETQ 615     -22.694   7.560  -8.865  0.00  0.00      QQQ   
ATOM   3221  DB2 DMETQ 615     -23.703   9.099  -8.763  0.00  0.00      QQQ   
ATOM   3222  DB3 DMETQ 615     -23.609   8.065 -10.256  0.00  0.00      QQQ   
ATOM   3223  CB  DMETQ 616     -32.826  30.553  25.144  0.00  0.00      QQQ   
ATOM   3224  OG  DMETQ 616     -32.156  31.576  24.345  0.00  0.00      QQQ   
ATOM   3225  DG1 DMETQ 616     -31.287  31.524  24.751  0.00  0.00      QQQ   
ATOM   3226  DB1 DMETQ 616     -32.638  29.526  24.765  0.00  0.00      QQQ   
ATOM   3227  DB2 DMETQ 616     -33.917  30.763  25.120  0.00  0.00      QQQ   
ATOM   3228  DB3 DMETQ 616     -32.507  30.623  26.205  0.00  0.00      QQQ   
ATOM   3229  CB  DMETQ 617     -23.453   9.494  32.307  0.00  0.00      QQQ   
ATOM   3230  OG  DMETQ 617     -23.743  10.586  33.221  0.00  0.00      QQQ   
ATOM   3231  DG1 DMETQ 617     -22.855  10.916  33.377  0.00  0.00      QQQ   
ATOM   3232  DB1 DMETQ 617     -22.616   8.875  32.695  0.00  0.00      QQQ   
ATOM   3233  DB2 DMETQ 617     -23.294   9.776  31.245  0.00  0.00      QQQ   
ATOM   3234  DB3 DMETQ 617     -24.225   8.704  32.429  0.00  0.00      QQQ   
ATOM   3235  CB  DMETQ 618      23.696 -22.345  22.299  0.00  0.00      QQQ   
ATOM   3236  OG  DMETQ 618      23.087 -21.307  23.049  0.00  0.00      QQQ   
ATOM   3237  DG1 DMETQ 618      22.888 -20.634  22.394  0.00  0.00      QQQ   
ATOM   3238  DB1 DMETQ 618      24.648 -22.672  22.769  0.00  0.00      QQQ   
ATOM   3239  DB2 DMETQ 618      23.926 -22.040  21.256  0.00  0.00      QQQ   
ATOM   3240  DB3 DMETQ 618      23.075 -23.243  22.093  0.00  0.00      QQQ   
ATOM   3241  CB  DMETQ 619      12.601  -1.113 -10.519  0.00  0.00      QQQ   
ATOM   3242  OG  DMETQ 619      11.817  -0.208 -11.340  0.00  0.00      QQQ   
ATOM   3243  DG1 DMETQ 619      12.027   0.691 -11.075  0.00  0.00      QQQ   
ATOM   3244  DB1 DMETQ 619      12.560  -2.181 -10.821  0.00  0.00      QQQ   
ATOM   3245  DB2 DMETQ 619      12.309  -1.031  -9.450  0.00  0.00      QQQ   
ATOM   3246  DB3 DMETQ 619      13.636  -0.742 -10.677  0.00  0.00      QQQ   
ATOM   3247  CB  DMETQ 620      18.327  -1.005   8.634  0.00  0.00      QQQ   
ATOM   3248  OG  DMETQ 620      18.336  -0.078   9.625  0.00  0.00      QQQ   
ATOM   3249  DG1 DMETQ 620      17.482   0.357   9.676  0.00  0.00      QQQ   
ATOM   3250  DB1 DMETQ 620      18.335  -0.494   7.647  0.00  0.00      QQQ   
ATOM   3251  DB2 DMETQ 620      17.396  -1.595   8.771  0.00  0.00      QQQ   
ATOM   3252  DB3 DMETQ 620      19.132  -1.763   8.745  0.00  0.00      QQQ   
ATOM   3253  CB  DMETQ 621     -14.278 -21.759 -30.905  0.00  0.00      QQQ   
ATOM   3254  OG  DMETQ 621     -15.608 -21.477 -30.358  0.00  0.00      QQQ   
ATOM   3255  DG1 DMETQ 621     -15.511 -20.741 -29.749  0.00  0.00      QQQ   
ATOM   3256  DB1 DMETQ 621     -14.359 -21.578 -31.998  0.00  0.00      QQQ   
ATOM   3257  DB2 DMETQ 621     -13.910 -22.794 -30.735  0.00  0.00      QQQ   
ATOM   3258  DB3 DMETQ 621     -13.510 -21.080 -30.478  0.00  0.00      QQQ   
ATOM   3259  CB  DMETQ 622       1.504   8.397  35.479  0.00  0.00      QQQ   
ATOM   3260  OG  DMETQ 622       2.139   7.059  35.578  0.00  0.00      QQQ   
ATOM   3261  DG1 DMETQ 622       1.449   6.423  35.779  0.00  0.00      QQQ   
ATOM   3262  DB1 DMETQ 622       0.902   8.442  34.546  0.00  0.00      QQQ   
ATOM   3263  DB2 DMETQ 622       2.284   9.186  35.428  0.00  0.00      QQQ   
ATOM   3264  DB3 DMETQ 622       0.874   8.609  36.368  0.00  0.00      QQQ   
ATOM   3265  CB  DMETQ 623      -0.115 -28.639 -34.419  0.00  0.00      QQQ   
ATOM   3266  OG  DMETQ 623       0.255 -27.834 -35.599  0.00  0.00      QQQ   
ATOM   3267  DG1 DMETQ 623       0.454 -28.443 -36.313  0.00  0.00      QQQ   
ATOM   3268  DB1 DMETQ 623      -0.302 -27.969 -33.553  0.00  0.00      QQQ   
ATOM   3269  DB2 DMETQ 623       0.527 -29.531 -34.256  0.00  0.00      QQQ   
ATOM   3270  DB3 DMETQ 623      -1.090 -28.983 -34.826  0.00  0.00      QQQ   
ATOM   3271  CB  DMETQ 624      -2.117  40.017 -25.950  0.00  0.00      QQQ   
ATOM   3272  OG  DMETQ 624      -0.958  40.065 -25.103  0.00  0.00      QQQ   
ATOM   3273  DG1 DMETQ 624      -1.215  39.986 -24.182  0.00  0.00      QQQ   
ATOM   3274  DB1 DMETQ 624      -2.567  39.007 -25.841  0.00  0.00      QQQ   
ATOM   3275  DB2 DMETQ 624      -1.731  40.158 -26.982  0.00  0.00      QQQ   
ATOM   3276  DB3 DMETQ 624      -2.853  40.798 -25.660  0.00  0.00      QQQ   
ATOM   3277  CB  DMETQ 625      24.152  13.021   9.691  0.00  0.00      QQQ   
ATOM   3278  OG  DMETQ 625      23.705  11.740  10.159  0.00  0.00      QQQ   
ATOM   3279  DG1 DMETQ 625      24.458  11.157  10.278  0.00  0.00      QQQ   
ATOM   3280  DB1 DMETQ 625      24.647  13.640  10.469  0.00  0.00      QQQ   
ATOM   3281  DB2 DMETQ 625      23.387  13.609   9.140  0.00  0.00      QQQ   
ATOM   3282  DB3 DMETQ 625      24.955  12.841   8.945  0.00  0.00      QQQ   
ATOM   3283  CB  DMETQ 626      39.354   0.692  -5.796  0.00  0.00      QQQ   
ATOM   3284  OG  DMETQ 626      40.634   0.274  -5.397  0.00  0.00      QQQ   
ATOM   3285  DG1 DMETQ 626      40.938   0.873  -4.711  0.00  0.00      QQQ   
ATOM   3286  DB1 DMETQ 626      38.714   0.461  -4.919  0.00  0.00      QQQ   
ATOM   3287  DB2 DMETQ 626      38.859   0.240  -6.682  0.00  0.00      QQQ   
ATOM   3288  DB3 DMETQ 626      39.243   1.782  -5.983  0.00  0.00      QQQ   
ATOM   3289  CB  DMETQ 627     -31.354 -12.020  18.462  0.00  0.00      QQQ   
ATOM   3290  OG  DMETQ 627     -32.572 -12.754  18.807  0.00  0.00      QQQ   
ATOM   3291  DG1 DMETQ 627     -32.305 -13.674  18.743  0.00  0.00      QQQ   
ATOM   3292  DB1 DMETQ 627     -31.111 -12.005  17.378  0.00  0.00      QQQ   
ATOM   3293  DB2 DMETQ 627     -30.451 -12.347  19.020  0.00  0.00      QQQ   
ATOM   3294  DB3 DMETQ 627     -31.398 -10.951  18.760  0.00  0.00      QQQ   
ATOM   3295  CB  DMETQ 629      10.272  -1.440 -38.533  0.00  0.00      QQQ   
ATOM   3296  OG  DMETQ 629       9.116  -2.097 -38.178  0.00  0.00      QQQ   
ATOM   3297  DG1 DMETQ 629       9.111  -2.081 -37.218  0.00  0.00      QQQ   
ATOM   3298  DB1 DMETQ 629      11.228  -1.743 -38.054  0.00  0.00      QQQ   
ATOM   3299  DB2 DMETQ 629      10.136  -0.339 -38.466  0.00  0.00      QQQ   
ATOM   3300  DB3 DMETQ 629      10.466  -1.509 -39.625  0.00  0.00      QQQ   
ATOM   3301  CB  DMETQ 630     -11.111  12.902  31.380  0.00  0.00      QQQ   
ATOM   3302  OG  DMETQ 630     -11.344  13.869  32.394  0.00  0.00      QQQ   
ATOM   3303  DG1 DMETQ 630     -12.301  13.940  32.401  0.00  0.00      QQQ   
ATOM   3304  DB1 DMETQ 630     -11.589  13.189  30.419  0.00  0.00      QQQ   
ATOM   3305  DB2 DMETQ 630     -11.488  11.890  31.641  0.00  0.00      QQQ   
ATOM   3306  DB3 DMETQ 630     -10.007  12.895  31.258  0.00  0.00      QQQ   
ATOM   3307  CB  DMETQ 631       2.465 -36.338  29.016  0.00  0.00      QQQ   
ATOM   3308  OG  DMETQ 631       1.564 -37.146  28.341  0.00  0.00      QQQ   
ATOM   3309  DG1 DMETQ 631       1.149 -36.656  27.628  0.00  0.00      QQQ   
ATOM   3310  DB1 DMETQ 631       2.848 -36.774  29.963  0.00  0.00      QQQ   
ATOM   3311  DB2 DMETQ 631       1.935 -35.391  29.255  0.00  0.00      QQQ   
ATOM   3312  DB3 DMETQ 631       3.311 -36.101  28.336  0.00  0.00      QQQ   
ATOM   3313  CB  DMETQ 632      -2.481  13.563 -30.038  0.00  0.00      QQQ   
ATOM   3314  OG  DMETQ 632      -1.655  12.856 -30.957  0.00  0.00      QQQ   
ATOM   3315  DG1 DMETQ 632      -1.312  12.075 -30.515  0.00  0.00      QQQ   
ATOM   3316  DB1 DMETQ 632      -1.876  13.975 -29.203  0.00  0.00      QQQ   
ATOM   3317  DB2 DMETQ 632      -3.362  12.991 -29.675  0.00  0.00      QQQ   
ATOM   3318  DB3 DMETQ 632      -2.906  14.478 -30.503  0.00  0.00      QQQ   
ATOM   3319  CB  DMETQ 633     -29.802   6.940 -27.746  0.00  0.00      QQQ   
ATOM   3320  OG  DMETQ 633     -30.143   7.953 -26.888  0.00  0.00      QQQ   
ATOM   3321  DG1 DMETQ 633     -30.845   8.498 -27.251  0.00  0.00      QQQ   
ATOM   3322  DB1 DMETQ 633     -29.538   6.025 -27.173  0.00  0.00      QQQ   
ATOM   3323  DB2 DMETQ 633     -28.887   7.315 -28.251  0.00  0.00      QQQ   
ATOM   3324  DB3 DMETQ 633     -30.613   6.855 -28.500  0.00  0.00      QQQ   
ATOM   3325  CB  DMETQ 634      30.170 -27.263 -32.178  0.00  0.00      QQQ   
ATOM   3326  OG  DMETQ 634      28.909 -26.696 -31.932  0.00  0.00      QQQ   
ATOM   3327  DG1 DMETQ 634      28.883 -25.829 -32.345  0.00  0.00      QQQ   
ATOM   3328  DB1 DMETQ 634      30.414 -27.242 -33.261  0.00  0.00      QQQ   
ATOM   3329  DB2 DMETQ 634      30.340 -28.277 -31.758  0.00  0.00      QQQ   
ATOM   3330  DB3 DMETQ 634      30.906 -26.638 -31.628  0.00  0.00      QQQ   
ATOM   3331  CB  DMETQ 635      -0.669  41.416   9.374  0.00  0.00      QQQ   
ATOM   3332  OG  DMETQ 635      -1.478  40.286   9.742  0.00  0.00      QQQ   
ATOM   3333  DG1 DMETQ 635      -1.306  39.942  10.621  0.00  0.00      QQQ   
ATOM   3334  DB1 DMETQ 635      -0.778  41.699   8.305  0.00  0.00      QQQ   
ATOM   3335  DB2 DMETQ 635       0.412  41.178   9.471  0.00  0.00      QQQ   
ATOM   3336  DB3 DMETQ 635      -0.763  42.303  10.036  0.00  0.00      QQQ   
ATOM   3337  CB  DMETQ 636     -35.011   5.678 -37.649  0.00  0.00      QQQ   
ATOM   3338  OG  DMETQ 636     -35.960   5.276 -36.636  0.00  0.00      QQQ   
ATOM   3339  DG1 DMETQ 636     -36.010   4.317 -36.603  0.00  0.00      QQQ   
ATOM   3340  DB1 DMETQ 636     -35.066   6.765 -37.872  0.00  0.00      QQQ   
ATOM   3341  DB2 DMETQ 636     -35.061   5.027 -38.548  0.00  0.00      QQQ   
ATOM   3342  DB3 DMETQ 636     -34.006   5.437 -37.240  0.00  0.00      QQQ   
ATOM   3343  CB  DMETQ 637      -9.133   2.817   8.244  0.00  0.00      QQQ   
ATOM   3344  OG  DMETQ 637      -9.738   2.706   9.479  0.00  0.00      QQQ   
ATOM   3345  DG1 DMETQ 637     -10.406   3.392   9.540  0.00  0.00      QQQ   
ATOM   3346  DB1 DMETQ 637      -9.722   2.510   7.353  0.00  0.00      QQQ   
ATOM   3347  DB2 DMETQ 637      -8.288   2.097   8.276  0.00  0.00      QQQ   
ATOM   3348  DB3 DMETQ 637      -8.707   3.842   8.198  0.00  0.00      QQQ   
ATOM   3349  CB  DMETQ 638       5.090 -17.298 -28.771  0.00  0.00      QQQ   
ATOM   3350  OG  DMETQ 638       4.563 -17.084 -27.417  0.00  0.00      QQQ   
ATOM   3351  DG1 DMETQ 638       3.700 -16.670 -27.497  0.00  0.00      QQQ   
ATOM   3352  DB1 DMETQ 638       4.499 -18.047 -29.339  0.00  0.00      QQQ   
ATOM   3353  DB2 DMETQ 638       6.154 -17.569 -28.601  0.00  0.00      QQQ   
ATOM   3354  DB3 DMETQ 638       5.069 -16.381 -29.397  0.00  0.00      QQQ   
ATOM   3355  CB  DMETQ 640     -31.267  20.082 -25.366  0.00  0.00      QQQ   
ATOM   3356  OG  DMETQ 640     -31.680  20.934 -26.384  0.00  0.00      QQQ   
ATOM   3357  DG1 DMETQ 640     -30.864  21.351 -26.671  0.00  0.00      QQQ   
ATOM   3358  DB1 DMETQ 640     -31.185  20.626 -24.401  0.00  0.00      QQQ   
ATOM   3359  DB2 DMETQ 640     -30.228  19.720 -25.527  0.00  0.00      QQQ   
ATOM   3360  DB3 DMETQ 640     -32.045  19.342 -25.081  0.00  0.00      QQQ   
ATOM   3361  CB  DMETQ 641      25.772   5.536  38.317  0.00  0.00      QQQ   
ATOM   3362  OG  DMETQ 641      25.319   6.680  37.631  0.00  0.00      QQQ   
ATOM   3363  DG1 DMETQ 641      26.088   7.205  37.399  0.00  0.00      QQQ   
ATOM   3364  DB1 DMETQ 641      24.972   4.797  38.536  0.00  0.00      QQQ   
ATOM   3365  DB2 DMETQ 641      26.178   5.767  39.325  0.00  0.00      QQQ   
ATOM   3366  DB3 DMETQ 641      26.611   5.156  37.696  0.00  0.00      QQQ   
ATOM   3367  CB  DMETQ 642     -15.425   1.772  -1.775  0.00  0.00      QQQ   
ATOM   3368  OG  DMETQ 642     -15.266   3.082  -2.319  0.00  0.00      QQQ   
ATOM   3369  DG1 DMETQ 642     -16.157   3.397  -2.487  0.00  0.00      QQQ   
ATOM   3370  DB1 DMETQ 642     -15.706   1.726  -0.700  0.00  0.00      QQQ   
ATOM   3371  DB2 DMETQ 642     -14.435   1.308  -1.971  0.00  0.00      QQQ   
ATOM   3372  DB3 DMETQ 642     -16.304   1.258  -2.220  0.00  0.00      QQQ   
ATOM   3373  CB  DMETQ 643      32.040  -3.888 -28.611  0.00  0.00      QQQ   
ATOM   3374  OG  DMETQ 643      30.715  -3.483 -29.126  0.00  0.00      QQQ   
ATOM   3375  DG1 DMETQ 643      30.715  -3.799 -30.033  0.00  0.00      QQQ   
ATOM   3376  DB1 DMETQ 643      32.827  -3.539 -29.313  0.00  0.00      QQQ   
ATOM   3377  DB2 DMETQ 643      32.214  -4.964 -28.398  0.00  0.00      QQQ   
ATOM   3378  DB3 DMETQ 643      32.141  -3.325 -27.659  0.00  0.00      QQQ   
ATOM   3379  CB  DMETQ 644      -0.297  -4.661 -20.460  0.00  0.00      QQQ   
ATOM   3380  OG  DMETQ 644      -1.220  -5.158 -19.488  0.00  0.00      QQQ   
ATOM   3381  DG1 DMETQ 644      -1.321  -6.103 -19.623  0.00  0.00      QQQ   
ATOM   3382  DB1 DMETQ 644       0.752  -4.746 -20.106  0.00  0.00      QQQ   
ATOM   3383  DB2 DMETQ 644      -0.411  -3.573 -20.657  0.00  0.00      QQQ   
ATOM   3384  DB3 DMETQ 644      -0.373  -5.283 -21.377  0.00  0.00      QQQ   
ATOM   3385  CB  DMETQ 645      26.862  19.563 -40.463  0.00  0.00      QQQ   
ATOM   3386  OG  DMETQ 645      27.658  19.822 -41.574  0.00  0.00      QQQ   
ATOM   3387  DG1 DMETQ 645      27.538  19.188 -42.284  0.00  0.00      QQQ   
ATOM   3388  DB1 DMETQ 645      25.795  19.618 -40.767  0.00  0.00      QQQ   
ATOM   3389  DB2 DMETQ 645      27.008  20.263 -39.612  0.00  0.00      QQQ   
ATOM   3390  DB3 DMETQ 645      27.096  18.542 -40.095  0.00  0.00      QQQ   
ATOM   3391  CB  DMETQ 646      26.516 -20.284  28.550  0.00  0.00      QQQ   
ATOM   3392  OG  DMETQ 646      26.628 -21.099  29.739  0.00  0.00      QQQ   
ATOM   3393  DG1 DMETQ 646      25.699 -21.262  29.917  0.00  0.00      QQQ   
ATOM   3394  DB1 DMETQ 646      25.494 -20.266  28.115  0.00  0.00      QQQ   
ATOM   3395  DB2 DMETQ 646      27.225 -20.629  27.768  0.00  0.00      QQQ   
ATOM   3396  DB3 DMETQ 646      26.855 -19.246  28.755  0.00  0.00      QQQ   
ATOM   3397  CB  DMETQ 647      12.643  13.600   7.292  0.00  0.00      QQQ   
ATOM   3398  OG  DMETQ 647      14.020  13.905   7.014  0.00  0.00      QQQ   
ATOM   3399  DG1 DMETQ 647      14.077  14.306   6.144  0.00  0.00      QQQ   
ATOM   3400  DB1 DMETQ 647      12.050  14.539   7.337  0.00  0.00      QQQ   
ATOM   3401  DB2 DMETQ 647      12.446  13.052   8.239  0.00  0.00      QQQ   
ATOM   3402  DB3 DMETQ 647      12.199  13.132   6.388  0.00  0.00      QQQ   
ATOM   3403  CB  DMETQ 648     -38.960 -27.086 -40.562  0.00  0.00      QQQ   
ATOM   3404  OG  DMETQ 648     -37.882 -27.689 -39.844  0.00  0.00      QQQ   
ATOM   3405  DG1 DMETQ 648     -37.559 -27.008 -39.249  0.00  0.00      QQQ   
ATOM   3406  DB1 DMETQ 648     -38.618 -26.285 -41.251  0.00  0.00      QQQ   
ATOM   3407  DB2 DMETQ 648     -39.602 -26.575 -39.813  0.00  0.00      QQQ   
ATOM   3408  DB3 DMETQ 648     -39.591 -27.810 -41.121  0.00  0.00      QQQ   
ATOM   3409  CB  DMETQ 649      15.422   8.050  17.553  0.00  0.00      QQQ   
ATOM   3410  OG  DMETQ 649      14.889   9.087  18.281  0.00  0.00      QQQ   
ATOM   3411  DG1 DMETQ 649      15.318   9.905  18.018  0.00  0.00      QQQ   
ATOM   3412  DB1 DMETQ 649      14.808   7.151  17.778  0.00  0.00      QQQ   
ATOM   3413  DB2 DMETQ 649      16.480   7.815  17.798  0.00  0.00      QQQ   
ATOM   3414  DB3 DMETQ 649      15.390   8.299  16.471  0.00  0.00      QQQ   
ATOM   3415  CB  DMETQ 650     -10.992  11.009   7.632  0.00  0.00      QQQ   
ATOM   3416  OG  DMETQ 650      -9.627  11.309   7.635  0.00  0.00      QQQ   
ATOM   3417  DG1 DMETQ 650      -9.368  12.164   7.988  0.00  0.00      QQQ   
ATOM   3418  DB1 DMETQ 650     -11.388  11.503   6.720  0.00  0.00      QQQ   
ATOM   3419  DB2 DMETQ 650     -11.503  11.372   8.549  0.00  0.00      QQQ   
ATOM   3420  DB3 DMETQ 650     -11.126   9.937   7.373  0.00  0.00      QQQ   
ATOM   3421  CB  DMETQ 651     -20.287   0.703  18.121  0.00  0.00      QQQ   
ATOM   3422  OG  DMETQ 651     -19.846   1.764  19.025  0.00  0.00      QQQ   
ATOM   3423  DG1 DMETQ 651     -19.990   1.407  19.904  0.00  0.00      QQQ   
ATOM   3424  DB1 DMETQ 651     -20.926   1.056  17.284  0.00  0.00      QQQ   
ATOM   3425  DB2 DMETQ 651     -20.823  -0.056  18.729  0.00  0.00      QQQ   
ATOM   3426  DB3 DMETQ 651     -19.421   0.215  17.624  0.00  0.00      QQQ   
ATOM   3427  CB  DMETQ 652       3.550 -21.184  17.223  0.00  0.00      QQQ   
ATOM   3428  OG  DMETQ 652       3.023 -22.320  17.846  0.00  0.00      QQQ   
ATOM   3429  DG1 DMETQ 652       3.468 -23.082  17.469  0.00  0.00      QQQ   
ATOM   3430  DB1 DMETQ 652       3.379 -20.309  17.887  0.00  0.00      QQQ   
ATOM   3431  DB2 DMETQ 652       3.224 -20.951  16.187  0.00  0.00      QQQ   
ATOM   3432  DB3 DMETQ 652       4.650 -21.330  17.174  0.00  0.00      QQQ   
ATOM   3433  CB  DMETQ 653      16.573  -5.897 -32.092  0.00  0.00      QQQ   
ATOM   3434  OG  DMETQ 653      17.746  -6.217 -31.273  0.00  0.00      QQQ   
ATOM   3435  DG1 DMETQ 653      17.754  -7.177 -31.290  0.00  0.00      QQQ   
ATOM   3436  DB1 DMETQ 653      15.805  -6.691 -31.979  0.00  0.00      QQQ   
ATOM   3437  DB2 DMETQ 653      17.000  -5.968 -33.115  0.00  0.00      QQQ   
ATOM   3438  DB3 DMETQ 653      16.221  -4.849 -31.985  0.00  0.00      QQQ   
ATOM   3439  CB  DMETQ 654     -28.876  34.371  -2.247  0.00  0.00      QQQ   
ATOM   3440  OG  DMETQ 654     -28.231  35.381  -2.969  0.00  0.00      QQQ   
ATOM   3441  DG1 DMETQ 654     -27.666  34.943  -3.610  0.00  0.00      QQQ   
ATOM   3442  DB1 DMETQ 654     -29.534  34.851  -1.491  0.00  0.00      QQQ   
ATOM   3443  DB2 DMETQ 654     -28.064  33.758  -1.803  0.00  0.00      QQQ   
ATOM   3444  DB3 DMETQ 654     -29.394  33.686  -2.953  0.00  0.00      QQQ   
ATOM   3445  CB  DMETQ 655      40.007  28.621  -3.242  0.00  0.00      QQQ   
ATOM   3446  OG  DMETQ 655      40.366  27.429  -2.541  0.00  0.00      QQQ   
ATOM   3447  DG1 DMETQ 655      39.815  27.420  -1.754  0.00  0.00      QQQ   
ATOM   3448  DB1 DMETQ 655      40.637  28.958  -4.093  0.00  0.00      QQQ   
ATOM   3449  DB2 DMETQ 655      40.087  29.364  -2.421  0.00  0.00      QQQ   
ATOM   3450  DB3 DMETQ 655      39.005  28.415  -3.676  0.00  0.00      QQQ   
ATOM   3451  CB  DMETQ 656     -19.603 -32.836   4.247  0.00  0.00      QQQ   
ATOM   3452  OG  DMETQ 656     -19.114 -34.204   4.359  0.00  0.00      QQQ   
ATOM   3453  DG1 DMETQ 656     -19.710 -34.549   5.028  0.00  0.00      QQQ   
ATOM   3454  DB1 DMETQ 656     -20.285 -32.742   5.119  0.00  0.00      QQQ   
ATOM   3455  DB2 DMETQ 656     -20.185 -32.829   3.300  0.00  0.00      QQQ   
ATOM   3456  DB3 DMETQ 656     -18.796 -32.083   4.115  0.00  0.00      QQQ   
ATOM   3457  CB  DMETQ 657      15.853  13.489  -8.507  0.00  0.00      QQQ   
ATOM   3458  OG  DMETQ 657      17.012  12.710  -8.085  0.00  0.00      QQQ   
ATOM   3459  DG1 DMETQ 657      17.817  13.226  -8.002  0.00  0.00      QQQ   
ATOM   3460  DB1 DMETQ 657      14.894  13.149  -8.061  0.00  0.00      QQQ   
ATOM   3461  DB2 DMETQ 657      15.701  13.303  -9.592  0.00  0.00      QQQ   
ATOM   3462  DB3 DMETQ 657      16.098  14.547  -8.275  0.00  0.00      QQQ   
ATOM   3463  CB  DMETQ 658     -12.159  25.674  18.155  0.00  0.00      QQQ   
ATOM   3464  OG  DMETQ 658     -11.708  26.866  17.420  0.00  0.00      QQQ   
ATOM   3465  DG1 DMETQ 658     -12.146  27.026  16.581  0.00  0.00      QQQ   
ATOM   3466  DB1 DMETQ 658     -11.853  24.714  17.687  0.00  0.00      QQQ   
ATOM   3467  DB2 DMETQ 658     -13.267  25.648  18.233  0.00  0.00      QQQ   
ATOM   3468  DB3 DMETQ 658     -11.678  25.601  19.154  0.00  0.00      QQQ   
ATOM   3469  CB  DMETQ 659     -12.568  23.451  38.922  0.00  0.00      QQQ   
ATOM   3470  OG  DMETQ 659     -13.279  23.028  40.105  0.00  0.00      QQQ   
ATOM   3471  DG1 DMETQ 659     -13.051  22.096  40.144  0.00  0.00      QQQ   
ATOM   3472  DB1 DMETQ 659     -12.443  22.662  38.150  0.00  0.00      QQQ   
ATOM   3473  DB2 DMETQ 659     -11.572  23.910  39.100  0.00  0.00      QQQ   
ATOM   3474  DB3 DMETQ 659     -13.255  24.219  38.507  0.00  0.00      QQQ   
ATOM   3475  CB  DMETQ 661     -19.913  -1.793  23.031  0.00  0.00      QQQ   
ATOM   3476  OG  DMETQ 661     -19.749  -1.115  21.779  0.00  0.00      QQQ   
ATOM   3477  DG1 DMETQ 661     -19.752  -0.168  21.935  0.00  0.00      QQQ   
ATOM   3478  DB1 DMETQ 661     -19.220  -1.461  23.833  0.00  0.00      QQQ   
ATOM   3479  DB2 DMETQ 661     -19.937  -2.904  23.060  0.00  0.00      QQQ   
ATOM   3480  DB3 DMETQ 661     -20.926  -1.579  23.432  0.00  0.00      QQQ   
ATOM   3481  CB  DMETQ 662     -12.208  12.381  27.282  0.00  0.00      QQQ   
ATOM   3482  OG  DMETQ 662     -12.431  13.396  28.298  0.00  0.00      QQQ   
ATOM   3483  DG1 DMETQ 662     -11.618  13.904  28.245  0.00  0.00      QQQ   
ATOM   3484  DB1 DMETQ 662     -11.297  11.749  27.340  0.00  0.00      QQQ   
ATOM   3485  DB2 DMETQ 662     -12.145  12.834  26.270  0.00  0.00      QQQ   
ATOM   3486  DB3 DMETQ 662     -13.115  11.748  27.178  0.00  0.00      QQQ   
ATOM   3487  CB  DMETQ 663      36.477 -11.078  30.064  0.00  0.00      QQQ   
ATOM   3488  OG  DMETQ 663      36.588  -9.682  29.702  0.00  0.00      QQQ   
ATOM   3489  DG1 DMETQ 663      35.835  -9.245  30.106  0.00  0.00      QQQ   
ATOM   3490  DB1 DMETQ 663      37.402 -11.693  30.096  0.00  0.00      QQQ   
ATOM   3491  DB2 DMETQ 663      35.928 -11.654  29.289  0.00  0.00      QQQ   
ATOM   3492  DB3 DMETQ 663      35.957 -11.284  31.024  0.00  0.00      QQQ   
ATOM   3493  CB  DMETQ 665      22.759 -25.021  19.762  0.00  0.00      QQQ   
ATOM   3494  OG  DMETQ 665      24.127 -24.538  19.943  0.00  0.00      QQQ   
ATOM   3495  DG1 DMETQ 665      24.674 -25.231  20.322  0.00  0.00      QQQ   
ATOM   3496  DB1 DMETQ 665      22.281 -24.330  19.035  0.00  0.00      QQQ   
ATOM   3497  DB2 DMETQ 665      22.229 -25.013  20.738  0.00  0.00      QQQ   
ATOM   3498  DB3 DMETQ 665      22.712 -26.075  19.414  0.00  0.00      QQQ   
ATOM   3499  CB  DMETQ 666      39.345  28.607   6.627  0.00  0.00      QQQ   
ATOM   3500  OG  DMETQ 666      39.792  27.326   6.325  0.00  0.00      QQQ   
ATOM   3501  DG1 DMETQ 666      40.634  27.224   6.774  0.00  0.00      QQQ   
ATOM   3502  DB1 DMETQ 666      40.011  29.378   6.183  0.00  0.00      QQQ   
ATOM   3503  DB2 DMETQ 666      39.471  28.782   7.717  0.00  0.00      QQQ   
ATOM   3504  DB3 DMETQ 666      38.273  28.664   6.344  0.00  0.00      QQQ   
ATOM   3505  CB  DMETQ 667     -10.481  -0.330  10.405  0.00  0.00      QQQ   
ATOM   3506  OG  DMETQ 667     -10.825   0.125   9.076  0.00  0.00      QQQ   
ATOM   3507  DG1 DMETQ 667     -10.835   1.085   9.074  0.00  0.00      QQQ   
ATOM   3508  DB1 DMETQ 667      -9.761   0.443  10.751  0.00  0.00      QQQ   
ATOM   3509  DB2 DMETQ 667      -9.915  -1.286  10.422  0.00  0.00      QQQ   
ATOM   3510  DB3 DMETQ 667     -11.354  -0.265  11.090  0.00  0.00      QQQ   
ATOM   3511  CB  DMETQ 668     -35.190  40.306 -18.235  0.00  0.00      QQQ   
ATOM   3512  OG  DMETQ 668     -36.237  40.435 -19.209  0.00  0.00      QQQ   
ATOM   3513  DG1 DMETQ 668     -35.856  41.029 -19.860  0.00  0.00      QQQ   
ATOM   3514  DB1 DMETQ 668     -34.300  39.740 -18.582  0.00  0.00      QQQ   
ATOM   3515  DB2 DMETQ 668     -35.650  39.765 -17.381  0.00  0.00      QQQ   
ATOM   3516  DB3 DMETQ 668     -35.040  41.384 -18.009  0.00  0.00      QQQ   
ATOM   3517  CB  DMETQ 669     -17.168   7.978  28.225  0.00  0.00      QQQ   
ATOM   3518  OG  DMETQ 669     -16.071   7.795  27.375  0.00  0.00      QQQ   
ATOM   3519  DG1 DMETQ 669     -16.422   7.543  26.518  0.00  0.00      QQQ   
ATOM   3520  DB1 DMETQ 669     -16.776   8.411  29.170  0.00  0.00      QQQ   
ATOM   3521  DB2 DMETQ 669     -17.672   7.027  28.500  0.00  0.00      QQQ   
ATOM   3522  DB3 DMETQ 669     -17.903   8.593  27.663  0.00  0.00      QQQ   
ATOM   3523  CB  DMETQ 670      34.977 -34.776  21.993  0.00  0.00      QQQ   
ATOM   3524  OG  DMETQ 670      34.157 -35.550  21.156  0.00  0.00      QQQ   
ATOM   3525  DG1 DMETQ 670      33.907 -36.307  21.690  0.00  0.00      QQQ   
ATOM   3526  DB1 DMETQ 670      34.368 -34.074  22.601  0.00  0.00      QQQ   
ATOM   3527  DB2 DMETQ 670      35.676 -34.158  21.391  0.00  0.00      QQQ   
ATOM   3528  DB3 DMETQ 670      35.605 -35.365  22.695  0.00  0.00      QQQ   
ATOM   3529  CB  DMETQ 671      10.958  30.282  10.589  0.00  0.00      QQQ   
ATOM   3530  OG  DMETQ 671      10.145  29.137  10.333  0.00  0.00      QQQ   
ATOM   3531  DG1 DMETQ 671       9.929  29.067   9.400  0.00  0.00      QQQ   
ATOM   3532  DB1 DMETQ 671      11.785  30.424   9.861  0.00  0.00      QQQ   
ATOM   3533  DB2 DMETQ 671      11.430  30.172  11.589  0.00  0.00      QQQ   
ATOM   3534  DB3 DMETQ 671      10.335  31.202  10.564  0.00  0.00      QQQ   
ATOM   3535  CB  DMETQ 672     -25.794  31.443  27.578  0.00  0.00      QQQ   
ATOM   3536  OG  DMETQ 672     -25.688  31.380  29.017  0.00  0.00      QQQ   
ATOM   3537  DG1 DMETQ 672     -26.150  32.167  29.315  0.00  0.00      QQQ   
ATOM   3538  DB1 DMETQ 672     -25.028  30.819  27.070  0.00  0.00      QQQ   
ATOM   3539  DB2 DMETQ 672     -25.793  32.530  27.347  0.00  0.00      QQQ   
ATOM   3540  DB3 DMETQ 672     -26.781  30.975  27.374  0.00  0.00      QQQ   
ATOM   3541  CB  DMETQ 674     -23.124  -5.125 -11.849  0.00  0.00      QQQ   
ATOM   3542  OG  DMETQ 674     -22.499  -6.060 -12.740  0.00  0.00      QQQ   
ATOM   3543  DG1 DMETQ 674     -21.700  -5.709 -13.140  0.00  0.00      QQQ   
ATOM   3544  DB1 DMETQ 674     -22.458  -4.262 -11.632  0.00  0.00      QQQ   
ATOM   3545  DB2 DMETQ 674     -23.335  -5.716 -10.932  0.00  0.00      QQQ   
ATOM   3546  DB3 DMETQ 674     -24.099  -4.751 -12.228  0.00  0.00      QQQ   
ATOM   3547  CB  DMETQ 675      19.852  -6.110 -17.743  0.00  0.00      QQQ   
ATOM   3548  OG  DMETQ 675      20.246  -5.250 -16.652  0.00  0.00      QQQ   
ATOM   3549  DG1 DMETQ 675      20.055  -5.661 -15.806  0.00  0.00      QQQ   
ATOM   3550  DB1 DMETQ 675      20.302  -5.690 -18.668  0.00  0.00      QQQ   
ATOM   3551  DB2 DMETQ 675      18.747  -6.034 -17.828  0.00  0.00      QQQ   
ATOM   3552  DB3 DMETQ 675      20.205  -7.153 -17.592  0.00  0.00      QQQ   
ATOM   3553  CB  DMETQ 676      31.862   5.986   4.185  0.00  0.00      QQQ   
ATOM   3554  OG  DMETQ 676      31.009   5.771   5.324  0.00  0.00      QQQ   
ATOM   3555  DG1 DMETQ 676      31.520   6.155   6.041  0.00  0.00      QQQ   
ATOM   3556  DB1 DMETQ 676      32.571   5.146   4.020  0.00  0.00      QQQ   
ATOM   3557  DB2 DMETQ 676      32.354   6.980   4.241  0.00  0.00      QQQ   
ATOM   3558  DB3 DMETQ 676      31.273   5.946   3.244  0.00  0.00      QQQ   
ATOM   3559  CB  DMETQ 678       2.583  -8.854 -39.152  0.00  0.00      QQQ   
ATOM   3560  OG  DMETQ 678       2.974 -10.068 -39.812  0.00  0.00      QQQ   
ATOM   3561  DG1 DMETQ 678       3.441 -10.606 -39.168  0.00  0.00      QQQ   
ATOM   3562  DB1 DMETQ 678       2.246  -8.993 -38.102  0.00  0.00      QQQ   
ATOM   3563  DB2 DMETQ 678       1.672  -8.540 -39.705  0.00  0.00      QQQ   
ATOM   3564  DB3 DMETQ 678       3.457  -8.172 -39.089  0.00  0.00      QQQ   
ATOM   3565  CB  DMETQ 679     -14.944 -22.726  15.636  0.00  0.00      QQQ   
ATOM   3566  OG  DMETQ 679     -16.304 -22.862  15.354  0.00  0.00      QQQ   
ATOM   3567  DG1 DMETQ 679     -16.547 -23.791  15.349  0.00  0.00      QQQ   
ATOM   3568  DB1 DMETQ 679     -14.651 -21.731  15.238  0.00  0.00      QQQ   
ATOM   3569  DB2 DMETQ 679     -14.330 -23.580  15.279  0.00  0.00      QQQ   
ATOM   3570  DB3 DMETQ 679     -14.856 -22.752  16.744  0.00  0.00      QQQ   
ATOM   3571  CB  DMETQ 680     -20.343 -30.563  24.760  0.00  0.00      QQQ   
ATOM   3572  OG  DMETQ 680     -19.842 -31.914  24.560  0.00  0.00      QQQ   
ATOM   3573  DG1 DMETQ 680     -20.074 -32.067  23.642  0.00  0.00      QQQ   
ATOM   3574  DB1 DMETQ 680     -19.504 -29.837  24.828  0.00  0.00      QQQ   
ATOM   3575  DB2 DMETQ 680     -20.887 -30.511  25.727  0.00  0.00      QQQ   
ATOM   3576  DB3 DMETQ 680     -20.978 -30.201  23.924  0.00  0.00      QQQ   
ATOM   3577  CB  DMETQ 681     -18.030   5.463 -34.540  0.00  0.00      QQQ   
ATOM   3578  OG  DMETQ 681     -19.053   5.305 -35.491  0.00  0.00      QQQ   
ATOM   3579  DG1 DMETQ 681     -19.577   6.099 -35.625  0.00  0.00      QQQ   
ATOM   3580  DB1 DMETQ 681     -17.442   4.570 -34.240  0.00  0.00      QQQ   
ATOM   3581  DB2 DMETQ 681     -18.401   6.112 -33.718  0.00  0.00      QQQ   
ATOM   3582  DB3 DMETQ 681     -17.211   6.021 -35.042  0.00  0.00      QQQ   
ATOM   3583  CB  DMETQ 682      23.338 -23.140 -14.624  0.00  0.00      QQQ   
ATOM   3584  OG  DMETQ 682      23.485 -24.363 -13.910  0.00  0.00      QQQ   
ATOM   3585  DG1 DMETQ 682      22.770 -24.916 -14.232  0.00  0.00      QQQ   
ATOM   3586  DB1 DMETQ 682      23.763 -23.197 -15.649  0.00  0.00      QQQ   
ATOM   3587  DB2 DMETQ 682      23.722 -22.394 -13.895  0.00  0.00      QQQ   
ATOM   3588  DB3 DMETQ 682      22.271 -22.830 -14.621  0.00  0.00      QQQ   
ATOM   3589  CB  DMETQ 683     -39.833  40.661 -19.684  0.00  0.00      QQQ   
ATOM   3590  OG  DMETQ 683     -40.919  40.682 -20.650  0.00  0.00      QQQ   
ATOM   3591  DG1 DMETQ 683     -40.530  40.701 -21.528  0.00  0.00      QQQ   
ATOM   3592  DB1 DMETQ 683     -38.983  41.337 -19.917  0.00  0.00      QQQ   
ATOM   3593  DB2 DMETQ 683     -39.456  39.616 -19.644  0.00  0.00      QQQ   
ATOM   3594  DB3 DMETQ 683     -40.217  40.944 -18.681  0.00  0.00      QQQ   
ATOM   3595  CB  DMETQ 684     -41.796 -25.990  34.036  0.00  0.00      QQQ   
ATOM   3596  OG  DMETQ 684     -40.593 -26.648  34.485  0.00  0.00      QQQ   
ATOM   3597  DG1 DMETQ 684     -39.824 -26.126  34.245  0.00  0.00      QQQ   
ATOM   3598  DB1 DMETQ 684     -42.168 -25.129  34.631  0.00  0.00      QQQ   
ATOM   3599  DB2 DMETQ 684     -42.605 -26.750  33.990  0.00  0.00      QQQ   
ATOM   3600  DB3 DMETQ 684     -41.467 -25.732  33.006  0.00  0.00      QQQ   
ATOM   3601  CB  DMETQ 685     -14.736  18.506  -2.526  0.00  0.00      QQQ   
ATOM   3602  OG  DMETQ 685     -14.252  18.353  -1.208  0.00  0.00      QQQ   
ATOM   3603  DG1 DMETQ 685     -13.424  17.869  -1.200  0.00  0.00      QQQ   
ATOM   3604  DB1 DMETQ 685     -13.887  18.463  -3.241  0.00  0.00      QQQ   
ATOM   3605  DB2 DMETQ 685     -15.370  19.399  -2.715  0.00  0.00      QQQ   
ATOM   3606  DB3 DMETQ 685     -15.271  17.549  -2.705  0.00  0.00      QQQ   
ATOM   3607  CB  DMETQ 686      37.597 -24.261  20.853  0.00  0.00      QQQ   
ATOM   3608  OG  DMETQ 686      37.494 -22.921  21.294  0.00  0.00      QQQ   
ATOM   3609  DG1 DMETQ 686      36.639 -22.701  20.917  0.00  0.00      QQQ   
ATOM   3610  DB1 DMETQ 686      38.653 -24.601  20.905  0.00  0.00      QQQ   
ATOM   3611  DB2 DMETQ 686      37.251 -24.158  19.803  0.00  0.00      QQQ   
ATOM   3612  DB3 DMETQ 686      36.944 -24.969  21.407  0.00  0.00      QQQ   
ATOM   3613  CB  DMETQ 687     -33.462  -6.418   0.301  0.00  0.00      QQQ   
ATOM   3614  OG  DMETQ 687     -34.106  -6.169  -0.986  0.00  0.00      QQQ   
ATOM   3615  DG1 DMETQ 687     -34.849  -6.777  -0.955  0.00  0.00      QQQ   
ATOM   3616  DB1 DMETQ 687     -32.550  -5.797   0.425  0.00  0.00      QQQ   
ATOM   3617  DB2 DMETQ 687     -33.142  -7.474   0.434  0.00  0.00      QQQ   
ATOM   3618  DB3 DMETQ 687     -34.246  -6.284   1.076  0.00  0.00      QQQ   
ATOM   3619  CB  DMETQ 689      33.809 -37.968  29.014  0.00  0.00      QQQ   
ATOM   3620  OG  DMETQ 689      33.334 -37.373  27.792  0.00  0.00      QQQ   
ATOM   3621  DG1 DMETQ 689      33.512 -38.032  27.116  0.00  0.00      QQQ   
ATOM   3622  DB1 DMETQ 689      33.717 -37.338  29.924  0.00  0.00      QQQ   
ATOM   3623  DB2 DMETQ 689      34.897 -38.182  28.954  0.00  0.00      QQQ   
ATOM   3624  DB3 DMETQ 689      33.382 -38.939  29.346  0.00  0.00      QQQ   
ATOM   3625  CB  DMETQ 690     -31.571 -34.459  15.709  0.00  0.00      QQQ   
ATOM   3626  OG  DMETQ 690     -31.165 -34.773  14.401  0.00  0.00      QQQ   
ATOM   3627  DG1 DMETQ 690     -30.790 -33.950  14.080  0.00  0.00      QQQ   
ATOM   3628  DB1 DMETQ 690     -31.897 -35.404  16.192  0.00  0.00      QQQ   
ATOM   3629  DB2 DMETQ 690     -32.429 -33.760  15.612  0.00  0.00      QQQ   
ATOM   3630  DB3 DMETQ 690     -30.738 -34.098  16.350  0.00  0.00      QQQ   
ATOM   3631  CB  DMETQ 691     -26.113  -3.478 -27.147  0.00  0.00      QQQ   
ATOM   3632  OG  DMETQ 691     -24.910  -2.785 -27.272  0.00  0.00      QQQ   
ATOM   3633  DG1 DMETQ 691     -24.787  -2.142 -26.569  0.00  0.00      QQQ   
ATOM   3634  DB1 DMETQ 691     -27.086  -2.942 -27.179  0.00  0.00      QQQ   
ATOM   3635  DB2 DMETQ 691     -26.076  -4.090 -26.220  0.00  0.00      QQQ   
ATOM   3636  DB3 DMETQ 691     -26.167  -4.271 -27.923  0.00  0.00      QQQ   
ATOM   3637  CB  DMETQ 693      20.655 -40.283 -19.165  0.00  0.00      QQQ   
ATOM   3638  OG  DMETQ 693      19.378 -39.926 -19.651  0.00  0.00      QQQ   
ATOM   3639  DG1 DMETQ 693      18.963 -39.263 -19.094  0.00  0.00      QQQ   
ATOM   3640  DB1 DMETQ 693      21.430 -39.487 -19.155  0.00  0.00      QQQ   
ATOM   3641  DB2 DMETQ 693      21.058 -41.037 -19.875  0.00  0.00      QQQ   
ATOM   3642  DB3 DMETQ 693      20.530 -40.832 -18.207  0.00  0.00      QQQ   
ATOM   3643  CB  DMETQ 694      38.648 -14.537 -31.222  0.00  0.00      QQQ   
ATOM   3644  OG  DMETQ 694      39.314 -15.075 -30.039  0.00  0.00      QQQ   
ATOM   3645  DG1 DMETQ 694      38.868 -14.752 -29.253  0.00  0.00      QQQ   
ATOM   3646  DB1 DMETQ 694      37.569 -14.777 -31.111  0.00  0.00      QQQ   
ATOM   3647  DB2 DMETQ 694      39.051 -15.031 -32.132  0.00  0.00      QQQ   
ATOM   3648  DB3 DMETQ 694      38.755 -13.448 -31.414  0.00  0.00      QQQ   
ATOM   3649  CB  DMETQ 695      26.099 -20.202  21.016  0.00  0.00      QQQ   
ATOM   3650  OG  DMETQ 695      27.013 -20.486  20.011  0.00  0.00      QQQ   
ATOM   3651  DG1 DMETQ 695      26.645 -21.175  19.453  0.00  0.00      QQQ   
ATOM   3652  DB1 DMETQ 695      26.505 -19.361  21.619  0.00  0.00      QQQ   
ATOM   3653  DB2 DMETQ 695      26.025 -21.082  21.690  0.00  0.00      QQQ   
ATOM   3654  DB3 DMETQ 695      25.065 -19.984  20.674  0.00  0.00      QQQ   
ATOM   3655  CB  DMETQ 697      24.678  35.921  29.862  0.00  0.00      QQQ   
ATOM   3656  OG  DMETQ 697      24.320  36.966  30.776  0.00  0.00      QQQ   
ATOM   3657  DG1 DMETQ 697      23.682  37.461  30.256  0.00  0.00      QQQ   
ATOM   3658  DB1 DMETQ 697      25.435  35.231  30.292  0.00  0.00      QQQ   
ATOM   3659  DB2 DMETQ 697      25.034  36.358  28.904  0.00  0.00      QQQ   
ATOM   3660  DB3 DMETQ 697      23.762  35.351  29.599  0.00  0.00      QQQ   
ATOM   3661  CB  DMETQ 698      22.805 -18.975 -14.472  0.00  0.00      QQQ   
ATOM   3662  OG  DMETQ 698      21.780 -19.854 -14.882  0.00  0.00      QQQ   
ATOM   3663  DG1 DMETQ 698      21.564 -20.340 -14.083  0.00  0.00      QQQ   
ATOM   3664  DB1 DMETQ 698      23.807 -19.454 -14.472  0.00  0.00      QQQ   
ATOM   3665  DB2 DMETQ 698      22.561 -18.427 -13.537  0.00  0.00      QQQ   
ATOM   3666  DB3 DMETQ 698      22.889 -18.185 -15.249  0.00  0.00      QQQ   
ATOM   3667  CB  DMETQ 699      -6.595 -26.176  29.719  0.00  0.00      QQQ   
ATOM   3668  OG  DMETQ 699      -5.508 -26.258  30.611  0.00  0.00      QQQ   
ATOM   3669  DG1 DMETQ 699      -4.775 -25.742  30.269  0.00  0.00      QQQ   
ATOM   3670  DB1 DMETQ 699      -6.477 -26.631  28.712  0.00  0.00      QQQ   
ATOM   3671  DB2 DMETQ 699      -6.861 -25.114  29.532  0.00  0.00      QQQ   
ATOM   3672  DB3 DMETQ 699      -7.446 -26.698  30.206  0.00  0.00      QQQ   
ATOM   3673  CB  DMETQ 700     -31.779 -15.090  13.763  0.00  0.00      QQQ   
ATOM   3674  OG  DMETQ 700     -30.738 -14.266  14.323  0.00  0.00      QQQ   
ATOM   3675  DG1 DMETQ 700     -29.948 -14.744  14.060  0.00  0.00      QQQ   
ATOM   3676  DB1 DMETQ 700     -32.599 -15.054  14.512  0.00  0.00      QQQ   
ATOM   3677  DB2 DMETQ 700     -31.444 -16.149  13.784  0.00  0.00      QQQ   
ATOM   3678  DB3 DMETQ 700     -32.097 -14.779  12.745  0.00  0.00      QQQ   
ATOM   3679  CB  DMETQ 701       4.038  20.931 -33.494  0.00  0.00      QQQ   
ATOM   3680  OG  DMETQ 701       3.916  19.656 -34.210  0.00  0.00      QQQ   
ATOM   3681  DG1 DMETQ 701       4.387  19.040 -33.644  0.00  0.00      QQQ   
ATOM   3682  DB1 DMETQ 701       3.428  21.781 -33.868  0.00  0.00      QQQ   
ATOM   3683  DB2 DMETQ 701       5.118  21.145 -33.647  0.00  0.00      QQQ   
ATOM   3684  DB3 DMETQ 701       3.695  20.867 -32.439  0.00  0.00      QQQ   
ATOM   3685  CB  DMETQ 702       7.859   1.399 -36.443  0.00  0.00      QQQ   
ATOM   3686  OG  DMETQ 702       7.333   0.592 -35.385  0.00  0.00      QQQ   
ATOM   3687  DG1 DMETQ 702       6.643   1.042 -34.892  0.00  0.00      QQQ   
ATOM   3688  DB1 DMETQ 702       8.539   0.845 -37.126  0.00  0.00      QQQ   
ATOM   3689  DB2 DMETQ 702       8.387   2.329 -36.145  0.00  0.00      QQQ   
ATOM   3690  DB3 DMETQ 702       7.077   1.909 -37.045  0.00  0.00      QQQ   
ATOM   3691  CB  DMETQ 704     -33.233  35.908  27.108  0.00  0.00      QQQ   
ATOM   3692  OG  DMETQ 704     -32.425  35.636  28.199  0.00  0.00      QQQ   
ATOM   3693  DG1 DMETQ 704     -31.568  35.409  27.829  0.00  0.00      QQQ   
ATOM   3694  DB1 DMETQ 704     -33.248  35.154  26.292  0.00  0.00      QQQ   
ATOM   3695  DB2 DMETQ 704     -32.837  36.768  26.527  0.00  0.00      QQQ   
ATOM   3696  DB3 DMETQ 704     -34.254  36.090  27.506  0.00  0.00      QQQ   
ATOM   3697  CB  DMETQ 705      -5.190  10.375  10.032  0.00  0.00      QQQ   
ATOM   3698  OG  DMETQ 705      -4.223   9.373  10.184  0.00  0.00      QQQ   
ATOM   3699  DG1 DMETQ 705      -4.004   9.408  11.118  0.00  0.00      QQQ   
ATOM   3700  DB1 DMETQ 705      -4.659  11.336   9.867  0.00  0.00      QQQ   
ATOM   3701  DB2 DMETQ 705      -5.916  10.356  10.873  0.00  0.00      QQQ   
ATOM   3702  DB3 DMETQ 705      -5.698  10.258   9.051  0.00  0.00      QQQ   
ATOM   3703  CB  DMETQ 706       6.650  30.478 -13.039  0.00  0.00      QQQ   
ATOM   3704  OG  DMETQ 706       5.647  29.741 -12.381  0.00  0.00      QQQ   
ATOM   3705  DG1 DMETQ 706       4.776  29.952 -12.725  0.00  0.00      QQQ   
ATOM   3706  DB1 DMETQ 706       7.489  29.831 -13.374  0.00  0.00      QQQ   
ATOM   3707  DB2 DMETQ 706       6.904  31.432 -12.529  0.00  0.00      QQQ   
ATOM   3708  DB3 DMETQ 706       6.253  30.847 -14.008  0.00  0.00      QQQ   
ATOM   3709  CB  DMETQ 708      22.444  14.986 -15.878  0.00  0.00      QQQ   
ATOM   3710  OG  DMETQ 708      22.292  16.120 -16.802  0.00  0.00      QQQ   
ATOM   3711  DG1 DMETQ 708      21.843  15.844 -17.605  0.00  0.00      QQQ   
ATOM   3712  DB1 DMETQ 708      22.976  14.098 -16.283  0.00  0.00      QQQ   
ATOM   3713  DB2 DMETQ 708      21.413  14.833 -15.495  0.00  0.00      QQQ   
ATOM   3714  DB3 DMETQ 708      23.052  15.404 -15.047  0.00  0.00      QQQ   
ATOM   3715  CB  DMETQ 709      -2.674 -15.174   2.485  0.00  0.00      QQQ   
ATOM   3716  OG  DMETQ 709      -1.729 -15.714   3.421  0.00  0.00      QQQ   
ATOM   3717  DG1 DMETQ 709      -0.898 -15.905   2.980  0.00  0.00      QQQ   
ATOM   3718  DB1 DMETQ 709      -2.448 -14.090   2.393  0.00  0.00      QQQ   
ATOM   3719  DB2 DMETQ 709      -3.671 -15.239   2.971  0.00  0.00      QQQ   
ATOM   3720  DB3 DMETQ 709      -2.816 -15.647   1.490  0.00  0.00      QQQ   
ATOM   3721  CB  DMETQ 710      22.766 -39.990  25.443  0.00  0.00      QQQ   
ATOM   3722  OG  DMETQ 710      23.962 -39.146  25.524  0.00  0.00      QQQ   
ATOM   3723  DG1 DMETQ 710      23.718 -38.218  25.549  0.00  0.00      QQQ   
ATOM   3724  DB1 DMETQ 710      23.187 -41.016  25.380  0.00  0.00      QQQ   
ATOM   3725  DB2 DMETQ 710      22.116 -39.805  24.561  0.00  0.00      QQQ   
ATOM   3726  DB3 DMETQ 710      22.121 -39.918  26.344  0.00  0.00      QQQ   
ATOM   3727  CB  DMETQ 711      23.735  -9.326 -18.733  0.00  0.00      QQQ   
ATOM   3728  OG  DMETQ 711      22.422  -8.941 -18.228  0.00  0.00      QQQ   
ATOM   3729  DG1 DMETQ 711      21.921  -8.459 -18.891  0.00  0.00      QQQ   
ATOM   3730  DB1 DMETQ 711      24.476  -9.770 -18.035  0.00  0.00      QQQ   
ATOM   3731  DB2 DMETQ 711      24.175  -8.416 -19.194  0.00  0.00      QQQ   
ATOM   3732  DB3 DMETQ 711      23.475 -10.024 -19.557  0.00  0.00      QQQ   
ATOM   3733  CB  DMETQ 713      19.625   0.363  14.425  0.00  0.00      QQQ   
ATOM   3734  OG  DMETQ 713      20.144   1.597  14.957  0.00  0.00      QQQ   
ATOM   3735  DG1 DMETQ 713      19.582   1.739  15.722  0.00  0.00      QQQ   
ATOM   3736  DB1 DMETQ 713      18.731   0.565  13.796  0.00  0.00      QQQ   
ATOM   3737  DB2 DMETQ 713      19.303  -0.384  15.182  0.00  0.00      QQQ   
ATOM   3738  DB3 DMETQ 713      20.417  -0.184  13.869  0.00  0.00      QQQ   
ATOM   3739  CB  DMETQ 714      28.226  -5.377  15.651  0.00  0.00      QQQ   
ATOM   3740  OG  DMETQ 714      29.362  -5.296  16.466  0.00  0.00      QQQ   
ATOM   3741  DG1 DMETQ 714      29.211  -4.622  17.132  0.00  0.00      QQQ   
ATOM   3742  DB1 DMETQ 714      27.579  -6.191  16.042  0.00  0.00      QQQ   
ATOM   3743  DB2 DMETQ 714      28.455  -5.825  14.660  0.00  0.00      QQQ   
ATOM   3744  DB3 DMETQ 714      27.517  -4.528  15.547  0.00  0.00      QQQ   
ATOM   3745  CB  DMETQ 716      36.509 -34.784 -21.014  0.00  0.00      QQQ   
ATOM   3746  OG  DMETQ 716      37.318 -34.078 -20.094  0.00  0.00      QQQ   
ATOM   3747  DG1 DMETQ 716      37.423 -33.173 -20.396  0.00  0.00      QQQ   
ATOM   3748  DB1 DMETQ 716      35.429 -34.526 -21.039  0.00  0.00      QQQ   
ATOM   3749  DB2 DMETQ 716      36.431 -35.821 -20.624  0.00  0.00      QQQ   
ATOM   3750  DB3 DMETQ 716      36.912 -34.793 -22.050  0.00  0.00      QQQ   
ATOM   3751  CB  DMETQ 717     -32.872 -18.806 -36.649  0.00  0.00      QQQ   
ATOM   3752  OG  DMETQ 717     -32.026 -18.646 -37.767  0.00  0.00      QQQ   
ATOM   3753  DG1 DMETQ 717     -31.501 -19.445 -37.856  0.00  0.00      QQQ   
ATOM   3754  DB1 DMETQ 717     -33.693 -19.529 -36.840  0.00  0.00      QQQ   
ATOM   3755  DB2 DMETQ 717     -33.302 -17.847 -36.288  0.00  0.00      QQQ   
ATOM   3756  DB3 DMETQ 717     -32.329 -19.207 -35.767  0.00  0.00      QQQ   
ATOM   3757  CB  DMETQ 718       3.314 -20.691 -26.791  0.00  0.00      QQQ   
ATOM   3758  OG  DMETQ 718       2.013 -20.173 -26.674  0.00  0.00      QQQ   
ATOM   3759  DG1 DMETQ 718       1.779 -19.837 -27.542  0.00  0.00      QQQ   
ATOM   3760  DB1 DMETQ 718       3.284 -21.104 -27.822  0.00  0.00      QQQ   
ATOM   3761  DB2 DMETQ 718       3.509 -21.425 -25.980  0.00  0.00      QQQ   
ATOM   3762  DB3 DMETQ 718       4.040 -19.850 -26.790  0.00  0.00      QQQ   
ATOM   3763  CB  DMETQ 719      20.699 -40.774   8.416  0.00  0.00      QQQ   
ATOM   3764  OG  DMETQ 719      21.147 -39.998   9.533  0.00  0.00      QQQ   
ATOM   3765  DG1 DMETQ 719      21.493 -40.667  10.129  0.00  0.00      QQQ   
ATOM   3766  DB1 DMETQ 719      19.600 -40.865   8.547  0.00  0.00      QQQ   
ATOM   3767  DB2 DMETQ 719      21.129 -41.788   8.274  0.00  0.00      QQQ   
ATOM   3768  DB3 DMETQ 719      20.811 -40.254   7.440  0.00  0.00      QQQ   
ATOM   3769  CB  DMETQ 721      -0.613  33.915  21.798  0.00  0.00      QQQ   
ATOM   3770  OG  DMETQ 721      -0.232  35.310  21.643  0.00  0.00      QQQ   
ATOM   3771  DG1 DMETQ 721      -0.874  35.662  21.022  0.00  0.00      QQQ   
ATOM   3772  DB1 DMETQ 721      -0.269  33.340  20.912  0.00  0.00      QQQ   
ATOM   3773  DB2 DMETQ 721      -1.690  33.707  21.975  0.00  0.00      QQQ   
ATOM   3774  DB3 DMETQ 721      -0.210  33.576  22.777  0.00  0.00      QQQ   
ATOM   3775  CB  DMETQ 722     -24.496 -29.191  19.888  0.00  0.00      QQQ   
ATOM   3776  OG  DMETQ 722     -24.436 -30.479  20.416  0.00  0.00      QQQ   
ATOM   3777  DG1 DMETQ 722     -24.482 -31.082  19.671  0.00  0.00      QQQ   
ATOM   3778  DB1 DMETQ 722     -24.317 -29.176  18.791  0.00  0.00      QQQ   
ATOM   3779  DB2 DMETQ 722     -23.657 -28.561  20.253  0.00  0.00      QQQ   
ATOM   3780  DB3 DMETQ 722     -25.419 -28.632  20.154  0.00  0.00      QQQ   
ATOM   3781  CB  DMETQ 723     -16.459 -38.081  -2.076  0.00  0.00      QQQ   
ATOM   3782  OG  DMETQ 723     -15.729 -37.427  -1.014  0.00  0.00      QQQ   
ATOM   3783  DG1 DMETQ 723     -15.997 -37.794  -0.168  0.00  0.00      QQQ   
ATOM   3784  DB1 DMETQ 723     -16.251 -39.172  -2.037  0.00  0.00      QQQ   
ATOM   3785  DB2 DMETQ 723     -16.091 -37.707  -3.055  0.00  0.00      QQQ   
ATOM   3786  DB3 DMETQ 723     -17.549 -37.865  -2.091  0.00  0.00      QQQ   
ATOM   3787  CB  DMETQ 726       9.692 -15.216   6.103  0.00  0.00      QQQ   
ATOM   3788  OG  DMETQ 726       9.040 -14.054   6.474  0.00  0.00      QQQ   
ATOM   3789  DG1 DMETQ 726       8.511 -14.350   7.218  0.00  0.00      QQQ   
ATOM   3790  DB1 DMETQ 726      10.212 -15.819   6.878  0.00  0.00      QQQ   
ATOM   3791  DB2 DMETQ 726      10.431 -14.866   5.350  0.00  0.00      QQQ   
ATOM   3792  DB3 DMETQ 726       8.988 -15.905   5.590  0.00  0.00      QQQ   
ATOM   3793  CB  DMETQ 727      33.744  13.350  18.125  0.00  0.00      QQQ   
ATOM   3794  OG  DMETQ 727      32.350  13.063  18.509  0.00  0.00      QQQ   
ATOM   3795  DG1 DMETQ 727      31.966  12.747  17.688  0.00  0.00      QQQ   
ATOM   3796  DB1 DMETQ 727      34.192  12.530  17.523  0.00  0.00      QQQ   
ATOM   3797  DB2 DMETQ 727      34.325  13.533  19.054  0.00  0.00      QQQ   
ATOM   3798  DB3 DMETQ 727      33.759  14.276  17.513  0.00  0.00      QQQ   
ATOM   3799  CB  DMETQ 728      -2.837 -12.696  16.742  0.00  0.00      QQQ   
ATOM   3800  OG  DMETQ 728      -2.298 -14.039  16.533  0.00  0.00      QQQ   
ATOM   3801  DG1 DMETQ 728      -1.612 -14.098  17.201  0.00  0.00      QQQ   
ATOM   3802  DB1 DMETQ 728      -2.795 -12.541  17.841  0.00  0.00      QQQ   
ATOM   3803  DB2 DMETQ 728      -3.765 -12.496  16.166  0.00  0.00      QQQ   
ATOM   3804  DB3 DMETQ 728      -2.007 -12.055  16.375  0.00  0.00      QQQ   
ATOM   3805  CB  DMETQ 729      12.158  35.212   3.835  0.00  0.00      QQQ   
ATOM   3806  OG  DMETQ 729      13.471  34.943   4.326  0.00  0.00      QQQ   
ATOM   3807  DG1 DMETQ 729      13.341  34.677   5.240  0.00  0.00      QQQ   
ATOM   3808  DB1 DMETQ 729      11.466  34.470   4.286  0.00  0.00      QQQ   
ATOM   3809  DB2 DMETQ 729      12.136  35.132   2.727  0.00  0.00      QQQ   
ATOM   3810  DB3 DMETQ 729      11.902  36.227   4.208  0.00  0.00      QQQ   
ATOM   3811  CB  DMETQ 730     -18.052  11.566  31.124  0.00  0.00      QQQ   
ATOM   3812  OG  DMETQ 730     -18.828  12.196  30.184  0.00  0.00      QQQ   
ATOM   3813  DG1 DMETQ 730     -19.395  11.558  29.745  0.00  0.00      QQQ   
ATOM   3814  DB1 DMETQ 730     -18.709  10.809  31.603  0.00  0.00      QQQ   
ATOM   3815  DB2 DMETQ 730     -17.773  12.286  31.924  0.00  0.00      QQQ   
ATOM   3816  DB3 DMETQ 730     -17.237  10.905  30.759  0.00  0.00      QQQ   
ATOM   3817  CB  DMETQ 731       3.828  -0.265 -11.605  0.00  0.00      QQQ   
ATOM   3818  OG  DMETQ 731       4.133   0.912 -10.874  0.00  0.00      QQQ   
ATOM   3819  DG1 DMETQ 731       5.046   0.752 -10.625  0.00  0.00      QQQ   
ATOM   3820  DB1 DMETQ 731       4.417  -0.394 -12.538  0.00  0.00      QQQ   
ATOM   3821  DB2 DMETQ 731       2.769  -0.140 -11.913  0.00  0.00      QQQ   
ATOM   3822  DB3 DMETQ 731       3.879  -1.165 -10.955  0.00  0.00      QQQ   
ATOM   3823  CB  DMETQ 732     -18.989  -6.456 -17.152  0.00  0.00      QQQ   
ATOM   3824  OG  DMETQ 732     -18.333  -5.425 -16.521  0.00  0.00      QQQ   
ATOM   3825  DG1 DMETQ 732     -17.801  -5.003 -17.200  0.00  0.00      QQQ   
ATOM   3826  DB1 DMETQ 732     -18.971  -6.318 -18.255  0.00  0.00      QQQ   
ATOM   3827  DB2 DMETQ 732     -20.028  -6.604 -16.790  0.00  0.00      QQQ   
ATOM   3828  DB3 DMETQ 732     -18.444  -7.373 -16.842  0.00  0.00      QQQ   
ATOM   3829  CB  DMETQ 733     -14.291  24.040  28.077  0.00  0.00      QQQ   
ATOM   3830  OG  DMETQ 733     -14.677  25.408  28.099  0.00  0.00      QQQ   
ATOM   3831  DG1 DMETQ 733     -15.632  25.479  28.166  0.00  0.00      QQQ   
ATOM   3832  DB1 DMETQ 733     -13.181  24.027  28.125  0.00  0.00      QQQ   
ATOM   3833  DB2 DMETQ 733     -14.809  23.503  27.253  0.00  0.00      QQQ   
ATOM   3834  DB3 DMETQ 733     -14.690  23.511  28.969  0.00  0.00      QQQ   
ATOM   3835  CB  DMETQ 734      37.021   3.778  32.300  0.00  0.00      QQQ   
ATOM   3836  OG  DMETQ 734      38.152   4.572  32.672  0.00  0.00      QQQ   
ATOM   3837  DG1 DMETQ 734      37.681   5.343  32.995  0.00  0.00      QQQ   
ATOM   3838  DB1 DMETQ 734      37.344   2.720  32.197  0.00  0.00      QQQ   
ATOM   3839  DB2 DMETQ 734      36.705   4.109  31.288  0.00  0.00      QQQ   
ATOM   3840  DB3 DMETQ 734      36.218   3.872  33.061  0.00  0.00      QQQ   
ATOM   3841  CB  DMETQ 735      38.448  17.827  30.332  0.00  0.00      QQQ   
ATOM   3842  OG  DMETQ 735      37.259  18.410  29.751  0.00  0.00      QQQ   
ATOM   3843  DG1 DMETQ 735      36.788  17.712  29.290  0.00  0.00      QQQ   
ATOM   3844  DB1 DMETQ 735      39.177  17.534  29.547  0.00  0.00      QQQ   
ATOM   3845  DB2 DMETQ 735      38.319  16.834  30.814  0.00  0.00      QQQ   
ATOM   3846  DB3 DMETQ 735      38.828  18.554  31.082  0.00  0.00      QQQ   
ATOM   3847  CB  DMETQ 736     -12.813  21.131 -36.610  0.00  0.00      QQQ   
ATOM   3848  OG  DMETQ 736     -13.008  21.290 -38.000  0.00  0.00      QQQ   
ATOM   3849  DG1 DMETQ 736     -12.492  20.625 -38.461  0.00  0.00      QQQ   
ATOM   3850  DB1 DMETQ 736     -11.821  21.544 -36.329  0.00  0.00      QQQ   
ATOM   3851  DB2 DMETQ 736     -12.982  20.055 -36.390  0.00  0.00      QQQ   
ATOM   3852  DB3 DMETQ 736     -13.584  21.683 -36.030  0.00  0.00      QQQ   
ATOM   3853  CB  DMETQ 737      39.715  -9.687  12.988  0.00  0.00      QQQ   
ATOM   3854  OG  DMETQ 737      39.653  -9.184  11.638  0.00  0.00      QQQ   
ATOM   3855  DG1 DMETQ 737      40.548  -9.009  11.340  0.00  0.00      QQQ   
ATOM   3856  DB1 DMETQ 737      40.393 -10.566  12.956  0.00  0.00      QQQ   
ATOM   3857  DB2 DMETQ 737      38.727  -9.999  13.389  0.00  0.00      QQQ   
ATOM   3858  DB3 DMETQ 737      40.132  -8.782  13.480  0.00  0.00      QQQ   
ATOM   3859  CB  DMETQ 738      -0.625  -0.056   5.516  0.00  0.00      QQQ   
ATOM   3860  OG  DMETQ 738      -1.109  -0.187   6.847  0.00  0.00      QQQ   
ATOM   3861  DG1 DMETQ 738      -2.058  -0.252   6.717  0.00  0.00      QQQ   
ATOM   3862  DB1 DMETQ 738      -1.486   0.229   4.874  0.00  0.00      QQQ   
ATOM   3863  DB2 DMETQ 738      -0.252  -1.048   5.184  0.00  0.00      QQQ   
ATOM   3864  DB3 DMETQ 738       0.160   0.725   5.421  0.00  0.00      QQQ   
ATOM   3865  CB  DMETQ 739     -34.753  20.194   1.098  0.00  0.00      QQQ   
ATOM   3866  OG  DMETQ 739     -33.830  20.127   2.217  0.00  0.00      QQQ   
ATOM   3867  DG1 DMETQ 739     -33.646  21.052   2.395  0.00  0.00      QQQ   
ATOM   3868  DB1 DMETQ 739     -35.145  19.159   1.003  0.00  0.00      QQQ   
ATOM   3869  DB2 DMETQ 739     -34.186  20.560   0.216  0.00  0.00      QQQ   
ATOM   3870  DB3 DMETQ 739     -35.587  20.901   1.299  0.00  0.00      QQQ   
ATOM   3871  CB  DMETQ 740       7.024 -25.906 -38.623  0.00  0.00      QQQ   
ATOM   3872  OG  DMETQ 740       6.571 -24.854 -39.487  0.00  0.00      QQQ   
ATOM   3873  DG1 DMETQ 740       7.345 -24.640 -40.013  0.00  0.00      QQQ   
ATOM   3874  DB1 DMETQ 740       7.680 -26.614 -39.172  0.00  0.00      QQQ   
ATOM   3875  DB2 DMETQ 740       6.293 -26.564 -38.108  0.00  0.00      QQQ   
ATOM   3876  DB3 DMETQ 740       7.685 -25.520 -37.818  0.00  0.00      QQQ   
ATOM   3877  CB  DMETQ 741     -16.713   2.234   2.089  0.00  0.00      QQQ   
ATOM   3878  OG  DMETQ 741     -17.874   2.660   2.765  0.00  0.00      QQQ   
ATOM   3879  DG1 DMETQ 741     -18.257   1.928   3.254  0.00  0.00      QQQ   
ATOM   3880  DB1 DMETQ 741     -16.933   1.453   1.330  0.00  0.00      QQQ   
ATOM   3881  DB2 DMETQ 741     -16.027   1.693   2.775  0.00  0.00      QQQ   
ATOM   3882  DB3 DMETQ 741     -16.121   3.080   1.679  0.00  0.00      QQQ   
ATOM   3883  CB  DMETQ 742      13.956 -24.908  34.805  0.00  0.00      QQQ   
ATOM   3884  OG  DMETQ 742      14.677 -26.025  34.512  0.00  0.00      QQQ   
ATOM   3885  DG1 DMETQ 742      14.094 -26.754  34.286  0.00  0.00      QQQ   
ATOM   3886  DB1 DMETQ 742      14.566 -23.990  34.673  0.00  0.00      QQQ   
ATOM   3887  DB2 DMETQ 742      13.554 -24.848  35.839  0.00  0.00      QQQ   
ATOM   3888  DB3 DMETQ 742      13.049 -24.910  34.164  0.00  0.00      QQQ   
ATOM   3889  CB  DMETQ 743      34.517 -31.222  17.799  0.00  0.00      QQQ   
ATOM   3890  OG  DMETQ 743      35.523 -31.870  16.952  0.00  0.00      QQQ   
ATOM   3891  DG1 DMETQ 743      36.204 -32.071  17.598  0.00  0.00      QQQ   
ATOM   3892  DB1 DMETQ 743      33.881 -30.569  17.164  0.00  0.00      QQQ   
ATOM   3893  DB2 DMETQ 743      35.025 -30.653  18.606  0.00  0.00      QQQ   
ATOM   3894  DB3 DMETQ 743      33.883 -31.980  18.306  0.00  0.00      QQQ   
ATOM   3895  CB  DMETQ 745      13.867 -12.095  21.105  0.00  0.00      QQQ   
ATOM   3896  OG  DMETQ 745      14.167 -12.332  19.741  0.00  0.00      QQQ   
ATOM   3897  DG1 DMETQ 745      13.333 -12.383  19.269  0.00  0.00      QQQ   
ATOM   3898  DB1 DMETQ 745      13.050 -12.723  21.522  0.00  0.00      QQQ   
ATOM   3899  DB2 DMETQ 745      13.548 -11.032  21.149  0.00  0.00      QQQ   
ATOM   3900  DB3 DMETQ 745      14.744 -12.323  21.748  0.00  0.00      QQQ   
ATOM   3901  CB  DMETQ 746     -29.912  34.266  31.983  0.00  0.00      QQQ   
ATOM   3902  OG  DMETQ 746     -30.429  33.290  32.978  0.00  0.00      QQQ   
ATOM   3903  DG1 DMETQ 746     -31.377  33.431  32.925  0.00  0.00      QQQ   
ATOM   3904  DB1 DMETQ 746     -30.238  35.298  32.234  0.00  0.00      QQQ   
ATOM   3905  DB2 DMETQ 746     -30.382  33.886  31.051  0.00  0.00      QQQ   
ATOM   3906  DB3 DMETQ 746     -28.815  34.229  31.811  0.00  0.00      QQQ   
ATOM   3907  CB  DMETQ 747      10.925  37.525   9.995  0.00  0.00      QQQ   
ATOM   3908  OG  DMETQ 747      10.368  37.801   8.675  0.00  0.00      QQQ   
ATOM   3909  DG1 DMETQ 747       9.549  38.293   8.766  0.00  0.00      QQQ   
ATOM   3910  DB1 DMETQ 747      10.413  38.063  10.821  0.00  0.00      QQQ   
ATOM   3911  DB2 DMETQ 747      11.988  37.831   9.887  0.00  0.00      QQQ   
ATOM   3912  DB3 DMETQ 747      10.877  36.418  10.086  0.00  0.00      QQQ   
ATOM   3913  CB  DMETQ 748       8.048  34.895 -17.009  0.00  0.00      QQQ   
ATOM   3914  OG  DMETQ 748       6.896  35.367 -16.394  0.00  0.00      QQQ   
ATOM   3915  DG1 DMETQ 748       7.162  35.746 -15.553  0.00  0.00      QQQ   
ATOM   3916  DB1 DMETQ 748       7.961  33.788 -17.010  0.00  0.00      QQQ   
ATOM   3917  DB2 DMETQ 748       9.019  35.301 -16.653  0.00  0.00      QQQ   
ATOM   3918  DB3 DMETQ 748       8.037  35.052 -18.109  0.00  0.00      QQQ   
ATOM   3919  CB  DMETQ 749      12.150 -20.214 -38.929  0.00  0.00      QQQ   
ATOM   3920  OG  DMETQ 749      11.387 -19.362 -39.788  0.00  0.00      QQQ   
ATOM   3921  DG1 DMETQ 749      11.815 -19.401 -40.646  0.00  0.00      QQQ   
ATOM   3922  DB1 DMETQ 749      12.856 -19.508 -38.443  0.00  0.00      QQQ   
ATOM   3923  DB2 DMETQ 749      12.722 -20.989 -39.484  0.00  0.00      QQQ   
ATOM   3924  DB3 DMETQ 749      11.405 -20.590 -38.196  0.00  0.00      QQQ   
ATOM   3925  CB  DMETQ 750     -23.875   0.955  19.223  0.00  0.00      QQQ   
ATOM   3926  OG  DMETQ 750     -24.259   0.279  18.014  0.00  0.00      QQQ   
ATOM   3927  DG1 DMETQ 750     -24.675   0.891  17.402  0.00  0.00      QQQ   
ATOM   3928  DB1 DMETQ 750     -22.949   1.563  19.137  0.00  0.00      QQQ   
ATOM   3929  DB2 DMETQ 750     -23.688   0.303  20.103  0.00  0.00      QQQ   
ATOM   3930  DB3 DMETQ 750     -24.731   1.634  19.424  0.00  0.00      QQQ   
ATOM   3931  CB  DMETQ 752     -25.977  11.841 -14.700  0.00  0.00      QQQ   
ATOM   3932  OG  DMETQ 752     -24.707  11.876 -13.981  0.00  0.00      QQQ   
ATOM   3933  DG1 DMETQ 752     -23.958  11.434 -14.387  0.00  0.00      QQQ   
ATOM   3934  DB1 DMETQ 752     -26.633  12.524 -14.119  0.00  0.00      QQQ   
ATOM   3935  DB2 DMETQ 752     -26.550  10.897 -14.575  0.00  0.00      QQQ   
ATOM   3936  DB3 DMETQ 752     -25.770  12.134 -15.752  0.00  0.00      QQQ   
ATOM   3937  CB  DMETQ 753     -41.230 -18.785 -31.585  0.00  0.00      QQQ   
ATOM   3938  OG  DMETQ 753     -39.974 -19.322 -31.982  0.00  0.00      QQQ   
ATOM   3939  DG1 DMETQ 753     -39.335 -18.651 -31.729  0.00  0.00      QQQ   
ATOM   3940  DB1 DMETQ 753     -41.250 -17.713 -31.874  0.00  0.00      QQQ   
ATOM   3941  DB2 DMETQ 753     -41.358 -19.083 -30.522  0.00  0.00      QQQ   
ATOM   3942  DB3 DMETQ 753     -41.943 -19.312 -32.254  0.00  0.00      QQQ   
ATOM   3943  CB  DMETQ 754     -28.941 -25.082  40.252  0.00  0.00      QQQ   
ATOM   3944  OG  DMETQ 754     -28.672 -24.566  41.580  0.00  0.00      QQQ   
ATOM   3945  DG1 DMETQ 754     -28.841 -25.285  42.192  0.00  0.00      QQQ   
ATOM   3946  DB1 DMETQ 754     -28.284 -25.923  39.942  0.00  0.00      QQQ   
ATOM   3947  DB2 DMETQ 754     -28.836 -24.184  39.607  0.00  0.00      QQQ   
ATOM   3948  DB3 DMETQ 754     -30.011 -25.367  40.168  0.00  0.00      QQQ   
ATOM   3949  CB  DMETQ 756     -14.410 -39.181  -6.260  0.00  0.00      QQQ   
ATOM   3950  OG  DMETQ 756     -15.219 -40.277  -5.857  0.00  0.00      QQQ   
ATOM   3951  DG1 DMETQ 756     -14.686 -41.076  -5.857  0.00  0.00      QQQ   
ATOM   3952  DB1 DMETQ 756     -14.835 -38.233  -5.866  0.00  0.00      QQQ   
ATOM   3953  DB2 DMETQ 756     -14.449 -39.065  -7.364  0.00  0.00      QQQ   
ATOM   3954  DB3 DMETQ 756     -13.380 -39.202  -5.843  0.00  0.00      QQQ   
ATOM   3955  CB  DMETQ 757      -9.159  31.369  -9.783  0.00  0.00      QQQ   
ATOM   3956  OG  DMETQ 757     -10.153  32.203  -9.081  0.00  0.00      QQQ   
ATOM   3957  DG1 DMETQ 757     -10.883  32.446  -9.655  0.00  0.00      QQQ   
ATOM   3958  DB1 DMETQ 757      -9.109  31.605 -10.867  0.00  0.00      QQQ   
ATOM   3959  DB2 DMETQ 757      -9.260  30.292  -9.528  0.00  0.00      QQQ   
ATOM   3960  DB3 DMETQ 757      -8.135  31.697  -9.504  0.00  0.00      QQQ   
ATOM   3961  CB  DMETQ 758       1.408  -6.574  -8.900  0.00  0.00      QQQ   
ATOM   3962  OG  DMETQ 758       0.604  -6.680 -10.099  0.00  0.00      QQQ   
ATOM   3963  DG1 DMETQ 758      -0.140  -7.272  -9.971  0.00  0.00      QQQ   
ATOM   3964  DB1 DMETQ 758       1.674  -7.605  -8.583  0.00  0.00      QQQ   
ATOM   3965  DB2 DMETQ 758       0.870  -6.074  -8.066  0.00  0.00      QQQ   
ATOM   3966  DB3 DMETQ 758       2.425  -6.155  -9.055  0.00  0.00      QQQ   
ATOM   3967  CB  DMETQ 759      29.456   4.935  11.908  0.00  0.00      QQQ   
ATOM   3968  OG  DMETQ 759      29.600   6.375  11.844  0.00  0.00      QQQ   
ATOM   3969  DG1 DMETQ 759      30.129   6.607  12.610  0.00  0.00      QQQ   
ATOM   3970  DB1 DMETQ 759      30.083   4.566  12.748  0.00  0.00      QQQ   
ATOM   3971  DB2 DMETQ 759      29.753   4.524  10.920  0.00  0.00      QQQ   
ATOM   3972  DB3 DMETQ 759      28.381   4.714  12.083  0.00  0.00      QQQ   
ATOM   3973  CB  DMETQ 760      31.758 -15.920  -3.586  0.00  0.00      QQQ   
ATOM   3974  OG  DMETQ 760      31.420 -16.417  -4.867  0.00  0.00      QQQ   
ATOM   3975  DG1 DMETQ 760      31.534 -15.711  -5.506  0.00  0.00      QQQ   
ATOM   3976  DB1 DMETQ 760      31.617 -16.636  -2.749  0.00  0.00      QQQ   
ATOM   3977  DB2 DMETQ 760      30.958 -15.201  -3.307  0.00  0.00      QQQ   
ATOM   3978  DB3 DMETQ 760      32.692 -15.319  -3.606  0.00  0.00      QQQ   
ATOM   3979  CB  DMETQ 761      29.361  30.884 -26.870  0.00  0.00      QQQ   
ATOM   3980  OG  DMETQ 761      30.407  29.963 -26.755  0.00  0.00      QQQ   
ATOM   3981  DG1 DMETQ 761      31.185  30.286 -27.216  0.00  0.00      QQQ   
ATOM   3982  DB1 DMETQ 761      29.192  31.076 -27.951  0.00  0.00      QQQ   
ATOM   3983  DB2 DMETQ 761      29.597  31.861 -26.398  0.00  0.00      QQQ   
ATOM   3984  DB3 DMETQ 761      28.469  30.423 -26.395  0.00  0.00      QQQ   
ATOM   3985  CB  DMETQ 763       1.203 -30.464 -38.039  0.00  0.00      QQQ   
ATOM   3986  OG  DMETQ 763       1.108 -29.022 -37.854  0.00  0.00      QQQ   
ATOM   3987  DG1 DMETQ 763       1.661 -28.652 -38.546  0.00  0.00      QQQ   
ATOM   3988  DB1 DMETQ 763       1.348 -30.747 -39.103  0.00  0.00      QQQ   
ATOM   3989  DB2 DMETQ 763       0.262 -30.933 -37.680  0.00  0.00      QQQ   
ATOM   3990  DB3 DMETQ 763       2.092 -30.902 -37.536  0.00  0.00      QQQ   
ATOM   3991  CB  DMETQ 764     -11.847   4.467  -1.581  0.00  0.00      QQQ   
ATOM   3992  OG  DMETQ 764     -12.225   5.203  -0.428  0.00  0.00      QQQ   
ATOM   3993  DG1 DMETQ 764     -12.343   6.121  -0.682  0.00  0.00      QQQ   
ATOM   3994  DB1 DMETQ 764     -11.018   4.944  -2.147  0.00  0.00      QQQ   
ATOM   3995  DB2 DMETQ 764     -12.751   4.539  -2.223  0.00  0.00      QQQ   
ATOM   3996  DB3 DMETQ 764     -11.673   3.403  -1.315  0.00  0.00      QQQ   
ATOM   3997  CB  DMETQ 765      40.245 -28.077  14.142  0.00  0.00      QQQ   
ATOM   3998  OG  DMETQ 765      39.673 -28.054  15.432  0.00  0.00      QQQ   
ATOM   3999  DG1 DMETQ 765      39.086 -28.809  15.520  0.00  0.00      QQQ   
ATOM   4000  DB1 DMETQ 765      40.501 -29.131  13.904  0.00  0.00      QQQ   
ATOM   4001  DB2 DMETQ 765      41.055 -27.342  13.948  0.00  0.00      QQQ   
ATOM   4002  DB3 DMETQ 765      39.414 -27.739  13.487  0.00  0.00      QQQ   
ATOM   4003  CB  DMETQ 767     -30.704 -21.516  15.653  0.00  0.00      QQQ   
ATOM   4004  OG  DMETQ 767     -30.097 -21.760  14.353  0.00  0.00      QQQ   
ATOM   4005  DG1 DMETQ 767     -30.229 -20.965  13.830  0.00  0.00      QQQ   
ATOM   4006  DB1 DMETQ 767     -30.461 -22.273  16.429  0.00  0.00      QQQ   
ATOM   4007  DB2 DMETQ 767     -31.804 -21.442  15.517  0.00  0.00      QQQ   
ATOM   4008  DB3 DMETQ 767     -30.251 -20.558  15.988  0.00  0.00      QQQ   
ATOM   4009  CB  DMETQ 768       6.273  -1.696 -15.340  0.00  0.00      QQQ   
ATOM   4010  OG  DMETQ 768       5.273  -2.660 -14.930  0.00  0.00      QQQ   
ATOM   4011  DG1 DMETQ 768       4.485  -2.288 -15.334  0.00  0.00      QQQ   
ATOM   4012  DB1 DMETQ 768       7.063  -2.190 -15.944  0.00  0.00      QQQ   
ATOM   4013  DB2 DMETQ 768       6.807  -1.205 -14.499  0.00  0.00      QQQ   
ATOM   4014  DB3 DMETQ 768       5.697  -0.927 -15.898  0.00  0.00      QQQ   
ATOM   4015  CB  DMETQ 769      -9.852 -33.998 -31.826  0.00  0.00      QQQ   
ATOM   4016  OG  DMETQ 769     -11.140 -33.880 -32.465  0.00  0.00      QQQ   
ATOM   4017  DG1 DMETQ 769     -11.786 -33.566 -31.828  0.00  0.00      QQQ   
ATOM   4018  DB1 DMETQ 769      -9.937 -34.408 -30.797  0.00  0.00      QQQ   
ATOM   4019  DB2 DMETQ 769      -9.456 -32.962 -31.781  0.00  0.00      QQQ   
ATOM   4020  DB3 DMETQ 769      -9.152 -34.661 -32.379  0.00  0.00      QQQ   
ATOM   4021  CB  DMETQ 770     -20.433 -39.707 -35.553  0.00  0.00      QQQ   
ATOM   4022  OG  DMETQ 770     -19.459 -38.932 -36.115  0.00  0.00      QQQ   
ATOM   4023  DG1 DMETQ 770     -18.973 -39.547 -36.668  0.00  0.00      QQQ   
ATOM   4024  DB1 DMETQ 770     -19.975 -40.680 -35.274  0.00  0.00      QQQ   
ATOM   4025  DB2 DMETQ 770     -21.319 -39.976 -36.168  0.00  0.00      QQQ   
ATOM   4026  DB3 DMETQ 770     -20.796 -39.275 -34.596  0.00  0.00      QQQ   
ATOM   4027  CB  DMETQ 771      33.152 -34.438  25.429  0.00  0.00      QQQ   
ATOM   4028  OG  DMETQ 771      33.823 -35.651  25.573  0.00  0.00      QQQ   
ATOM   4029  DG1 DMETQ 771      33.772 -35.830  26.515  0.00  0.00      QQQ   
ATOM   4030  DB1 DMETQ 771      32.989 -34.184  24.360  0.00  0.00      QQQ   
ATOM   4031  DB2 DMETQ 771      33.730 -33.630  25.925  0.00  0.00      QQQ   
ATOM   4032  DB3 DMETQ 771      32.127 -34.626  25.816  0.00  0.00      QQQ   
ATOM   4033  CB  DMETQ 772      25.642  26.263  13.234  0.00  0.00      QQQ   
ATOM   4034  OG  DMETQ 772      24.496  26.954  12.807  0.00  0.00      QQQ   
ATOM   4035  DG1 DMETQ 772      23.851  26.324  12.477  0.00  0.00      QQQ   
ATOM   4036  DB1 DMETQ 772      25.384  25.329  13.777  0.00  0.00      QQQ   
ATOM   4037  DB2 DMETQ 772      26.342  26.928  13.782  0.00  0.00      QQQ   
ATOM   4038  DB3 DMETQ 772      26.223  25.999  12.325  0.00  0.00      QQQ   
ATOM   4039  CB  DMETQ 773      -3.761  24.946 -33.466  0.00  0.00      QQQ   
ATOM   4040  OG  DMETQ 773      -2.935  23.934 -32.813  0.00  0.00      QQQ   
ATOM   4041  DG1 DMETQ 773      -2.160  23.896 -33.379  0.00  0.00      QQQ   
ATOM   4042  DB1 DMETQ 773      -4.823  24.618 -33.471  0.00  0.00      QQQ   
ATOM   4043  DB2 DMETQ 773      -3.407  25.134 -34.502  0.00  0.00      QQQ   
ATOM   4044  DB3 DMETQ 773      -3.588  25.852 -32.847  0.00  0.00      QQQ   
ATOM   4045  CB  DMETQ 774      -9.825 -36.941  22.648  0.00  0.00      QQQ   
ATOM   4046  OG  DMETQ 774      -8.566 -36.334  22.437  0.00  0.00      QQQ   
ATOM   4047  DG1 DMETQ 774      -8.234 -36.260  23.334  0.00  0.00      QQQ   
ATOM   4048  DB1 DMETQ 774     -10.580 -36.589  21.912  0.00  0.00      QQQ   
ATOM   4049  DB2 DMETQ 774     -10.171 -36.463  23.589  0.00  0.00      QQQ   
ATOM   4050  DB3 DMETQ 774      -9.800 -38.050  22.696  0.00  0.00      QQQ   
ATOM   4051  CB  DMETQ 775       2.990 -40.651 -10.053  0.00  0.00      QQQ   
ATOM   4052  OG  DMETQ 775       3.507 -41.151  -8.797  0.00  0.00      QQQ   
ATOM   4053  DG1 DMETQ 775       3.215 -42.063  -8.736  0.00  0.00      QQQ   
ATOM   4054  DB1 DMETQ 775       1.902 -40.435  -9.984  0.00  0.00      QQQ   
ATOM   4055  DB2 DMETQ 775       3.093 -41.422 -10.846  0.00  0.00      QQQ   
ATOM   4056  DB3 DMETQ 775       3.458 -39.727 -10.455  0.00  0.00      QQQ   
ATOM   4057  CB  DMETQ 776      -1.715  27.504 -14.708  0.00  0.00      QQQ   
ATOM   4058  OG  DMETQ 776      -2.309  26.269 -14.323  0.00  0.00      QQQ   
ATOM   4059  DG1 DMETQ 776      -1.640  25.583 -14.278  0.00  0.00      QQQ   
ATOM   4060  DB1 DMETQ 776      -1.578  27.479 -15.810  0.00  0.00      QQQ   
ATOM   4061  DB2 DMETQ 776      -0.844  27.702 -14.046  0.00  0.00      QQQ   
ATOM   4062  DB3 DMETQ 776      -2.463  28.272 -14.417  0.00  0.00      QQQ   
ATOM   4063  CB  DMETQ 777      26.415 -39.404 -24.391  0.00  0.00      QQQ   
ATOM   4064  OG  DMETQ 777      25.492 -38.364 -24.118  0.00  0.00      QQQ   
ATOM   4065  DG1 DMETQ 777      24.634 -38.796 -24.107  0.00  0.00      QQQ   
ATOM   4066  DB1 DMETQ 777      26.384 -40.260 -23.685  0.00  0.00      QQQ   
ATOM   4067  DB2 DMETQ 777      27.431 -38.954 -24.366  0.00  0.00      QQQ   
ATOM   4068  DB3 DMETQ 777      26.217 -39.707 -25.442  0.00  0.00      QQQ   
ATOM   4069  CB  DMETQ 778      28.315 -14.426 -29.119  0.00  0.00      QQQ   
ATOM   4070  OG  DMETQ 778      27.855 -13.344 -29.994  0.00  0.00      QQQ   
ATOM   4071  DG1 DMETQ 778      28.186 -13.499 -30.882  0.00  0.00      QQQ   
ATOM   4072  DB1 DMETQ 778      29.423 -14.491 -29.056  0.00  0.00      QQQ   
ATOM   4073  DB2 DMETQ 778      27.951 -15.423 -29.449  0.00  0.00      QQQ   
ATOM   4074  DB3 DMETQ 778      27.958 -14.307 -28.073  0.00  0.00      QQQ   
ATOM   4075  CB  DMETQ 779      -9.245 -15.353  17.911  0.00  0.00      QQQ   
ATOM   4076  OG  DMETQ 779      -9.442 -15.542  19.291  0.00  0.00      QQQ   
ATOM   4077  DG1 DMETQ 779     -10.358 -15.356  19.510  0.00  0.00      QQQ   
ATOM   4078  DB1 DMETQ 779      -9.202 -14.278  17.636  0.00  0.00      QQQ   
ATOM   4079  DB2 DMETQ 779     -10.009 -15.829  17.260  0.00  0.00      QQQ   
ATOM   4080  DB3 DMETQ 779      -8.341 -15.883  17.543  0.00  0.00      QQQ   
ATOM   4081  CB  DMETQ 780     -24.106  -3.337 -30.456  0.00  0.00      QQQ   
ATOM   4082  OG  DMETQ 780     -23.266  -3.017 -29.348  0.00  0.00      QQQ   
ATOM   4083  DG1 DMETQ 780     -23.815  -2.976 -28.562  0.00  0.00      QQQ   
ATOM   4084  DB1 DMETQ 780     -23.503  -4.022 -31.089  0.00  0.00      QQQ   
ATOM   4085  DB2 DMETQ 780     -24.133  -2.446 -31.119  0.00  0.00      QQQ   
ATOM   4086  DB3 DMETQ 780     -25.122  -3.684 -30.168  0.00  0.00      QQQ   
ATOM   4087  CB  DMETQ 781      -5.666   9.829  -4.771  0.00  0.00      QQQ   
ATOM   4088  OG  DMETQ 781      -5.152  10.653  -3.695  0.00  0.00      QQQ   
ATOM   4089  DG1 DMETQ 781      -4.659  11.304  -4.199  0.00  0.00      QQQ   
ATOM   4090  DB1 DMETQ 781      -5.918   8.850  -4.310  0.00  0.00      QQQ   
ATOM   4091  DB2 DMETQ 781      -4.903   9.696  -5.567  0.00  0.00      QQQ   
ATOM   4092  DB3 DMETQ 781      -6.606  10.207  -5.227  0.00  0.00      QQQ   
ATOM   4093  CB  DMETQ 782       5.453 -12.620 -21.663  0.00  0.00      QQQ   
ATOM   4094  OG  DMETQ 782       4.022 -12.891 -21.955  0.00  0.00      QQQ   
ATOM   4095  DG1 DMETQ 782       3.911 -13.844 -21.957  0.00  0.00      QQQ   
ATOM   4096  DB1 DMETQ 782       5.548 -11.531 -21.468  0.00  0.00      QQQ   
ATOM   4097  DB2 DMETQ 782       6.034 -12.940 -22.554  0.00  0.00      QQQ   
ATOM   4098  DB3 DMETQ 782       5.779 -13.207 -20.777  0.00  0.00      QQQ   
ATOM   4099  CB  DMETQ 783     -27.677  -1.217 -19.656  0.00  0.00      QQQ   
ATOM   4100  OG  DMETQ 783     -27.136  -0.281 -20.542  0.00  0.00      QQQ   
ATOM   4101  DG1 DMETQ 783     -26.200  -0.356 -20.744  0.00  0.00      QQQ   
ATOM   4102  DB1 DMETQ 783     -26.922  -1.943 -19.284  0.00  0.00      QQQ   
ATOM   4103  DB2 DMETQ 783     -28.294  -1.905 -20.272  0.00  0.00      QQQ   
ATOM   4104  DB3 DMETQ 783     -28.288  -0.842 -18.807  0.00  0.00      QQQ   
ATOM   4105  CB  DMETQ 784      15.945  25.204  -6.902  0.00  0.00      QQQ   
ATOM   4106  OG  DMETQ 784      15.405  24.020  -6.415  0.00  0.00      QQQ   
ATOM   4107  DG1 DMETQ 784      15.395  24.135  -5.462  0.00  0.00      QQQ   
ATOM   4108  DB1 DMETQ 784      16.877  24.896  -7.423  0.00  0.00      QQQ   
ATOM   4109  DB2 DMETQ 784      16.166  25.958  -6.117  0.00  0.00      QQQ   
ATOM   4110  DB3 DMETQ 784      15.226  25.664  -7.614  0.00  0.00      QQQ   
ATOM   4111  CB  DMETQ 785      28.114 -31.350  -5.484  0.00  0.00      QQQ   
ATOM   4112  OG  DMETQ 785      28.136 -30.529  -6.676  0.00  0.00      QQQ   
ATOM   4113  DG1 DMETQ 785      27.602 -30.963  -7.346  0.00  0.00      QQQ   
ATOM   4114  DB1 DMETQ 785      28.146 -32.435  -5.717  0.00  0.00      QQQ   
ATOM   4115  DB2 DMETQ 785      27.202 -31.050  -4.925  0.00  0.00      QQQ   
ATOM   4116  DB3 DMETQ 785      28.982 -31.061  -4.854  0.00  0.00      QQQ   
ATOM   4117  CB  DMETQ 786      31.075  35.763  39.119  0.00  0.00      QQQ   
ATOM   4118  OG  DMETQ 786      32.141  36.618  38.697  0.00  0.00      QQQ   
ATOM   4119  DG1 DMETQ 786      32.503  36.171  37.928  0.00  0.00      QQQ   
ATOM   4120  DB1 DMETQ 786      31.017  34.853  38.485  0.00  0.00      QQQ   
ATOM   4121  DB2 DMETQ 786      30.159  36.391  39.152  0.00  0.00      QQQ   
ATOM   4122  DB3 DMETQ 786      31.391  35.371  40.109  0.00  0.00      QQQ   
ATOM   4123  CB  DMETQ 787     -34.940   1.450 -28.717  0.00  0.00      QQQ   
ATOM   4124  OG  DMETQ 787     -36.214   1.262 -29.348  0.00  0.00      QQQ   
ATOM   4125  DG1 DMETQ 787     -36.356   2.072 -29.844  0.00  0.00      QQQ   
ATOM   4126  DB1 DMETQ 787     -34.135   1.958 -29.290  0.00  0.00      QQQ   
ATOM   4127  DB2 DMETQ 787     -34.512   0.475 -28.402  0.00  0.00      QQQ   
ATOM   4128  DB3 DMETQ 787     -35.062   2.028 -27.776  0.00  0.00      QQQ   
ATOM   4129  CB  DMETQ 788       9.345  11.868   9.422  0.00  0.00      QQQ   
ATOM   4130  OG  DMETQ 788       8.811  11.152  10.503  0.00  0.00      QQQ   
ATOM   4131  DG1 DMETQ 788       7.886  10.947  10.345  0.00  0.00      QQQ   
ATOM   4132  DB1 DMETQ 788      10.389  12.200   9.603  0.00  0.00      QQQ   
ATOM   4133  DB2 DMETQ 788       8.609  12.678   9.236  0.00  0.00      QQQ   
ATOM   4134  DB3 DMETQ 788       9.259  11.164   8.566  0.00  0.00      QQQ   
ATOM   4135  CB  DMETQ 789     -19.444 -17.554 -10.393  0.00  0.00      QQQ   
ATOM   4136  OG  DMETQ 789     -19.558 -17.065  -9.026  0.00  0.00      QQQ   
ATOM   4137  DG1 DMETQ 789     -19.088 -17.724  -8.510  0.00  0.00      QQQ   
ATOM   4138  DB1 DMETQ 789     -19.974 -18.519 -10.544  0.00  0.00      QQQ   
ATOM   4139  DB2 DMETQ 789     -18.354 -17.634 -10.593  0.00  0.00      QQQ   
ATOM   4140  DB3 DMETQ 789     -19.779 -16.854 -11.187  0.00  0.00      QQQ   
ATOM   4141  CB  DMETQ 790      20.787  15.760 -40.402  0.00  0.00      QQQ   
ATOM   4142  OG  DMETQ 790      19.575  15.247 -39.901  0.00  0.00      QQQ   
ATOM   4143  DG1 DMETQ 790      19.509  15.583 -39.004  0.00  0.00      QQQ   
ATOM   4144  DB1 DMETQ 790      21.665  15.134 -40.134  0.00  0.00      QQQ   
ATOM   4145  DB2 DMETQ 790      20.895  16.802 -40.034  0.00  0.00      QQQ   
ATOM   4146  DB3 DMETQ 790      20.764  15.840 -41.510  0.00  0.00      QQQ   
ATOM   4147  CB  DMETQ 791      13.884 -36.130  28.446  0.00  0.00      QQQ   
ATOM   4148  OG  DMETQ 791      13.776 -36.671  29.710  0.00  0.00      QQQ   
ATOM   4149  DG1 DMETQ 791      12.988 -36.364  30.165  0.00  0.00      QQQ   
ATOM   4150  DB1 DMETQ 791      13.657 -35.043  28.399  0.00  0.00      QQQ   
ATOM   4151  DB2 DMETQ 791      13.185 -36.512  27.672  0.00  0.00      QQQ   
ATOM   4152  DB3 DMETQ 791      14.921 -36.339  28.105  0.00  0.00      QQQ   
ATOM   4153  CB  DMETQ 793      37.410  16.402 -14.973  0.00  0.00      QQQ   
ATOM   4154  OG  DMETQ 793      37.876  16.693 -13.699  0.00  0.00      QQQ   
ATOM   4155  DG1 DMETQ 793      37.301  16.181 -13.126  0.00  0.00      QQQ   
ATOM   4156  DB1 DMETQ 793      38.019  16.967 -15.711  0.00  0.00      QQQ   
ATOM   4157  DB2 DMETQ 793      36.459  16.950 -15.147  0.00  0.00      QQQ   
ATOM   4158  DB3 DMETQ 793      37.356  15.300 -15.104  0.00  0.00      QQQ   
ATOM   4159  CB  DMETQ 794       9.649 -36.212 -21.784  0.00  0.00      QQQ   
ATOM   4160  OG  DMETQ 794      10.892 -36.883 -21.635  0.00  0.00      QQQ   
ATOM   4161  DG1 DMETQ 794      10.888 -37.076 -20.695  0.00  0.00      QQQ   
ATOM   4162  DB1 DMETQ 794       8.961 -36.953 -21.324  0.00  0.00      QQQ   
ATOM   4163  DB2 DMETQ 794       9.255 -36.053 -22.811  0.00  0.00      QQQ   
ATOM   4164  DB3 DMETQ 794       9.594 -35.326 -21.115  0.00  0.00      QQQ   
ATOM   4165  CB  DMETQ 795      28.537  -6.391  31.863  0.00  0.00      QQQ   
ATOM   4166  OG  DMETQ 795      29.827  -6.309  32.321  0.00  0.00      QQQ   
ATOM   4167  DG1 DMETQ 795      30.169  -5.412  32.337  0.00  0.00      QQQ   
ATOM   4168  DB1 DMETQ 795      27.785  -5.775  32.401  0.00  0.00      QQQ   
ATOM   4169  DB2 DMETQ 795      28.312  -7.443  32.141  0.00  0.00      QQQ   
ATOM   4170  DB3 DMETQ 795      28.337  -6.235  30.782  0.00  0.00      QQQ   
ATOM   4171  CB  DMETQ 796      24.466   9.423  22.469  0.00  0.00      QQQ   
ATOM   4172  OG  DMETQ 796      25.743   9.766  21.948  0.00  0.00      QQQ   
ATOM   4173  DG1 DMETQ 796      25.557  10.205  21.115  0.00  0.00      QQQ   
ATOM   4174  DB1 DMETQ 796      23.646   9.978  21.967  0.00  0.00      QQQ   
ATOM   4175  DB2 DMETQ 796      24.445   9.470  23.579  0.00  0.00      QQQ   
ATOM   4176  DB3 DMETQ 796      24.271   8.380  22.139  0.00  0.00      QQQ   
ATOM   4177  CB  DMETQ 798     -11.012  19.327  30.296  0.00  0.00      QQQ   
ATOM   4178  OG  DMETQ 798     -12.110  18.662  30.874  0.00  0.00      QQQ   
ATOM   4179  DG1 DMETQ 798     -11.809  18.493  31.770  0.00  0.00      QQQ   
ATOM   4180  DB1 DMETQ 798     -10.160  18.623  30.185  0.00  0.00      QQQ   
ATOM   4181  DB2 DMETQ 798     -10.683  20.157  30.958  0.00  0.00      QQQ   
ATOM   4182  DB3 DMETQ 798     -11.313  19.730  29.305  0.00  0.00      QQQ   
ATOM   4183  CB  DMETQ 799     -28.212 -21.304   2.421  0.00  0.00      QQQ   
ATOM   4184  OG  DMETQ 799     -28.260 -22.741   2.393  0.00  0.00      QQQ   
ATOM   4185  DG1 DMETQ 799     -28.196 -23.013   1.475  0.00  0.00      QQQ   
ATOM   4186  DB1 DMETQ 799     -29.240 -20.890   2.341  0.00  0.00      QQQ   
ATOM   4187  DB2 DMETQ 799     -27.630 -20.920   1.555  0.00  0.00      QQQ   
ATOM   4188  DB3 DMETQ 799     -27.638 -20.993   3.320  0.00  0.00      QQQ   
ATOM   4189  CB  DMETQ 800       3.476  -4.895  26.133  0.00  0.00      QQQ   
ATOM   4190  OG  DMETQ 800       3.065  -3.578  25.885  0.00  0.00      QQQ   
ATOM   4191  DG1 DMETQ 800       3.864  -3.217  25.494  0.00  0.00      QQQ   
ATOM   4192  DB1 DMETQ 800       4.558  -5.068  26.317  0.00  0.00      QQQ   
ATOM   4193  DB2 DMETQ 800       3.189  -5.442  25.209  0.00  0.00      QQQ   
ATOM   4194  DB3 DMETQ 800       2.986  -5.352  27.019  0.00  0.00      QQQ   
ATOM   4195  CB  DMETQ 801     -18.214  -0.886   2.697  0.00  0.00      QQQ   
ATOM   4196  OG  DMETQ 801     -18.274  -0.737   4.081  0.00  0.00      QQQ   
ATOM   4197  DG1 DMETQ 801     -18.854  -0.007   4.310  0.00  0.00      QQQ   
ATOM   4198  DB1 DMETQ 801     -17.197  -1.211   2.393  0.00  0.00      QQQ   
ATOM   4199  DB2 DMETQ 801     -18.536   0.051   2.194  0.00  0.00      QQQ   
ATOM   4200  DB3 DMETQ 801     -18.884  -1.654   2.255  0.00  0.00      QQQ   
ATOM   4201  CB  DMETQ 802     -41.367  23.335   1.029  0.00  0.00      QQQ   
ATOM   4202  OG  DMETQ 802     -40.558  24.521   1.380  0.00  0.00      QQQ   
ATOM   4203  DG1 DMETQ 802     -39.960  24.172   2.045  0.00  0.00      QQQ   
ATOM   4204  DB1 DMETQ 802     -42.296  23.801   0.636  0.00  0.00      QQQ   
ATOM   4205  DB2 DMETQ 802     -41.380  22.565   1.830  0.00  0.00      QQQ   
ATOM   4206  DB3 DMETQ 802     -40.811  22.819   0.217  0.00  0.00      QQQ   
ATOM   4207  CB  DMETQ 803      15.625 -14.544  27.828  0.00  0.00      QQQ   
ATOM   4208  OG  DMETQ 803      16.360 -14.230  29.035  0.00  0.00      QQQ   
ATOM   4209  DG1 DMETQ 803      16.178 -14.860  29.735  0.00  0.00      QQQ   
ATOM   4210  DB1 DMETQ 803      14.570 -14.199  27.869  0.00  0.00      QQQ   
ATOM   4211  DB2 DMETQ 803      15.649 -15.639  27.637  0.00  0.00      QQQ   
ATOM   4212  DB3 DMETQ 803      16.127 -14.085  26.950  0.00  0.00      QQQ   
ATOM   4213  CB  DMETQ 804      17.843  21.439 -14.579  0.00  0.00      QQQ   
ATOM   4214  OG  DMETQ 804      18.578  22.616 -14.130  0.00  0.00      QQQ   
ATOM   4215  DG1 DMETQ 804      18.680  22.638 -13.176  0.00  0.00      QQQ   
ATOM   4216  DB1 DMETQ 804      18.363  20.495 -14.312  0.00  0.00      QQQ   
ATOM   4217  DB2 DMETQ 804      17.722  21.364 -15.681  0.00  0.00      QQQ   
ATOM   4218  DB3 DMETQ 804      16.928  21.361 -13.954  0.00  0.00      QQQ   
ATOM   4219  CB  DMETQ 805      39.314   2.576 -12.825  0.00  0.00      QQQ   
ATOM   4220  OG  DMETQ 805      40.434   1.795 -13.214  0.00  0.00      QQQ   
ATOM   4221  DG1 DMETQ 805      40.583   1.150 -12.518  0.00  0.00      QQQ   
ATOM   4222  DB1 DMETQ 805      38.891   2.932 -13.789  0.00  0.00      QQQ   
ATOM   4223  DB2 DMETQ 805      39.663   3.473 -12.271  0.00  0.00      QQQ   
ATOM   4224  DB3 DMETQ 805      38.481   1.987 -12.386  0.00  0.00      QQQ   
ATOM   4225  CB  DMETQ 806     -28.775   1.505   0.563  0.00  0.00      QQQ   
ATOM   4226  OG  DMETQ 806     -27.981   0.607  -0.274  0.00  0.00      QQQ   
ATOM   4227  DG1 DMETQ 806     -28.634   0.084  -0.745  0.00  0.00      QQQ   
ATOM   4228  DB1 DMETQ 806     -29.643   1.968   0.046  0.00  0.00      QQQ   
ATOM   4229  DB2 DMETQ 806     -28.165   2.369   0.904  0.00  0.00      QQQ   
ATOM   4230  DB3 DMETQ 806     -29.090   0.898   1.438  0.00  0.00      QQQ   
ATOM   4231  CB  DMETQ 807      -1.718  21.695 -29.987  0.00  0.00      QQQ   
ATOM   4232  OG  DMETQ 807      -0.417  21.431 -30.597  0.00  0.00      QQQ   
ATOM   4233  DG1 DMETQ 807      -0.448  20.806 -31.325  0.00  0.00      QQQ   
ATOM   4234  DB1 DMETQ 807      -2.137  20.676 -29.843  0.00  0.00      QQQ   
ATOM   4235  DB2 DMETQ 807      -2.432  22.289 -30.596  0.00  0.00      QQQ   
ATOM   4236  DB3 DMETQ 807      -1.630  22.065 -28.944  0.00  0.00      QQQ   
ATOM   4237  CB  DMETQ 808     -38.270 -35.627 -27.618  0.00  0.00      QQQ   
ATOM   4238  OG  DMETQ 808     -37.930 -36.474 -26.481  0.00  0.00      QQQ   
ATOM   4239  DG1 DMETQ 808     -38.516 -37.225 -26.595  0.00  0.00      QQQ   
ATOM   4240  DB1 DMETQ 808     -37.931 -34.590 -27.408  0.00  0.00      QQQ   
ATOM   4241  DB2 DMETQ 808     -39.363 -35.740 -27.783  0.00  0.00      QQQ   
ATOM   4242  DB3 DMETQ 808     -37.775 -36.042 -28.522  0.00  0.00      QQQ   
ATOM   4243  CB  DMETQ 809       2.671 -18.733 -15.643  0.00  0.00      QQQ   
ATOM   4244  OG  DMETQ 809       2.210 -19.845 -15.038  0.00  0.00      QQQ   
ATOM   4245  DG1 DMETQ 809       2.668 -20.068 -14.225  0.00  0.00      QQQ   
ATOM   4246  DB1 DMETQ 809       2.025 -17.833 -15.564  0.00  0.00      QQQ   
ATOM   4247  DB2 DMETQ 809       2.865 -18.922 -16.720  0.00  0.00      QQQ   
ATOM   4248  DB3 DMETQ 809       3.626 -18.478 -15.135  0.00  0.00      QQQ   
ATOM   4249  CB  DMETQ 810     -32.613 -21.362 -40.492  0.00  0.00      QQQ   
ATOM   4250  OG  DMETQ 810     -32.835 -20.113 -41.213  0.00  0.00      QQQ   
ATOM   4251  DG1 DMETQ 810     -32.000 -19.734 -41.495  0.00  0.00      QQQ   
ATOM   4252  DB1 DMETQ 810     -33.574 -21.913 -40.410  0.00  0.00      QQQ   
ATOM   4253  DB2 DMETQ 810     -32.270 -21.014 -39.494  0.00  0.00      QQQ   
ATOM   4254  DB3 DMETQ 810     -31.886 -22.019 -41.015  0.00  0.00      QQQ   
ATOM   4255  CB  DMETQ 811      40.867 -10.065  17.474  0.00  0.00      QQQ   
ATOM   4256  OG  DMETQ 811      40.693  -9.706  16.119  0.00  0.00      QQQ   
ATOM   4257  DG1 DMETQ 811      41.542  -9.332  15.870  0.00  0.00      QQQ   
ATOM   4258  DB1 DMETQ 811      39.977 -10.480  17.993  0.00  0.00      QQQ   
ATOM   4259  DB2 DMETQ 811      41.197  -9.167  18.039  0.00  0.00      QQQ   
ATOM   4260  DB3 DMETQ 811      41.657 -10.841  17.558  0.00  0.00      QQQ   
ATOM   4261  CB  DMETQ 812     -25.856  39.276  -4.008  0.00  0.00      QQQ   
ATOM   4262  OG  DMETQ 812     -25.380  40.436  -3.279  0.00  0.00      QQQ   
ATOM   4263  DG1 DMETQ 812     -25.182  41.067  -3.974  0.00  0.00      QQQ   
ATOM   4264  DB1 DMETQ 812     -26.938  39.337  -4.255  0.00  0.00      QQQ   
ATOM   4265  DB2 DMETQ 812     -25.712  38.350  -3.413  0.00  0.00      QQQ   
ATOM   4266  DB3 DMETQ 812     -25.164  39.204  -4.874  0.00  0.00      QQQ   
ATOM   4267  CB  DMETQ 813      33.000   4.481  24.444  0.00  0.00      QQQ   
ATOM   4268  OG  DMETQ 813      32.139   3.478  24.919  0.00  0.00      QQQ   
ATOM   4269  DG1 DMETQ 813      32.549   2.613  24.846  0.00  0.00      QQQ   
ATOM   4270  DB1 DMETQ 813      32.760   5.527  24.732  0.00  0.00      QQQ   
ATOM   4271  DB2 DMETQ 813      32.831   4.389  23.350  0.00  0.00      QQQ   
ATOM   4272  DB3 DMETQ 813      34.086   4.260  24.519  0.00  0.00      QQQ   
ATOM   4273  CB  DMETQ 814     -28.443  11.844  31.270  0.00  0.00      QQQ   
ATOM   4274  OG  DMETQ 814     -29.403  11.415  30.332  0.00  0.00      QQQ   
ATOM   4275  DG1 DMETQ 814     -29.637  10.510  30.549  0.00  0.00      QQQ   
ATOM   4276  DB1 DMETQ 814     -28.856  11.651  32.283  0.00  0.00      QQQ   
ATOM   4277  DB2 DMETQ 814     -28.319  12.948  31.265  0.00  0.00      QQQ   
ATOM   4278  DB3 DMETQ 814     -27.431  11.389  31.213  0.00  0.00      QQQ   
ATOM   4279  CB  DMETQ 815     -23.095  18.056  10.992  0.00  0.00      QQQ   
ATOM   4280  OG  DMETQ 815     -23.594  19.201  10.360  0.00  0.00      QQQ   
ATOM   4281  DG1 DMETQ 815     -23.706  18.950   9.440  0.00  0.00      QQQ   
ATOM   4282  DB1 DMETQ 815     -22.593  17.334  10.314  0.00  0.00      QQQ   
ATOM   4283  DB2 DMETQ 815     -23.760  17.606  11.760  0.00  0.00      QQQ   
ATOM   4284  DB3 DMETQ 815     -22.312  18.437  11.682  0.00  0.00      QQQ   
ATOM   4285  CB  DMETQ 816     -28.690  -3.552  22.981  0.00  0.00      QQQ   
ATOM   4286  OG  DMETQ 816     -28.831  -4.021  21.664  0.00  0.00      QQQ   
ATOM   4287  DG1 DMETQ 816     -28.251  -4.769  21.503  0.00  0.00      QQQ   
ATOM   4288  DB1 DMETQ 816     -27.815  -2.922  23.249  0.00  0.00      QQQ   
ATOM   4289  DB2 DMETQ 816     -28.502  -4.437  23.626  0.00  0.00      QQQ   
ATOM   4290  DB3 DMETQ 816     -29.630  -3.045  23.287  0.00  0.00      QQQ   
ATOM   4291  CB  DMETQ 818      26.206 -29.653 -24.613  0.00  0.00      QQQ   
ATOM   4292  OG  DMETQ 818      26.547 -30.734 -25.473  0.00  0.00      QQQ   
ATOM   4293  DG1 DMETQ 818      26.927 -30.340 -26.262  0.00  0.00      QQQ   
ATOM   4294  DB1 DMETQ 818      26.646 -29.916 -23.627  0.00  0.00      QQQ   
ATOM   4295  DB2 DMETQ 818      25.109 -29.497 -24.531  0.00  0.00      QQQ   
ATOM   4296  DB3 DMETQ 818      26.696 -28.698 -24.899  0.00  0.00      QQQ   
ATOM   4297  CB  DMETQ 819     -29.764 -17.869   3.346  0.00  0.00      QQQ   
ATOM   4298  OG  DMETQ 819     -31.109 -18.257   3.420  0.00  0.00      QQQ   
ATOM   4299  DG1 DMETQ 819     -31.566 -17.872   2.668  0.00  0.00      QQQ   
ATOM   4300  DB1 DMETQ 819     -29.252 -18.344   2.482  0.00  0.00      QQQ   
ATOM   4301  DB2 DMETQ 819     -29.093 -18.178   4.176  0.00  0.00      QQQ   
ATOM   4302  DB3 DMETQ 819     -29.617 -16.776   3.209  0.00  0.00      QQQ   
ATOM   4303  CB  DMETQ 820      21.325  21.086 -15.517  0.00  0.00      QQQ   
ATOM   4304  OG  DMETQ 820      22.645  21.547 -15.946  0.00  0.00      QQQ   
ATOM   4305  DG1 DMETQ 820      22.527  22.499 -15.986  0.00  0.00      QQQ   
ATOM   4306  DB1 DMETQ 820      20.597  21.423 -16.286  0.00  0.00      QQQ   
ATOM   4307  DB2 DMETQ 820      21.086  21.488 -14.509  0.00  0.00      QQQ   
ATOM   4308  DB3 DMETQ 820      21.210  19.982 -15.567  0.00  0.00      QQQ   
ATOM   4309  CB  DMETQ 821     -30.573  26.091  22.181  0.00  0.00      QQQ   
ATOM   4310  OG  DMETQ 821     -30.090  25.308  23.284  0.00  0.00      QQQ   
ATOM   4311  DG1 DMETQ 821     -29.736  24.494  22.918  0.00  0.00      QQQ   
ATOM   4312  DB1 DMETQ 821     -30.081  25.798  21.230  0.00  0.00      QQQ   
ATOM   4313  DB2 DMETQ 821     -30.499  27.169  22.439  0.00  0.00      QQQ   
ATOM   4314  DB3 DMETQ 821     -31.628  25.808  21.976  0.00  0.00      QQQ   
ATOM   4315  CB  DMETQ 822      38.121 -15.811 -15.144  0.00  0.00      QQQ   
ATOM   4316  OG  DMETQ 822      37.363 -15.607 -13.946  0.00  0.00      QQQ   
ATOM   4317  DG1 DMETQ 822      37.136 -16.437 -13.519  0.00  0.00      QQQ   
ATOM   4318  DB1 DMETQ 822      38.215 -14.852 -15.697  0.00  0.00      QQQ   
ATOM   4319  DB2 DMETQ 822      37.662 -16.640 -15.723  0.00  0.00      QQQ   
ATOM   4320  DB3 DMETQ 822      39.180 -15.899 -14.821  0.00  0.00      QQQ   
ATOM   4321  CB  DMETQ 824       5.604 -24.489  24.622  0.00  0.00      QQQ   
ATOM   4322  OG  DMETQ 824       7.017 -24.058  24.557  0.00  0.00      QQQ   
ATOM   4323  DG1 DMETQ 824       7.346 -24.513  23.778  0.00  0.00      QQQ   
ATOM   4324  DB1 DMETQ 824       5.044 -24.099  23.745  0.00  0.00      QQQ   
ATOM   4325  DB2 DMETQ 824       5.097 -24.142  25.548  0.00  0.00      QQQ   
ATOM   4326  DB3 DMETQ 824       5.408 -25.579  24.534  0.00  0.00      QQQ   
ATOM   4327  CB  DMETQ 825      24.989   5.713  11.738  0.00  0.00      QQQ   
ATOM   4328  OG  DMETQ 825      24.319   5.490  13.020  0.00  0.00      QQQ   
ATOM   4329  DG1 DMETQ 825      23.402   5.302  12.805  0.00  0.00      QQQ   
ATOM   4330  DB1 DMETQ 825      24.481   5.153  10.924  0.00  0.00      QQQ   
ATOM   4331  DB2 DMETQ 825      26.050   5.386  11.795  0.00  0.00      QQQ   
ATOM   4332  DB3 DMETQ 825      24.977   6.815  11.595  0.00  0.00      QQQ   
ATOM   4333  CB  DMETQ 827     -30.383   0.904 -36.716  0.00  0.00      QQQ   
ATOM   4334  OG  DMETQ 827     -30.144  -0.501 -36.605  0.00  0.00      QQQ   
ATOM   4335  DG1 DMETQ 827     -29.941  -0.621 -35.674  0.00  0.00      QQQ   
ATOM   4336  DB1 DMETQ 827     -29.701   1.220 -37.534  0.00  0.00      QQQ   
ATOM   4337  DB2 DMETQ 827     -30.129   1.420 -35.766  0.00  0.00      QQQ   
ATOM   4338  DB3 DMETQ 827     -31.409   1.296 -36.881  0.00  0.00      QQQ   
ATOM   4339  CB  DMETQ 829      26.001 -39.236 -32.724  0.00  0.00      QQQ   
ATOM   4340  OG  DMETQ 829      26.263 -39.209 -31.307  0.00  0.00      QQQ   
ATOM   4341  DG1 DMETQ 829      26.477 -38.283 -31.172  0.00  0.00      QQQ   
ATOM   4342  DB1 DMETQ 829      26.889 -38.966 -33.335  0.00  0.00      QQQ   
ATOM   4343  DB2 DMETQ 829      25.198 -38.514 -32.984  0.00  0.00      QQQ   
ATOM   4344  DB3 DMETQ 829      25.709 -40.256 -33.053  0.00  0.00      QQQ   
ATOM   4345  CB  DMETQ 830     -19.039 -35.282 -27.145  0.00  0.00      QQQ   
ATOM   4346  OG  DMETQ 830     -20.007 -34.233 -27.006  0.00  0.00      QQQ   
ATOM   4347  DG1 DMETQ 830     -20.738 -34.437 -27.594  0.00  0.00      QQQ   
ATOM   4348  DB1 DMETQ 830     -19.561 -36.206 -27.475  0.00  0.00      QQQ   
ATOM   4349  DB2 DMETQ 830     -18.598 -35.657 -26.196  0.00  0.00      QQQ   
ATOM   4350  DB3 DMETQ 830     -18.200 -35.067 -27.839  0.00  0.00      QQQ   
ATOM   4351  CB  DMETQ 831     -19.115   3.811  -9.606  0.00  0.00      QQQ   
ATOM   4352  OG  DMETQ 831     -20.298   3.711  -8.751  0.00  0.00      QQQ   
ATOM   4353  DG1 DMETQ 831     -20.371   4.576  -8.341  0.00  0.00      QQQ   
ATOM   4354  DB1 DMETQ 831     -18.273   4.203  -8.996  0.00  0.00      QQQ   
ATOM   4355  DB2 DMETQ 831     -19.378   4.484 -10.449  0.00  0.00      QQQ   
ATOM   4356  DB3 DMETQ 831     -18.885   2.781  -9.952  0.00  0.00      QQQ   
ATOM   4357  CB  DMETQ 832     -17.280   7.685 -16.670  0.00  0.00      QQQ   
ATOM   4358  OG  DMETQ 832     -16.763   7.530 -15.370  0.00  0.00      QQQ   
ATOM   4359  DG1 DMETQ 832     -17.458   7.231 -14.778  0.00  0.00      QQQ   
ATOM   4360  DB1 DMETQ 832     -18.247   8.231 -16.640  0.00  0.00      QQQ   
ATOM   4361  DB2 DMETQ 832     -17.388   6.719 -17.208  0.00  0.00      QQQ   
ATOM   4362  DB3 DMETQ 832     -16.548   8.319 -17.215  0.00  0.00      QQQ   
ATOM   4363  CB  DMETQ 833       5.174   1.558   7.886  0.00  0.00      QQQ   
ATOM   4364  OG  DMETQ 833       4.997   1.932   6.544  0.00  0.00      QQQ   
ATOM   4365  DG1 DMETQ 833       4.094   2.257   6.559  0.00  0.00      QQQ   
ATOM   4366  DB1 DMETQ 833       6.181   1.175   8.160  0.00  0.00      QQQ   
ATOM   4367  DB2 DMETQ 833       4.472   0.735   8.141  0.00  0.00      QQQ   
ATOM   4368  DB3 DMETQ 833       5.115   2.400   8.607  0.00  0.00      QQQ   
ATOM   4369  CB  DMETQ 834     -21.116  21.171 -26.426  0.00  0.00      QQQ   
ATOM   4370  OG  DMETQ 834     -21.658  20.501 -27.519  0.00  0.00      QQQ   
ATOM   4371  DG1 DMETQ 834     -21.626  21.059 -28.299  0.00  0.00      QQQ   
ATOM   4372  DB1 DMETQ 834     -20.854  20.484 -25.594  0.00  0.00      QQQ   
ATOM   4373  DB2 DMETQ 834     -21.770  21.988 -26.053  0.00  0.00      QQQ   
ATOM   4374  DB3 DMETQ 834     -20.149  21.654 -26.683  0.00  0.00      QQQ   
ATOM   4375  CB  DMETQ 835       5.151 -33.608   8.236  0.00  0.00      QQQ   
ATOM   4376  OG  DMETQ 835       6.564 -33.635   8.242  0.00  0.00      QQQ   
ATOM   4377  DG1 DMETQ 835       6.941 -32.767   8.401  0.00  0.00      QQQ   
ATOM   4378  DB1 DMETQ 835       4.714 -33.252   9.194  0.00  0.00      QQQ   
ATOM   4379  DB2 DMETQ 835       4.822 -34.658   8.076  0.00  0.00      QQQ   
ATOM   4380  DB3 DMETQ 835       4.834 -32.934   7.412  0.00  0.00      QQQ   
ATOM   4381  CB  DMETQ 836     -37.772   4.731 -29.584  0.00  0.00      QQQ   
ATOM   4382  OG  DMETQ 836     -37.048   3.749 -30.345  0.00  0.00      QQQ   
ATOM   4383  DG1 DMETQ 836     -37.693   3.569 -31.032  0.00  0.00      QQQ   
ATOM   4384  DB1 DMETQ 836     -37.486   4.706 -28.511  0.00  0.00      QQQ   
ATOM   4385  DB2 DMETQ 836     -38.855   4.492 -29.646  0.00  0.00      QQQ   
ATOM   4386  DB3 DMETQ 836     -37.677   5.758 -29.998  0.00  0.00      QQQ   
ATOM   4387  CB  DMETQ 837       6.018  31.113  16.631  0.00  0.00      QQQ   
ATOM   4388  OG  DMETQ 837       4.664  31.521  16.724  0.00  0.00      QQQ   
ATOM   4389  DG1 DMETQ 837       4.547  31.829  17.626  0.00  0.00      QQQ   
ATOM   4390  DB1 DMETQ 837       6.099  30.368  17.452  0.00  0.00      QQQ   
ATOM   4391  DB2 DMETQ 837       6.760  31.937  16.708  0.00  0.00      QQQ   
ATOM   4392  DB3 DMETQ 837       6.299  30.630  15.671  0.00  0.00      QQQ   
ATOM   4393  CB  DMETQ 839      31.026 -28.708 -15.742  0.00  0.00      QQQ   
ATOM   4394  OG  DMETQ 839      30.411 -27.477 -16.048  0.00  0.00      QQQ   
ATOM   4395  DG1 DMETQ 839      29.597 -27.253 -15.591  0.00  0.00      QQQ   
ATOM   4396  DB1 DMETQ 839      30.270 -29.507 -15.589  0.00  0.00      QQQ   
ATOM   4397  DB2 DMETQ 839      31.616 -28.664 -14.801  0.00  0.00      QQQ   
ATOM   4398  DB3 DMETQ 839      31.604 -29.180 -16.565  0.00  0.00      QQQ   
ATOM   4399  CB  DMETQ 840      -5.772  15.920  28.841  0.00  0.00      QQQ   
ATOM   4400  OG  DMETQ 840      -4.917  16.964  28.271  0.00  0.00      QQQ   
ATOM   4401  DG1 DMETQ 840      -4.338  16.619  27.588  0.00  0.00      QQQ   
ATOM   4402  DB1 DMETQ 840      -6.320  15.351  28.060  0.00  0.00      QQQ   
ATOM   4403  DB2 DMETQ 840      -6.437  16.247  29.668  0.00  0.00      QQQ   
ATOM   4404  DB3 DMETQ 840      -5.168  15.123  29.326  0.00  0.00      QQQ   
ATOM   4405  CB  DMETQ 841       4.452   2.455 -34.988  0.00  0.00      QQQ   
ATOM   4406  OG  DMETQ 841       5.482   2.419 -33.966  0.00  0.00      QQQ   
ATOM   4407  DG1 DMETQ 841       5.263   2.928 -33.182  0.00  0.00      QQQ   
ATOM   4408  DB1 DMETQ 841       3.530   2.256 -34.402  0.00  0.00      QQQ   
ATOM   4409  DB2 DMETQ 841       4.557   1.748 -35.839  0.00  0.00      QQQ   
ATOM   4410  DB3 DMETQ 841       4.422   3.402 -35.567  0.00  0.00      QQQ   
ATOM   4411  CB  DMETQ 842      -2.019  -6.993  28.653  0.00  0.00      QQQ   
ATOM   4412  OG  DMETQ 842      -2.412  -8.040  27.770  0.00  0.00      QQQ   
ATOM   4413  DG1 DMETQ 842      -2.642  -8.748  28.376  0.00  0.00      QQQ   
ATOM   4414  DB1 DMETQ 842      -2.429  -6.032  28.275  0.00  0.00      QQQ   
ATOM   4415  DB2 DMETQ 842      -0.919  -6.907  28.775  0.00  0.00      QQQ   
ATOM   4416  DB3 DMETQ 842      -2.521  -7.081  29.640  0.00  0.00      QQQ   
ATOM   4417  CB  DMETQ 843      -6.851  29.590  -3.650  0.00  0.00      QQQ   
ATOM   4418  OG  DMETQ 843      -6.616  30.546  -4.687  0.00  0.00      QQQ   
ATOM   4419  DG1 DMETQ 843      -7.140  30.323  -5.460  0.00  0.00      QQQ   
ATOM   4420  DB1 DMETQ 843      -6.743  30.129  -2.684  0.00  0.00      QQQ   
ATOM   4421  DB2 DMETQ 843      -6.102  28.771  -3.712  0.00  0.00      QQQ   
ATOM   4422  DB3 DMETQ 843      -7.859  29.138  -3.534  0.00  0.00      QQQ   
ATOM   4423  CB  DMETQ 844      33.245 -23.689 -38.205  0.00  0.00      QQQ   
ATOM   4424  OG  DMETQ 844      32.627 -23.129 -37.047  0.00  0.00      QQQ   
ATOM   4425  DG1 DMETQ 844      31.863 -22.657 -37.387  0.00  0.00      QQQ   
ATOM   4426  DB1 DMETQ 844      33.389 -22.855 -38.924  0.00  0.00      QQQ   
ATOM   4427  DB2 DMETQ 844      32.639 -24.511 -38.643  0.00  0.00      QQQ   
ATOM   4428  DB3 DMETQ 844      34.261 -24.007 -37.889  0.00  0.00      QQQ   
ATOM   4429  CB  DMETQ 845      30.303 -19.829  -4.531  0.00  0.00      QQQ   
ATOM   4430  OG  DMETQ 845      31.412 -19.127  -5.213  0.00  0.00      QQQ   
ATOM   4431  DG1 DMETQ 845      31.195 -18.194  -5.278  0.00  0.00      QQQ   
ATOM   4432  DB1 DMETQ 845      29.335 -19.559  -5.006  0.00  0.00      QQQ   
ATOM   4433  DB2 DMETQ 845      30.149 -19.636  -3.448  0.00  0.00      QQQ   
ATOM   4434  DB3 DMETQ 845      30.461 -20.924  -4.628  0.00  0.00      QQQ   
ATOM   4435  CB  DMETQ 846      32.104 -20.061 -13.271  0.00  0.00      QQQ   
ATOM   4436  OG  DMETQ 846      33.210 -20.006 -14.244  0.00  0.00      QQQ   
ATOM   4437  DG1 DMETQ 846      33.387 -20.884 -14.590  0.00  0.00      QQQ   
ATOM   4438  DB1 DMETQ 846      32.118 -20.957 -12.614  0.00  0.00      QQQ   
ATOM   4439  DB2 DMETQ 846      31.187 -20.019 -13.896  0.00  0.00      QQQ   
ATOM   4440  DB3 DMETQ 846      32.264 -19.177 -12.617  0.00  0.00      QQQ   
ATOM   4441  CB  DMETQ 847      24.376  28.685  39.284  0.00  0.00      QQQ   
ATOM   4442  OG  DMETQ 847      24.876  28.365  40.591  0.00  0.00      QQQ   
ATOM   4443  DG1 DMETQ 847      24.431  29.021  41.132  0.00  0.00      QQQ   
ATOM   4444  DB1 DMETQ 847      23.274  28.624  39.157  0.00  0.00      QQQ   
ATOM   4445  DB2 DMETQ 847      24.888  28.018  38.557  0.00  0.00      QQQ   
ATOM   4446  DB3 DMETQ 847      24.567  29.745  39.011  0.00  0.00      QQQ   
ATOM   4447  CB  DMETQ 848     -16.819  16.814  40.052  0.00  0.00      QQQ   
ATOM   4448  OG  DMETQ 848     -16.023  16.866  38.857  0.00  0.00      QQQ   
ATOM   4449  DG1 DMETQ 848     -15.345  16.187  38.829  0.00  0.00      QQQ   
ATOM   4450  DB1 DMETQ 848     -16.515  17.505  40.867  0.00  0.00      QQQ   
ATOM   4451  DB2 DMETQ 848     -16.765  15.750  40.368  0.00  0.00      QQQ   
ATOM   4452  DB3 DMETQ 848     -17.895  17.006  39.853  0.00  0.00      QQQ   
ATOM   4453  CB  DMETQ 849     -38.587 -13.404  25.375  0.00  0.00      QQQ   
ATOM   4454  OG  DMETQ 849     -37.436 -12.787  25.944  0.00  0.00      QQQ   
ATOM   4455  DG1 DMETQ 849     -37.667 -12.324  26.752  0.00  0.00      QQQ   
ATOM   4456  DB1 DMETQ 849     -38.341 -14.396  24.941  0.00  0.00      QQQ   
ATOM   4457  DB2 DMETQ 849     -38.848 -12.798  24.481  0.00  0.00      QQQ   
ATOM   4458  DB3 DMETQ 849     -39.490 -13.405  26.023  0.00  0.00      QQQ   
ATOM   4459  CB  DMETQ 850      -5.897 -38.126  17.872  0.00  0.00      QQQ   
ATOM   4460  OG  DMETQ 850      -5.719 -37.253  16.752  0.00  0.00      QQQ   
ATOM   4461  DG1 DMETQ 850      -5.354 -37.779  16.037  0.00  0.00      QQQ   
ATOM   4462  DB1 DMETQ 850      -4.988 -37.985  18.495  0.00  0.00      QQQ   
ATOM   4463  DB2 DMETQ 850      -6.026 -39.195  17.596  0.00  0.00      QQQ   
ATOM   4464  DB3 DMETQ 850      -6.797 -37.799  18.435  0.00  0.00      QQQ   
ATOM   4465  CB  DMETQ 851       3.413  32.944  -5.396  0.00  0.00      QQQ   
ATOM   4466  OG  DMETQ 851       2.088  32.423  -5.531  0.00  0.00      QQQ   
ATOM   4467  DG1 DMETQ 851       1.682  32.458  -4.661  0.00  0.00      QQQ   
ATOM   4468  DB1 DMETQ 851       3.827  32.669  -4.402  0.00  0.00      QQQ   
ATOM   4469  DB2 DMETQ 851       3.204  34.008  -5.640  0.00  0.00      QQQ   
ATOM   4470  DB3 DMETQ 851       4.076  32.536  -6.188  0.00  0.00      QQQ   
ATOM   4471  CB  DMETQ 852     -33.633 -19.135  -8.354  0.00  0.00      QQQ   
ATOM   4472  OG  DMETQ 852     -33.572 -19.131  -6.920  0.00  0.00      QQQ   
ATOM   4473  DG1 DMETQ 852     -33.967 -18.293  -6.667  0.00  0.00      QQQ   
ATOM   4474  DB1 DMETQ 852     -33.647 -20.201  -8.667  0.00  0.00      QQQ   
ATOM   4475  DB2 DMETQ 852     -32.864 -18.534  -8.884  0.00  0.00      QQQ   
ATOM   4476  DB3 DMETQ 852     -34.647 -18.735  -8.570  0.00  0.00      QQQ   
ATOM   4477  CB  DMETQ 853     -39.868 -37.941 -29.760  0.00  0.00      QQQ   
ATOM   4478  OG  DMETQ 853     -39.139 -38.906 -29.038  0.00  0.00      QQQ   
ATOM   4479  DG1 DMETQ 853     -39.854 -39.515 -28.841  0.00  0.00      QQQ   
ATOM   4480  DB1 DMETQ 853     -39.290 -36.994 -29.705  0.00  0.00      QQQ   
ATOM   4481  DB2 DMETQ 853     -40.873 -37.761 -29.321  0.00  0.00      QQQ   
ATOM   4482  DB3 DMETQ 853     -39.921 -38.145 -30.851  0.00  0.00      QQQ   
ATOM   4483  CB  DMETQ 854      31.404  38.292 -19.454  0.00  0.00      QQQ   
ATOM   4484  OG  DMETQ 854      31.004  38.211 -18.100  0.00  0.00      QQQ   
ATOM   4485  DG1 DMETQ 854      30.049  38.185 -18.195  0.00  0.00      QQQ   
ATOM   4486  DB1 DMETQ 854      30.829  37.488 -19.962  0.00  0.00      QQQ   
ATOM   4487  DB2 DMETQ 854      32.499  38.145 -19.573  0.00  0.00      QQQ   
ATOM   4488  DB3 DMETQ 854      31.106  39.266 -19.896  0.00  0.00      QQQ   
ATOM   4489  CB  DMETQ 855       4.162 -28.112 -35.544  0.00  0.00      QQQ   
ATOM   4490  OG  DMETQ 855       4.402 -26.791 -35.090  0.00  0.00      QQQ   
ATOM   4491  DG1 DMETQ 855       3.684 -26.161 -35.188  0.00  0.00      QQQ   
ATOM   4492  DB1 DMETQ 855       3.714 -28.059 -36.559  0.00  0.00      QQQ   
ATOM   4493  DB2 DMETQ 855       3.607 -28.814 -34.887  0.00  0.00      QQQ   
ATOM   4494  DB3 DMETQ 855       5.129 -28.636 -35.700  0.00  0.00      QQQ   
ATOM   4495  CB  DMETQ 856      29.458  -7.562 -10.057  0.00  0.00      QQQ   
ATOM   4496  OG  DMETQ 856      29.679  -7.906  -8.673  0.00  0.00      QQQ   
ATOM   4497  DG1 DMETQ 856      29.093  -7.355  -8.149  0.00  0.00      QQQ   
ATOM   4498  DB1 DMETQ 856      29.187  -6.490 -10.167  0.00  0.00      QQQ   
ATOM   4499  DB2 DMETQ 856      28.670  -8.140 -10.585  0.00  0.00      QQQ   
ATOM   4500  DB3 DMETQ 856      30.382  -7.748 -10.646  0.00  0.00      QQQ   
ATOM   4501  CB  DMETQ 858       8.585 -10.577  -6.365  0.00  0.00      QQQ   
ATOM   4502  OG  DMETQ 858       8.592 -10.199  -7.755  0.00  0.00      QQQ   
ATOM   4503  DG1 DMETQ 858       8.789  -9.262  -7.833  0.00  0.00      QQQ   
ATOM   4504  DB1 DMETQ 858       9.593 -10.516  -5.903  0.00  0.00      QQQ   
ATOM   4505  DB2 DMETQ 858       8.234 -11.631  -6.339  0.00  0.00      QQQ   
ATOM   4506  DB3 DMETQ 858       7.838  -9.973  -5.807  0.00  0.00      QQQ   
ATOM   4507  CB  DMETQ 859     -30.451 -29.265 -31.563  0.00  0.00      QQQ   
ATOM   4508  OG  DMETQ 859     -31.095 -28.112 -31.118  0.00  0.00      QQQ   
ATOM   4509  DG1 DMETQ 859     -30.589 -27.785 -30.370  0.00  0.00      QQQ   
ATOM   4510  DB1 DMETQ 859     -30.632 -30.122 -30.879  0.00  0.00      QQQ   
ATOM   4511  DB2 DMETQ 859     -29.379 -29.010 -31.423  0.00  0.00      QQQ   
ATOM   4512  DB3 DMETQ 859     -30.857 -29.468 -32.577  0.00  0.00      QQQ   
ATOM   4513  CB  DMETQ 861     -27.941 -34.383 -39.678  0.00  0.00      QQQ   
ATOM   4514  OG  DMETQ 861     -27.262 -33.164 -39.444  0.00  0.00      QQQ   
ATOM   4515  DG1 DMETQ 861     -27.822 -32.414 -39.657  0.00  0.00      QQQ   
ATOM   4516  DB1 DMETQ 861     -28.860 -34.458 -39.059  0.00  0.00      QQQ   
ATOM   4517  DB2 DMETQ 861     -27.183 -35.125 -39.348  0.00  0.00      QQQ   
ATOM   4518  DB3 DMETQ 861     -28.154 -34.470 -40.765  0.00  0.00      QQQ   
ATOM   4519  CB  DMETQ 862       1.351 -15.264  -6.657  0.00  0.00      QQQ   
ATOM   4520  OG  DMETQ 862       1.761 -16.560  -6.313  0.00  0.00      QQQ   
ATOM   4521  DG1 DMETQ 862       0.964 -16.913  -5.910  0.00  0.00      QQQ   
ATOM   4522  DB1 DMETQ 862       0.881 -14.791  -5.767  0.00  0.00      QQQ   
ATOM   4523  DB2 DMETQ 862       0.671 -15.342  -7.531  0.00  0.00      QQQ   
ATOM   4524  DB3 DMETQ 862       2.235 -14.691  -7.009  0.00  0.00      QQQ   
ATOM   4525  CB  DMETQ 863      38.573  39.828 -17.243  0.00  0.00      QQQ   
ATOM   4526  OG  DMETQ 863      39.627  39.508 -16.236  0.00  0.00      QQQ   
ATOM   4527  DG1 DMETQ 863      40.525  39.784 -16.433  0.00  0.00      QQQ   
ATOM   4528  DB1 DMETQ 863      37.714  39.232 -16.867  0.00  0.00      QQQ   
ATOM   4529  DB2 DMETQ 863      38.829  39.379 -18.227  0.00  0.00      QQQ   
ATOM   4530  DB3 DMETQ 863      38.393  40.920 -17.331  0.00  0.00      QQQ   
ATOM   4531  CB  DMETQ 864     -37.996 -30.763 -25.612  0.00  0.00      QQQ   
ATOM   4532  OG  DMETQ 864     -38.113 -29.520 -26.273  0.00  0.00      QQQ   
ATOM   4533  DG1 DMETQ 864     -37.412 -29.378 -26.912  0.00  0.00      QQQ   
ATOM   4534  DB1 DMETQ 864     -37.823 -31.531 -26.395  0.00  0.00      QQQ   
ATOM   4535  DB2 DMETQ 864     -38.918 -31.010 -25.044  0.00  0.00      QQQ   
ATOM   4536  DB3 DMETQ 864     -37.072 -30.835 -24.999  0.00  0.00      QQQ   
ATOM   4537  CB  DMETQ 865      -9.687 -18.328 -31.880  0.00  0.00      QQQ   
ATOM   4538  OG  DMETQ 865      -9.421 -17.235 -30.977  0.00  0.00      QQQ   
ATOM   4539  DG1 DMETQ 865      -9.222 -17.565 -30.097  0.00  0.00      QQQ   
ATOM   4540  DB1 DMETQ 865      -8.958 -19.154 -31.741  0.00  0.00      QQQ   
ATOM   4541  DB2 DMETQ 865      -9.482 -18.039 -32.933  0.00  0.00      QQQ   
ATOM   4542  DB3 DMETQ 865     -10.715 -18.626 -31.584  0.00  0.00      QQQ   
ATOM   4543  CB  DMETQ 866       2.193 -17.274  17.725  0.00  0.00      QQQ   
ATOM   4544  OG  DMETQ 866       1.684 -16.746  18.969  0.00  0.00      QQQ   
ATOM   4545  DG1 DMETQ 866       1.800 -17.436  19.625  0.00  0.00      QQQ   
ATOM   4546  DB1 DMETQ 866       2.372 -16.382  17.088  0.00  0.00      QQQ   
ATOM   4547  DB2 DMETQ 866       1.572 -18.054  17.235  0.00  0.00      QQQ   
ATOM   4548  DB3 DMETQ 866       3.195 -17.749  17.801  0.00  0.00      QQQ   
ATOM   4549  CB  DMETQ 868     -12.835 -27.873   5.331  0.00  0.00      QQQ   
ATOM   4550  OG  DMETQ 868     -12.352 -28.801   4.299  0.00  0.00      QQQ   
ATOM   4551  DG1 DMETQ 868     -12.255 -29.589   4.839  0.00  0.00      QQQ   
ATOM   4552  DB1 DMETQ 868     -13.171 -26.878   4.967  0.00  0.00      QQQ   
ATOM   4553  DB2 DMETQ 868     -12.039 -27.751   6.096  0.00  0.00      QQQ   
ATOM   4554  DB3 DMETQ 868     -13.799 -28.218   5.762  0.00  0.00      QQQ   
ATOM   4555  CB  DMETQ 869       7.500  35.161   9.296  0.00  0.00      QQQ   
ATOM   4556  OG  DMETQ 869       8.105  33.886   9.100  0.00  0.00      QQQ   
ATOM   4557  DG1 DMETQ 869       7.610  33.307   9.684  0.00  0.00      QQQ   
ATOM   4558  DB1 DMETQ 869       7.255  35.269  10.375  0.00  0.00      QQQ   
ATOM   4559  DB2 DMETQ 869       6.565  35.297   8.712  0.00  0.00      QQQ   
ATOM   4560  DB3 DMETQ 869       8.167  36.010   9.034  0.00  0.00      QQQ   
ATOM   4561  CB  DMETQ 870      11.981  12.984  11.601  0.00  0.00      QQQ   
ATOM   4562  OG  DMETQ 870      12.530  13.577  12.749  0.00  0.00      QQQ   
ATOM   4563  DG1 DMETQ 870      13.317  13.988  12.385  0.00  0.00      QQQ   
ATOM   4564  DB1 DMETQ 870      11.055  12.443  11.892  0.00  0.00      QQQ   
ATOM   4565  DB2 DMETQ 870      12.652  12.231  11.135  0.00  0.00      QQQ   
ATOM   4566  DB3 DMETQ 870      11.813  13.713  10.779  0.00  0.00      QQQ   
ATOM   4567  CB  DMETQ 871     -16.368  25.183 -35.926  0.00  0.00      QQQ   
ATOM   4568  OG  DMETQ 871     -16.427  24.028 -36.735  0.00  0.00      QQQ   
ATOM   4569  DG1 DMETQ 871     -15.694  24.127 -37.347  0.00  0.00      QQQ   
ATOM   4570  DB1 DMETQ 871     -16.633  26.135 -36.434  0.00  0.00      QQQ   
ATOM   4571  DB2 DMETQ 871     -15.356  25.292 -35.481  0.00  0.00      QQQ   
ATOM   4572  DB3 DMETQ 871     -17.030  25.112 -35.037  0.00  0.00      QQQ   
ATOM   4573  CB  DMETQ 873     -26.642 -32.143   2.802  0.00  0.00      QQQ   
ATOM   4574  OG  DMETQ 873     -27.483 -31.478   1.882  0.00  0.00      QQQ   
ATOM   4575  DG1 DMETQ 873     -27.228 -31.796   1.013  0.00  0.00      QQQ   
ATOM   4576  DB1 DMETQ 873     -25.586 -31.804   2.738  0.00  0.00      QQQ   
ATOM   4577  DB2 DMETQ 873     -26.669 -33.230   2.574  0.00  0.00      QQQ   
ATOM   4578  DB3 DMETQ 873     -26.987 -32.069   3.856  0.00  0.00      QQQ   
ATOM   4579  CB  DMETQ 874      39.347  -7.896  35.886  0.00  0.00      QQQ   
ATOM   4580  OG  DMETQ 874      38.427  -7.736  34.813  0.00  0.00      QQQ   
ATOM   4581  DG1 DMETQ 874      38.888  -7.806  33.974  0.00  0.00      QQQ   
ATOM   4582  DB1 DMETQ 874      39.800  -6.907  36.114  0.00  0.00      QQQ   
ATOM   4583  DB2 DMETQ 874      40.160  -8.524  35.464  0.00  0.00      QQQ   
ATOM   4584  DB3 DMETQ 874      38.901  -8.262  36.835  0.00  0.00      QQQ   
ATOM   4585  CB  DMETQ 875      38.598 -21.242  17.766  0.00  0.00      QQQ   
ATOM   4586  OG  DMETQ 875      39.734 -21.570  18.568  0.00  0.00      QQQ   
ATOM   4587  DG1 DMETQ 875      40.386 -22.071  18.073  0.00  0.00      QQQ   
ATOM   4588  DB1 DMETQ 875      38.949 -20.436  17.086  0.00  0.00      QQQ   
ATOM   4589  DB2 DMETQ 875      37.811 -20.852  18.446  0.00  0.00      QQQ   
ATOM   4590  DB3 DMETQ 875      38.144 -22.076  17.188  0.00  0.00      QQQ   
ATOM   4591  CB  DMETQ 876      37.656  13.930  31.163  0.00  0.00      QQQ   
ATOM   4592  OG  DMETQ 876      37.822  14.884  32.277  0.00  0.00      QQQ   
ATOM   4593  DG1 DMETQ 876      38.171  14.333  32.981  0.00  0.00      QQQ   
ATOM   4594  DB1 DMETQ 876      36.787  13.243  31.246  0.00  0.00      QQQ   
ATOM   4595  DB2 DMETQ 876      38.539  13.296  30.931  0.00  0.00      QQQ   
ATOM   4596  DB3 DMETQ 876      37.402  14.544  30.273  0.00  0.00      QQQ   
ATOM   4597  CB  DMETQ 877     -39.273  18.109  21.438  0.00  0.00      QQQ   
ATOM   4598  OG  DMETQ 877     -40.080  18.024  20.238  0.00  0.00      QQQ   
ATOM   4599  DG1 DMETQ 877     -40.931  18.428  20.425  0.00  0.00      QQQ   
ATOM   4600  DB1 DMETQ 877     -38.180  18.152  21.245  0.00  0.00      QQQ   
ATOM   4601  DB2 DMETQ 877     -39.428  17.166  22.004  0.00  0.00      QQQ   
ATOM   4602  DB3 DMETQ 877     -39.519  18.999  22.057  0.00  0.00      QQQ   
ATOM   4603  CB  DMETQ 878      28.455 -20.063  -1.571  0.00  0.00      QQQ   
ATOM   4604  OG  DMETQ 878      27.725 -20.112  -2.773  0.00  0.00      QQQ   
ATOM   4605  DG1 DMETQ 878      27.579 -19.250  -3.171  0.00  0.00      QQQ   
ATOM   4606  DB1 DMETQ 878      29.390 -19.464  -1.621  0.00  0.00      QQQ   
ATOM   4607  DB2 DMETQ 878      28.722 -21.082  -1.218  0.00  0.00      QQQ   
ATOM   4608  DB3 DMETQ 878      27.694 -19.764  -0.819  0.00  0.00      QQQ   
ATOM   4609  CB  DMETQ 879     -11.808   8.743 -36.181  0.00  0.00      QQQ   
ATOM   4610  OG  DMETQ 879     -11.278  10.016 -35.709  0.00  0.00      QQQ   
ATOM   4611  DG1 DMETQ 879     -10.454   9.883 -35.233  0.00  0.00      QQQ   
ATOM   4612  DB1 DMETQ 879     -12.644   8.767 -36.914  0.00  0.00      QQQ   
ATOM   4613  DB2 DMETQ 879     -12.178   8.063 -35.384  0.00  0.00      QQQ   
ATOM   4614  DB3 DMETQ 879     -10.943   8.198 -36.615  0.00  0.00      QQQ   
ATOM   4615  CB  DMETQ 880     -31.728 -33.864  36.916  0.00  0.00      QQQ   
ATOM   4616  OG  DMETQ 880     -31.835 -32.698  37.832  0.00  0.00      QQQ   
ATOM   4617  DG1 DMETQ 880     -31.421 -31.948  37.399  0.00  0.00      QQQ   
ATOM   4618  DB1 DMETQ 880     -32.558 -34.602  36.954  0.00  0.00      QQQ   
ATOM   4619  DB2 DMETQ 880     -30.749 -34.283  37.234  0.00  0.00      QQQ   
ATOM   4620  DB3 DMETQ 880     -31.626 -33.481  35.878  0.00  0.00      QQQ   
ATOM   4621  CB  DMETQ 881      -7.323  21.939  -1.604  0.00  0.00      QQQ   
ATOM   4622  OG  DMETQ 881      -8.491  22.759  -1.524  0.00  0.00      QQQ   
ATOM   4623  DG1 DMETQ 881      -9.213  22.188  -1.253  0.00  0.00      QQQ   
ATOM   4624  DB1 DMETQ 881      -6.455  22.504  -2.005  0.00  0.00      QQQ   
ATOM   4625  DB2 DMETQ 881      -7.617  21.135  -2.311  0.00  0.00      QQQ   
ATOM   4626  DB3 DMETQ 881      -7.139  21.546  -0.581  0.00  0.00      QQQ   
ATOM   4627  CB  DMETQ 882      21.300  20.356 -34.208  0.00  0.00      QQQ   
ATOM   4628  OG  DMETQ 882      20.126  21.029 -34.671  0.00  0.00      QQQ   
ATOM   4629  DG1 DMETQ 882      20.266  21.173 -35.610  0.00  0.00      QQQ   
ATOM   4630  DB1 DMETQ 882      21.824  19.866 -35.057  0.00  0.00      QQQ   
ATOM   4631  DB2 DMETQ 882      21.067  19.659 -33.375  0.00  0.00      QQQ   
ATOM   4632  DB3 DMETQ 882      22.020  21.090 -33.788  0.00  0.00      QQQ   
ATOM   4633  CB  DMETQ 883      34.916  16.210  30.596  0.00  0.00      QQQ   
ATOM   4634  OG  DMETQ 883      35.110  16.105  29.190  0.00  0.00      QQQ   
ATOM   4635  DG1 DMETQ 883      34.549  15.425  28.811  0.00  0.00      QQQ   
ATOM   4636  DB1 DMETQ 883      34.850  15.184  31.016  0.00  0.00      QQQ   
ATOM   4637  DB2 DMETQ 883      33.980  16.762  30.829  0.00  0.00      QQQ   
ATOM   4638  DB3 DMETQ 883      35.793  16.588  31.164  0.00  0.00      QQQ   
ATOM   4639  CB  DMETQ 885     -26.789  19.205  -0.913  0.00  0.00      QQQ   
ATOM   4640  OG  DMETQ 885     -26.679  20.598  -0.949  0.00  0.00      QQQ   
ATOM   4641  DG1 DMETQ 885     -26.873  20.838  -0.040  0.00  0.00      QQQ   
ATOM   4642  DB1 DMETQ 885     -27.787  18.751  -0.733  0.00  0.00      QQQ   
ATOM   4643  DB2 DMETQ 885     -26.123  18.722  -0.166  0.00  0.00      QQQ   
ATOM   4644  DB3 DMETQ 885     -26.566  18.864  -1.946  0.00  0.00      QQQ   
ATOM   4645  CB  DMETQ 886      20.916 -33.558 -27.099  0.00  0.00      QQQ   
ATOM   4646  OG  DMETQ 886      21.894 -32.539 -27.386  0.00  0.00      QQQ   
ATOM   4647  DG1 DMETQ 886      22.593 -32.653 -26.738  0.00  0.00      QQQ   
ATOM   4648  DB1 DMETQ 886      20.393 -33.760 -28.058  0.00  0.00      QQQ   
ATOM   4649  DB2 DMETQ 886      20.164 -33.303 -26.322  0.00  0.00      QQQ   
ATOM   4650  DB3 DMETQ 886      21.357 -34.550 -26.865  0.00  0.00      QQQ   
ATOM   4651  CB  DMETQ 887     -11.787 -37.058   4.478  0.00  0.00      QQQ   
ATOM   4652  OG  DMETQ 887     -12.842 -37.049   3.554  0.00  0.00      QQQ   
ATOM   4653  DG1 DMETQ 887     -12.445 -37.156   2.687  0.00  0.00      QQQ   
ATOM   4654  DB1 DMETQ 887     -10.815 -37.208   3.960  0.00  0.00      QQQ   
ATOM   4655  DB2 DMETQ 887     -11.876 -37.883   5.217  0.00  0.00      QQQ   
ATOM   4656  DB3 DMETQ 887     -11.800 -36.117   5.067  0.00  0.00      QQQ   
ATOM   4657  CB  DMETQ 889      27.705  36.574  16.700  0.00  0.00      QQQ   
ATOM   4658  OG  DMETQ 889      27.340  35.334  16.039  0.00  0.00      QQQ   
ATOM   4659  DG1 DMETQ 889      27.262  35.413  15.086  0.00  0.00      QQQ   
ATOM   4660  DB1 DMETQ 889      27.070  37.441  16.417  0.00  0.00      QQQ   
ATOM   4661  DB2 DMETQ 889      28.729  36.818  16.344  0.00  0.00      QQQ   
ATOM   4662  DB3 DMETQ 889      27.762  36.432  17.800  0.00  0.00      QQQ   
ATOM   4663  CB  DMETQ 890     -18.760  28.318  -2.818  0.00  0.00      QQQ   
ATOM   4664  OG  DMETQ 890     -17.785  28.606  -1.746  0.00  0.00      QQQ   
ATOM   4665  DG1 DMETQ 890     -17.168  29.256  -2.089  0.00  0.00      QQQ   
ATOM   4666  DB1 DMETQ 890     -19.735  28.837  -2.705  0.00  0.00      QQQ   
ATOM   4667  DB2 DMETQ 890     -18.873  27.213  -2.837  0.00  0.00      QQQ   
ATOM   4668  DB3 DMETQ 890     -18.208  28.679  -3.712  0.00  0.00      QQQ   
ATOM   4669  CB  DMETQ 891     -15.218  15.755 -12.747  0.00  0.00      QQQ   
ATOM   4670  OG  DMETQ 891     -14.677  16.962 -13.108  0.00  0.00      QQQ   
ATOM   4671  DG1 DMETQ 891     -15.330  17.399 -13.660  0.00  0.00      QQQ   
ATOM   4672  DB1 DMETQ 891     -16.298  15.956 -12.580  0.00  0.00      QQQ   
ATOM   4673  DB2 DMETQ 891     -14.775  15.282 -11.845  0.00  0.00      QQQ   
ATOM   4674  DB3 DMETQ 891     -15.136  15.027 -13.582  0.00  0.00      QQQ   
ATOM   4675  CB  DMETQ 892      21.681 -40.013 -12.708  0.00  0.00      QQQ   
ATOM   4676  OG  DMETQ 892      21.137 -40.771 -13.745  0.00  0.00      QQQ   
ATOM   4677  DG1 DMETQ 892      20.197 -40.859 -13.571  0.00  0.00      QQQ   
ATOM   4678  DB1 DMETQ 892      21.571 -38.917 -12.857  0.00  0.00      QQQ   
ATOM   4679  DB2 DMETQ 892      22.757 -40.274 -12.803  0.00  0.00      QQQ   
ATOM   4680  DB3 DMETQ 892      21.179 -40.135 -11.725  0.00  0.00      QQQ   
ATOM   4681  CB  DMETQ 893      -6.975 -33.315 -30.064  0.00  0.00      QQQ   
ATOM   4682  OG  DMETQ 893      -6.894 -32.018 -30.539  0.00  0.00      QQQ   
ATOM   4683  DG1 DMETQ 893      -7.766 -31.729 -30.817  0.00  0.00      QQQ   
ATOM   4684  DB1 DMETQ 893      -7.050 -34.115 -30.831  0.00  0.00      QQQ   
ATOM   4685  DB2 DMETQ 893      -7.890 -33.468 -29.454  0.00  0.00      QQQ   
ATOM   4686  DB3 DMETQ 893      -6.035 -33.463 -29.490  0.00  0.00      QQQ   
ATOM   4687  CB  DMETQ 894      -2.782 -17.336  13.375  0.00  0.00      QQQ   
ATOM   4688  OG  DMETQ 894      -3.123 -17.579  12.013  0.00  0.00      QQQ   
ATOM   4689  DG1 DMETQ 894      -3.291 -18.520  11.919  0.00  0.00      QQQ   
ATOM   4690  DB1 DMETQ 894      -1.760 -17.739  13.541  0.00  0.00      QQQ   
ATOM   4691  DB2 DMETQ 894      -3.439 -17.934  14.041  0.00  0.00      QQQ   
ATOM   4692  DB3 DMETQ 894      -2.995 -16.288  13.677  0.00  0.00      QQQ   
ATOM   4693  CB  DMETQ 895     -40.666   4.938  33.176  0.00  0.00      QQQ   
ATOM   4694  OG  DMETQ 895     -40.155   3.829  32.491  0.00  0.00      QQQ   
ATOM   4695  DG1 DMETQ 895     -39.307   4.018  32.083  0.00  0.00      QQQ   
ATOM   4696  DB1 DMETQ 895     -41.397   4.559  33.922  0.00  0.00      QQQ   
ATOM   4697  DB2 DMETQ 895     -41.084   5.643  32.425  0.00  0.00      QQQ   
ATOM   4698  DB3 DMETQ 895     -39.903   5.433  33.814  0.00  0.00      QQQ   
ATOM   4699  CB  DMETQ 897     -27.331  12.541 -33.986  0.00  0.00      QQQ   
ATOM   4700  OG  DMETQ 897     -26.057  13.089 -33.432  0.00  0.00      QQQ   
ATOM   4701  DG1 DMETQ 897     -26.307  13.885 -32.957  0.00  0.00      QQQ   
ATOM   4702  DB1 DMETQ 897     -27.774  13.272 -34.695  0.00  0.00      QQQ   
ATOM   4703  DB2 DMETQ 897     -28.122  12.396 -33.220  0.00  0.00      QQQ   
ATOM   4704  DB3 DMETQ 897     -27.268  11.610 -34.589  0.00  0.00      QQQ   
ATOM   4705  CB  DMETQ 898      19.085 -17.085 -20.702  0.00  0.00      QQQ   
ATOM   4706  OG  DMETQ 898      18.304 -17.938 -19.892  0.00  0.00      QQQ   
ATOM   4707  DG1 DMETQ 898      18.749 -18.787 -19.927  0.00  0.00      QQQ   
ATOM   4708  DB1 DMETQ 898      18.684 -16.052 -20.784  0.00  0.00      QQQ   
ATOM   4709  DB2 DMETQ 898      19.074 -17.389 -21.770  0.00  0.00      QQQ   
ATOM   4710  DB3 DMETQ 898      20.151 -17.071 -20.390  0.00  0.00      QQQ   
ATOM   4711  CB  DMETQ 899      31.704 -31.223 -31.852  0.00  0.00      QQQ   
ATOM   4712  OG  DMETQ 899      30.737 -31.989 -31.142  0.00  0.00      QQQ   
ATOM   4713  DG1 DMETQ 899      31.032 -32.066 -30.231  0.00  0.00      QQQ   
ATOM   4714  DB1 DMETQ 899      32.709 -31.695 -31.841  0.00  0.00      QQQ   
ATOM   4715  DB2 DMETQ 899      31.848 -30.193 -31.462  0.00  0.00      QQQ   
ATOM   4716  DB3 DMETQ 899      31.473 -31.201 -32.939  0.00  0.00      QQQ   
ATOM   4717  CB  DMETQ 900     -12.694 -15.991  30.240  0.00  0.00      QQQ   
ATOM   4718  OG  DMETQ 900     -11.988 -17.175  30.605  0.00  0.00      QQQ   
ATOM   4719  DG1 DMETQ 900     -12.253 -17.338  31.513  0.00  0.00      QQQ   
ATOM   4720  DB1 DMETQ 900     -13.745 -16.277  30.021  0.00  0.00      QQQ   
ATOM   4721  DB2 DMETQ 900     -12.343 -15.562  29.276  0.00  0.00      QQQ   
ATOM   4722  DB3 DMETQ 900     -12.735 -15.277  31.090  0.00  0.00      QQQ   
ATOM   4723  CB  DMETQ 901     -22.685 -39.149  11.149  0.00  0.00      QQQ   
ATOM   4724  OG  DMETQ 901     -22.261 -37.898  11.652  0.00  0.00      QQQ   
ATOM   4725  DG1 DMETQ 901     -21.367 -37.792  11.317  0.00  0.00      QQQ   
ATOM   4726  DB1 DMETQ 901     -22.227 -39.348  10.157  0.00  0.00      QQQ   
ATOM   4727  DB2 DMETQ 901     -23.790 -39.263  11.142  0.00  0.00      QQQ   
ATOM   4728  DB3 DMETQ 901     -22.208 -39.993  11.692  0.00  0.00      QQQ   
ATOM   4729  CB  DMETQ 902     -39.204  -6.711  30.529  0.00  0.00      QQQ   
ATOM   4730  OG  DMETQ 902     -38.336  -5.596  30.398  0.00  0.00      QQQ   
ATOM   4731  DG1 DMETQ 902     -38.557  -5.217  29.544  0.00  0.00      QQQ   
ATOM   4732  DB1 DMETQ 902     -39.145  -7.436  29.689  0.00  0.00      QQQ   
ATOM   4733  DB2 DMETQ 902     -40.240  -6.313  30.484  0.00  0.00      QQQ   
ATOM   4734  DB3 DMETQ 902     -39.001  -7.130  31.537  0.00  0.00      QQQ   
ATOM   4735  CB  DMETQ 903     -12.121  24.781 -20.366  0.00  0.00      QQQ   
ATOM   4736  OG  DMETQ 903     -13.179  24.580 -21.283  0.00  0.00      QQQ   
ATOM   4737  DG1 DMETQ 903     -13.968  25.033 -20.976  0.00  0.00      QQQ   
ATOM   4738  DB1 DMETQ 903     -12.365  24.241 -19.426  0.00  0.00      QQQ   
ATOM   4739  DB2 DMETQ 903     -12.076  25.872 -20.163  0.00  0.00      QQQ   
ATOM   4740  DB3 DMETQ 903     -11.127  24.461 -20.745  0.00  0.00      QQQ   
ATOM   4741  CB  DMETQ 904      20.428  33.170  -7.283  0.00  0.00      QQQ   
ATOM   4742  OG  DMETQ 904      20.059  33.301  -8.628  0.00  0.00      QQQ   
ATOM   4743  DG1 DMETQ 904      20.613  34.035  -8.904  0.00  0.00      QQQ   
ATOM   4744  DB1 DMETQ 904      20.272  34.149  -6.783  0.00  0.00      QQQ   
ATOM   4745  DB2 DMETQ 904      21.497  32.891  -7.165  0.00  0.00      QQQ   
ATOM   4746  DB3 DMETQ 904      19.874  32.332  -6.808  0.00  0.00      QQQ   
ATOM   4747  CB  DMETQ 905      -9.719  24.776  25.765  0.00  0.00      QQQ   
ATOM   4748  OG  DMETQ 905     -10.167  23.795  26.732  0.00  0.00      QQQ   
ATOM   4749  DG1 DMETQ 905     -10.930  23.335  26.375  0.00  0.00      QQQ   
ATOM   4750  DB1 DMETQ 905      -9.902  24.361  24.751  0.00  0.00      QQQ   
ATOM   4751  DB2 DMETQ 905      -8.643  25.024  25.884  0.00  0.00      QQQ   
ATOM   4752  DB3 DMETQ 905     -10.223  25.765  25.829  0.00  0.00      QQQ   
ATOM   4753  CB  DMETQ 906     -31.694  -4.408 -28.673  0.00  0.00      QQQ   
ATOM   4754  OG  DMETQ 906     -30.380  -3.899 -28.871  0.00  0.00      QQQ   
ATOM   4755  DG1 DMETQ 906     -29.791  -4.657 -28.865  0.00  0.00      QQQ   
ATOM   4756  DB1 DMETQ 906     -32.358  -3.552 -28.920  0.00  0.00      QQQ   
ATOM   4757  DB2 DMETQ 906     -31.921  -4.702 -27.626  0.00  0.00      QQQ   
ATOM   4758  DB3 DMETQ 906     -32.019  -5.311 -29.232  0.00  0.00      QQQ   
ATOM   4759  CB  DMETQ 907      -6.544   8.932   3.217  0.00  0.00      QQQ   
ATOM   4760  OG  DMETQ 907      -7.717   9.723   2.854  0.00  0.00      QQQ   
ATOM   4761  DG1 DMETQ 907      -7.501  10.657   2.911  0.00  0.00      QQQ   
ATOM   4762  DB1 DMETQ 907      -6.299   9.023   4.297  0.00  0.00      QQQ   
ATOM   4763  DB2 DMETQ 907      -5.625   9.189   2.649  0.00  0.00      QQQ   
ATOM   4764  DB3 DMETQ 907      -6.808   7.858   3.109  0.00  0.00      QQQ   
ATOM   4765  CB  DMETQ 908     -25.355  29.578  37.054  0.00  0.00      QQQ   
ATOM   4766  OG  DMETQ 908     -24.929  28.371  36.413  0.00  0.00      QQQ   
ATOM   4767  DG1 DMETQ 908     -25.201  27.654  36.991  0.00  0.00      QQQ   
ATOM   4768  DB1 DMETQ 908     -24.998  29.676  38.102  0.00  0.00      QQQ   
ATOM   4769  DB2 DMETQ 908     -26.462  29.531  37.134  0.00  0.00      QQQ   
ATOM   4770  DB3 DMETQ 908     -25.152  30.455  36.403  0.00  0.00      QQQ   
ATOM   4771  CB  DMETQ 909      16.477   3.191 -20.939  0.00  0.00      QQQ   
ATOM   4772  OG  DMETQ 909      16.347   4.017 -22.058  0.00  0.00      QQQ   
ATOM   4773  DG1 DMETQ 909      15.604   4.616 -21.958  0.00  0.00      QQQ   
ATOM   4774  DB1 DMETQ 909      16.393   3.753 -19.984  0.00  0.00      QQQ   
ATOM   4775  DB2 DMETQ 909      17.533   2.844 -20.934  0.00  0.00      QQQ   
ATOM   4776  DB3 DMETQ 909      15.806   2.311 -20.839  0.00  0.00      QQQ   
ATOM   4777  CB  DMETQ 910       9.720 -16.242 -38.844  0.00  0.00      QQQ   
ATOM   4778  OG  DMETQ 910      11.007 -16.712 -38.407  0.00  0.00      QQQ   
ATOM   4779  DG1 DMETQ 910      11.171 -17.552 -38.841  0.00  0.00      QQQ   
ATOM   4780  DB1 DMETQ 910       8.941 -17.025 -38.962  0.00  0.00      QQQ   
ATOM   4781  DB2 DMETQ 910       9.910 -15.738 -39.816  0.00  0.00      QQQ   
ATOM   4782  DB3 DMETQ 910       9.472 -15.453 -38.102  0.00  0.00      QQQ   
ATOM   4783  CB  DMETQ 911     -27.466  13.955  13.080  0.00  0.00      QQQ   
ATOM   4784  OG  DMETQ 911     -26.909  15.073  13.780  0.00  0.00      QQQ   
ATOM   4785  DG1 DMETQ 911     -27.008  15.019  14.733  0.00  0.00      QQQ   
ATOM   4786  DB1 DMETQ 911     -28.428  13.670  13.558  0.00  0.00      QQQ   
ATOM   4787  DB2 DMETQ 911     -26.864  13.025  13.006  0.00  0.00      QQQ   
ATOM   4788  DB3 DMETQ 911     -27.651  14.387  12.073  0.00  0.00      QQQ   
ATOM   4789  CB  DMETQ 913       9.764  32.257 -34.369  0.00  0.00      QQQ   
ATOM   4790  OG  DMETQ 913      10.737  31.441 -34.953  0.00  0.00      QQQ   
ATOM   4791  DG1 DMETQ 913      10.274  30.854 -35.555  0.00  0.00      QQQ   
ATOM   4792  DB1 DMETQ 913      10.431  32.867 -33.723  0.00  0.00      QQQ   
ATOM   4793  DB2 DMETQ 913       9.059  31.600 -33.816  0.00  0.00      QQQ   
ATOM   4794  DB3 DMETQ 913       9.177  32.855 -35.099  0.00  0.00      QQQ   
ATOM   4795  CB  DMETQ 914      12.492 -38.135 -29.573  0.00  0.00      QQQ   
ATOM   4796  OG  DMETQ 914      12.297 -37.595 -28.233  0.00  0.00      QQQ   
ATOM   4797  DG1 DMETQ 914      11.386 -37.291 -28.201  0.00  0.00      QQQ   
ATOM   4798  DB1 DMETQ 914      11.536 -38.362 -30.092  0.00  0.00      QQQ   
ATOM   4799  DB2 DMETQ 914      13.209 -38.984 -29.581  0.00  0.00      QQQ   
ATOM   4800  DB3 DMETQ 914      13.005 -37.375 -30.201  0.00  0.00      QQQ   
ATOM   4801  CB  DMETQ 915      26.523  18.742  -8.099  0.00  0.00      QQQ   
ATOM   4802  OG  DMETQ 915      27.580  19.658  -8.080  0.00  0.00      QQQ   
ATOM   4803  DG1 DMETQ 915      27.375  20.399  -8.655  0.00  0.00      QQQ   
ATOM   4804  DB1 DMETQ 915      25.595  19.177  -8.527  0.00  0.00      QQQ   
ATOM   4805  DB2 DMETQ 915      26.387  18.430  -7.041  0.00  0.00      QQQ   
ATOM   4806  DB3 DMETQ 915      26.759  17.817  -8.667  0.00  0.00      QQQ   
ATOM   4807  CB  DMETQ 916     -19.771 -15.313  21.317  0.00  0.00      QQQ   
ATOM   4808  OG  DMETQ 916     -18.748 -16.223  21.806  0.00  0.00      QQQ   
ATOM   4809  DG1 DMETQ 916     -18.010 -15.748  22.195  0.00  0.00      QQQ   
ATOM   4810  DB1 DMETQ 916     -19.261 -14.771  20.492  0.00  0.00      QQQ   
ATOM   4811  DB2 DMETQ 916     -20.018 -14.632  22.159  0.00  0.00      QQQ   
ATOM   4812  DB3 DMETQ 916     -20.633 -15.904  20.941  0.00  0.00      QQQ   
ATOM   4813  CB  DMETQ 917      38.031   8.558 -18.529  0.00  0.00      QQQ   
ATOM   4814  OG  DMETQ 917      38.785   9.666 -18.992  0.00  0.00      QQQ   
ATOM   4815  DG1 DMETQ 917      39.701   9.411 -18.860  0.00  0.00      QQQ   
ATOM   4816  DB1 DMETQ 917      38.071   7.837 -19.374  0.00  0.00      QQQ   
ATOM   4817  DB2 DMETQ 917      36.944   8.781 -18.479  0.00  0.00      QQQ   
ATOM   4818  DB3 DMETQ 917      38.240   8.155 -17.514  0.00  0.00      QQQ   
ATOM   4819  CB  DMETQ 918     -24.510 -15.283  -1.386  0.00  0.00      QQQ   
ATOM   4820  OG  DMETQ 918     -23.333 -15.123  -0.624  0.00  0.00      QQQ   
ATOM   4821  DG1 DMETQ 918     -22.754 -15.868  -0.801  0.00  0.00      QQQ   
ATOM   4822  DB1 DMETQ 918     -24.323 -15.195  -2.478  0.00  0.00      QQQ   
ATOM   4823  DB2 DMETQ 918     -25.238 -14.463  -1.214  0.00  0.00      QQQ   
ATOM   4824  DB3 DMETQ 918     -25.105 -16.210  -1.241  0.00  0.00      QQQ   
ATOM   4825  CB  DMETQ 919      37.313  29.211 -38.443  0.00  0.00      QQQ   
ATOM   4826  OG  DMETQ 919      36.167  28.507 -37.985  0.00  0.00      QQQ   
ATOM   4827  DG1 DMETQ 919      35.930  27.875 -38.667  0.00  0.00      QQQ   
ATOM   4828  DB1 DMETQ 919      37.345  29.212 -39.553  0.00  0.00      QQQ   
ATOM   4829  DB2 DMETQ 919      38.256  28.834 -37.991  0.00  0.00      QQQ   
ATOM   4830  DB3 DMETQ 919      37.168  30.288 -38.213  0.00  0.00      QQQ   
ATOM   4831  CB  DMETQ 921      -4.454  28.346 -20.347  0.00  0.00      QQQ   
ATOM   4832  OG  DMETQ 921      -4.900  27.936 -19.036  0.00  0.00      QQQ   
ATOM   4833  DG1 DMETQ 921      -4.877  28.718 -18.479  0.00  0.00      QQQ   
ATOM   4834  DB1 DMETQ 921      -3.360  28.490 -20.215  0.00  0.00      QQQ   
ATOM   4835  DB2 DMETQ 921      -4.942  29.296 -20.652  0.00  0.00      QQQ   
ATOM   4836  DB3 DMETQ 921      -4.603  27.520 -21.076  0.00  0.00      QQQ   
ATOM   4837  CB  DMETQ 922       0.806 -35.671  18.163  0.00  0.00      QQQ   
ATOM   4838  OG  DMETQ 922       1.035 -35.389  16.728  0.00  0.00      QQQ   
ATOM   4839  DG1 DMETQ 922       0.522 -34.578  16.700  0.00  0.00      QQQ   
ATOM   4840  DB1 DMETQ 922       1.667 -35.311  18.766  0.00  0.00      QQQ   
ATOM   4841  DB2 DMETQ 922       0.610 -36.756  18.298  0.00  0.00      QQQ   
ATOM   4842  DB3 DMETQ 922      -0.108 -35.226  18.610  0.00  0.00      QQQ   
ATOM   4843  CB  DMETQ 923      -6.804   2.800  14.831  0.00  0.00      QQQ   
ATOM   4844  OG  DMETQ 923      -8.058   3.317  14.444  0.00  0.00      QQQ   
ATOM   4845  DG1 DMETQ 923      -8.161   2.989  13.548  0.00  0.00      QQQ   
ATOM   4846  DB1 DMETQ 923      -6.485   3.226  15.806  0.00  0.00      QQQ   
ATOM   4847  DB2 DMETQ 923      -6.108   3.115  14.025  0.00  0.00      QQQ   
ATOM   4848  DB3 DMETQ 923      -6.861   1.692  14.889  0.00  0.00      QQQ   
ATOM   4849  CB  DMETQ 924     -24.045 -32.628   7.464  0.00  0.00      QQQ   
ATOM   4850  OG  DMETQ 924     -23.465 -31.776   8.481  0.00  0.00      QQQ   
ATOM   4851  DG1 DMETQ 924     -22.947 -31.129   7.995  0.00  0.00      QQQ   
ATOM   4852  DB1 DMETQ 924     -23.624 -32.525   6.441  0.00  0.00      QQQ   
ATOM   4853  DB2 DMETQ 924     -25.125 -32.381   7.378  0.00  0.00      QQQ   
ATOM   4854  DB3 DMETQ 924     -23.940 -33.678   7.809  0.00  0.00      QQQ   
ATOM   4855  CB  DMETQ 925       5.120   7.068 -35.523  0.00  0.00      QQQ   
ATOM   4856  OG  DMETQ 925       4.392   7.999 -34.752  0.00  0.00      QQQ   
ATOM   4857  DG1 DMETQ 925       3.501   7.714 -34.964  0.00  0.00      QQQ   
ATOM   4858  DB1 DMETQ 925       4.944   7.048 -36.620  0.00  0.00      QQQ   
ATOM   4859  DB2 DMETQ 925       4.994   6.062 -35.069  0.00  0.00      QQQ   
ATOM   4860  DB3 DMETQ 925       6.151   7.463 -35.396  0.00  0.00      QQQ   
ATOM   4861  CB  DMETQ 926      10.178  12.878  17.283  0.00  0.00      QQQ   
ATOM   4862  OG  DMETQ 926       8.910  13.143  17.754  0.00  0.00      QQQ   
ATOM   4863  DG1 DMETQ 926       8.681  12.356  18.254  0.00  0.00      QQQ   
ATOM   4864  DB1 DMETQ 926      10.928  12.942  18.099  0.00  0.00      QQQ   
ATOM   4865  DB2 DMETQ 926      10.410  13.752  16.637  0.00  0.00      QQQ   
ATOM   4866  DB3 DMETQ 926      10.305  11.867  16.841  0.00  0.00      QQQ   
ATOM   4867  CB  DMETQ 927     -20.992  -4.320  36.508  0.00  0.00      QQQ   
ATOM   4868  OG  DMETQ 927     -20.798  -4.689  37.899  0.00  0.00      QQQ   
ATOM   4869  DG1 DMETQ 927     -21.673  -4.597  38.283  0.00  0.00      QQQ   
ATOM   4870  DB1 DMETQ 927     -20.132  -4.592  35.860  0.00  0.00      QQQ   
ATOM   4871  DB2 DMETQ 927     -21.182  -3.225  36.496  0.00  0.00      QQQ   
ATOM   4872  DB3 DMETQ 927     -21.867  -4.822  36.043  0.00  0.00      QQQ   
ATOM   4873  CB  DMETQ 929      -1.707  18.531  24.233  0.00  0.00      QQQ   
ATOM   4874  OG  DMETQ 929      -0.907  19.684  24.024  0.00  0.00      QQQ   
ATOM   4875  DG1 DMETQ 929      -0.315  19.689  24.780  0.00  0.00      QQQ   
ATOM   4876  DB1 DMETQ 929      -1.137  17.834  24.884  0.00  0.00      QQQ   
ATOM   4877  DB2 DMETQ 929      -2.022  18.128  23.247  0.00  0.00      QQQ   
ATOM   4878  DB3 DMETQ 929      -2.542  18.904  24.865  0.00  0.00      QQQ   
ATOM   4879  CB  DMETQ 930      -5.893   7.211 -12.062  0.00  0.00      QQQ   
ATOM   4880  OG  DMETQ 930      -5.922   7.196 -13.496  0.00  0.00      QQQ   
ATOM   4881  DG1 DMETQ 930      -6.452   7.962 -13.730  0.00  0.00      QQQ   
ATOM   4882  DB1 DMETQ 930      -5.337   6.318 -11.704  0.00  0.00      QQQ   
ATOM   4883  DB2 DMETQ 930      -6.896   7.366 -11.610  0.00  0.00      QQQ   
ATOM   4884  DB3 DMETQ 930      -5.316   8.140 -11.867  0.00  0.00      QQQ   
ATOM   4885  CB  DMETQ 931       2.969  19.301  12.870  0.00  0.00      QQQ   
ATOM   4886  OG  DMETQ 931       3.506  18.366  13.765  0.00  0.00      QQQ   
ATOM   4887  DG1 DMETQ 931       3.409  17.479  13.409  0.00  0.00      QQQ   
ATOM   4888  DB1 DMETQ 931       1.903  19.385  13.170  0.00  0.00      QQQ   
ATOM   4889  DB2 DMETQ 931       2.999  18.938  11.820  0.00  0.00      QQQ   
ATOM   4890  DB3 DMETQ 931       3.393  20.325  12.944  0.00  0.00      QQQ   
ATOM   4891  CB  DMETQ 932      35.377 -13.980 -16.833  0.00  0.00      QQQ   
ATOM   4892  OG  DMETQ 932      35.435 -13.982 -15.439  0.00  0.00      QQQ   
ATOM   4893  DG1 DMETQ 932      36.096 -14.598 -15.113  0.00  0.00      QQQ   
ATOM   4894  DB1 DMETQ 932      36.241 -13.464 -17.302  0.00  0.00      QQQ   
ATOM   4895  DB2 DMETQ 932      34.444 -13.601 -17.303  0.00  0.00      QQQ   
ATOM   4896  DB3 DMETQ 932      35.464 -15.043 -17.141  0.00  0.00      QQQ   
ATOM   4897  CB  DMETQ 934       1.116 -20.165  35.670  0.00  0.00      QQQ   
ATOM   4898  OG  DMETQ 934       2.303 -20.876  36.024  0.00  0.00      QQQ   
ATOM   4899  DG1 DMETQ 934       2.827 -20.925  35.221  0.00  0.00      QQQ   
ATOM   4900  DB1 DMETQ 934       1.334 -19.270  35.049  0.00  0.00      QQQ   
ATOM   4901  DB2 DMETQ 934       0.577 -19.956  36.619  0.00  0.00      QQQ   
ATOM   4902  DB3 DMETQ 934       0.465 -20.885  35.128  0.00  0.00      QQQ   
ATOM   4903  CB  DMETQ 935      -5.661 -39.694  21.377  0.00  0.00      QQQ   
ATOM   4904  OG  DMETQ 935      -5.949 -41.009  20.890  0.00  0.00      QQQ   
ATOM   4905  DG1 DMETQ 935      -5.386 -41.156  20.127  0.00  0.00      QQQ   
ATOM   4906  DB1 DMETQ 935      -4.584 -39.683  21.649  0.00  0.00      QQQ   
ATOM   4907  DB2 DMETQ 935      -6.225 -39.240  22.220  0.00  0.00      QQQ   
ATOM   4908  DB3 DMETQ 935      -5.673 -38.966  20.539  0.00  0.00      QQQ   
ATOM   4909  CB  DMETQ 937      -9.140  -9.298  39.652  0.00  0.00      QQQ   
ATOM   4910  OG  DMETQ 937     -10.427  -8.739  39.522  0.00  0.00      QQQ   
ATOM   4911  DG1 DMETQ 937     -10.227  -7.883  39.136  0.00  0.00      QQQ   
ATOM   4912  DB1 DMETQ 937      -8.424  -8.562  40.076  0.00  0.00      QQQ   
ATOM   4913  DB2 DMETQ 937      -8.843  -9.600  38.625  0.00  0.00      QQQ   
ATOM   4914  DB3 DMETQ 937      -9.096 -10.200  40.299  0.00  0.00      QQQ   
ATOM   4915  CB  DMETQ 938       2.908  39.217  36.927  0.00  0.00      QQQ   
ATOM   4916  OG  DMETQ 938       4.038  39.858  37.481  0.00  0.00      QQQ   
ATOM   4917  DG1 DMETQ 938       4.706  39.184  37.632  0.00  0.00      QQQ   
ATOM   4918  DB1 DMETQ 938       2.084  39.889  36.605  0.00  0.00      QQQ   
ATOM   4919  DB2 DMETQ 938       2.438  38.408  37.525  0.00  0.00      QQQ   
ATOM   4920  DB3 DMETQ 938       3.233  38.750  35.973  0.00  0.00      QQQ   
ATOM   4921  CB  DMETQ 939      38.404  -3.447   1.503  0.00  0.00      QQQ   
ATOM   4922  OG  DMETQ 939      39.482  -2.819   0.848  0.00  0.00      QQQ   
ATOM   4923  DG1 DMETQ 939      39.080  -2.081   0.385  0.00  0.00      QQQ   
ATOM   4924  DB1 DMETQ 939      38.126  -2.911   2.435  0.00  0.00      QQQ   
ATOM   4925  DB2 DMETQ 939      38.701  -4.502   1.685  0.00  0.00      QQQ   
ATOM   4926  DB3 DMETQ 939      37.536  -3.513   0.812  0.00  0.00      QQQ   
ATOM   4927  CB  DMETQ 940      -2.683 -30.296   0.905  0.00  0.00      QQQ   
ATOM   4928  OG  DMETQ 940      -1.791 -31.061   1.742  0.00  0.00      QQQ   
ATOM   4929  DG1 DMETQ 940      -2.285 -31.841   2.007  0.00  0.00      QQQ   
ATOM   4930  DB1 DMETQ 940      -2.590 -29.235   1.220  0.00  0.00      QQQ   
ATOM   4931  DB2 DMETQ 940      -3.774 -30.483   1.002  0.00  0.00      QQQ   
ATOM   4932  DB3 DMETQ 940      -2.317 -30.369  -0.141  0.00  0.00      QQQ   
ATOM   4933  CB  DMETQ 941     -16.800  16.889  27.607  0.00  0.00      QQQ   
ATOM   4934  OG  DMETQ 941     -16.206  17.582  28.700  0.00  0.00      QQQ   
ATOM   4935  DG1 DMETQ 941     -15.322  17.890  28.487  0.00  0.00      QQQ   
ATOM   4936  DB1 DMETQ 941     -17.105  17.695  26.905  0.00  0.00      QQQ   
ATOM   4937  DB2 DMETQ 941     -17.626  16.277  28.028  0.00  0.00      QQQ   
ATOM   4938  DB3 DMETQ 941     -16.121  16.125  27.171  0.00  0.00      QQQ   
ATOM   4939  CB  DMETQ 943     -29.647   9.591 -34.113  0.00  0.00      QQQ   
ATOM   4940  OG  DMETQ 943     -30.651  10.659 -34.161  0.00  0.00      QQQ   
ATOM   4941  DG1 DMETQ 943     -31.511  10.233 -34.123  0.00  0.00      QQQ   
ATOM   4942  DB1 DMETQ 943     -29.696   9.026 -33.158  0.00  0.00      QQQ   
ATOM   4943  DB2 DMETQ 943     -28.655  10.087 -34.181  0.00  0.00      QQQ   
ATOM   4944  DB3 DMETQ 943     -29.782   9.058 -35.079  0.00  0.00      QQQ   
ATOM   4945  CB  DMETQ 944     -25.523   7.939  18.953  0.00  0.00      QQQ   
ATOM   4946  OG  DMETQ 944     -26.370   6.785  18.692  0.00  0.00      QQQ   
ATOM   4947  DG1 DMETQ 944     -25.868   6.005  18.938  0.00  0.00      QQQ   
ATOM   4948  DB1 DMETQ 944     -24.467   7.725  19.226  0.00  0.00      QQQ   
ATOM   4949  DB2 DMETQ 944     -25.952   8.422  19.856  0.00  0.00      QQQ   
ATOM   4950  DB3 DMETQ 944     -25.632   8.684  18.135  0.00  0.00      QQQ   
ATOM   4951  CB  DMETQ 945      26.856  20.369  15.835  0.00  0.00      QQQ   
ATOM   4952  OG  DMETQ 945      26.953  21.330  16.843  0.00  0.00      QQQ   
ATOM   4953  DG1 DMETQ 945      27.008  20.890  17.695  0.00  0.00      QQQ   
ATOM   4954  DB1 DMETQ 945      26.953  20.843  14.835  0.00  0.00      QQQ   
ATOM   4955  DB2 DMETQ 945      25.877  19.846  15.884  0.00  0.00      QQQ   
ATOM   4956  DB3 DMETQ 945      27.640  19.582  15.846  0.00  0.00      QQQ   
ATOM   4957  CB  DMETQ 946     -27.863  -9.879  27.323  0.00  0.00      QQQ   
ATOM   4958  OG  DMETQ 946     -28.860  -9.841  26.369  0.00  0.00      QQQ   
ATOM   4959  DG1 DMETQ 946     -29.518 -10.484  26.644  0.00  0.00      QQQ   
ATOM   4960  DB1 DMETQ 946     -27.459 -10.911  27.392  0.00  0.00      QQQ   
ATOM   4961  DB2 DMETQ 946     -28.193  -9.508  28.317  0.00  0.00      QQQ   
ATOM   4962  DB3 DMETQ 946     -27.044  -9.219  26.964  0.00  0.00      QQQ   
ATOM   4963  CB  DMETQ 947     -40.317  22.265 -13.351  0.00  0.00      QQQ   
ATOM   4964  OG  DMETQ 947     -39.410  21.388 -12.731  0.00  0.00      QQQ   
ATOM   4965  DG1 DMETQ 947     -39.859  21.195 -11.905  0.00  0.00      QQQ   
ATOM   4966  DB1 DMETQ 947     -41.267  21.779 -13.659  0.00  0.00      QQQ   
ATOM   4967  DB2 DMETQ 947     -39.729  22.598 -14.233  0.00  0.00      QQQ   
ATOM   4968  DB3 DMETQ 947     -40.507  23.112 -12.657  0.00  0.00      QQQ   
ATOM   4969  CB  DMETQ 948      12.202 -32.208  21.245  0.00  0.00      QQQ   
ATOM   4970  OG  DMETQ 948      12.639 -30.976  21.842  0.00  0.00      QQQ   
ATOM   4971  DG1 DMETQ 948      11.870 -30.745  22.368  0.00  0.00      QQQ   
ATOM   4972  DB1 DMETQ 948      12.163 -33.035  21.985  0.00  0.00      QQQ   
ATOM   4973  DB2 DMETQ 948      12.895 -32.497  20.426  0.00  0.00      QQQ   
ATOM   4974  DB3 DMETQ 948      11.214 -31.995  20.782  0.00  0.00      QQQ   
ATOM   4975  CB  DMETQ 949     -26.431 -27.329  -4.625  0.00  0.00      QQQ   
ATOM   4976  OG  DMETQ 949     -26.170 -28.442  -3.782  0.00  0.00      QQQ   
ATOM   4977  DG1 DMETQ 949     -25.512 -28.998  -4.206  0.00  0.00      QQQ   
ATOM   4978  DB1 DMETQ 949     -26.458 -27.742  -5.656  0.00  0.00      QQQ   
ATOM   4979  DB2 DMETQ 949     -25.650 -26.543  -4.541  0.00  0.00      QQQ   
ATOM   4980  DB3 DMETQ 949     -27.440 -26.912  -4.419  0.00  0.00      QQQ   
ATOM   4981  CB  DMETQ 950      14.547 -18.333  -7.393  0.00  0.00      QQQ   
ATOM   4982  OG  DMETQ 950      13.936 -17.328  -8.147  0.00  0.00      QQQ   
ATOM   4983  DG1 DMETQ 950      14.104 -16.482  -7.727  0.00  0.00      QQQ   
ATOM   4984  DB1 DMETQ 950      15.654 -18.250  -7.371  0.00  0.00      QQQ   
ATOM   4985  DB2 DMETQ 950      14.445 -19.363  -7.797  0.00  0.00      QQQ   
ATOM   4986  DB3 DMETQ 950      14.162 -18.370  -6.352  0.00  0.00      QQQ   
ATOM   4987  CB  DMETQ 951     -29.243  -5.171 -17.537  0.00  0.00      QQQ   
ATOM   4988  OG  DMETQ 951     -28.294  -4.167 -17.929  0.00  0.00      QQQ   
ATOM   4989  DG1 DMETQ 951     -27.426  -4.354 -17.564  0.00  0.00      QQQ   
ATOM   4990  DB1 DMETQ 951     -29.817  -5.563 -18.403  0.00  0.00      QQQ   
ATOM   4991  DB2 DMETQ 951     -29.882  -4.887 -16.674  0.00  0.00      QQQ   
ATOM   4992  DB3 DMETQ 951     -28.540  -5.922 -17.115  0.00  0.00      QQQ   
ATOM   4993  CB  DMETQ 952     -14.511 -11.171  -8.727  0.00  0.00      QQQ   
ATOM   4994  OG  DMETQ 952     -13.246 -10.956  -8.071  0.00  0.00      QQQ   
ATOM   4995  DG1 DMETQ 952     -13.112 -11.559  -7.335  0.00  0.00      QQQ   
ATOM   4996  DB1 DMETQ 952     -15.311 -11.201  -7.957  0.00  0.00      QQQ   
ATOM   4997  DB2 DMETQ 952     -14.502 -12.165  -9.222  0.00  0.00      QQQ   
ATOM   4998  DB3 DMETQ 952     -14.672 -10.371  -9.481  0.00  0.00      QQQ   
ATOM   4999  CB  DMETQ 953     -19.615   6.728  -6.593  0.00  0.00      QQQ   
ATOM   5000  OG  DMETQ 953     -20.501   6.667  -7.729  0.00  0.00      QQQ   
ATOM   5001  DG1 DMETQ 953     -21.361   6.716  -7.307  0.00  0.00      QQQ   
ATOM   5002  DB1 DMETQ 953     -19.902   6.058  -5.754  0.00  0.00      QQQ   
ATOM   5003  DB2 DMETQ 953     -19.747   7.782  -6.267  0.00  0.00      QQQ   
ATOM   5004  DB3 DMETQ 953     -18.586   6.536  -6.967  0.00  0.00      QQQ   
ATOM   5005  CB  DMETQ 954     -28.326  10.948  17.199  0.00  0.00      QQQ   
ATOM   5006  OG  DMETQ 954     -27.115  10.802  17.828  0.00  0.00      QQQ   
ATOM   5007  DG1 DMETQ 954     -26.994  11.472  18.504  0.00  0.00      QQQ   
ATOM   5008  DB1 DMETQ 954     -28.463  11.996  16.859  0.00  0.00      QQQ   
ATOM   5009  DB2 DMETQ 954     -29.210  10.632  17.793  0.00  0.00      QQQ   
ATOM   5010  DB3 DMETQ 954     -28.346  10.336  16.272  0.00  0.00      QQQ   
ATOM   5011  CB  DMETQ 955      36.392  36.765  31.567  0.00  0.00      QQQ   
ATOM   5012  OG  DMETQ 955      35.213  37.451  31.083  0.00  0.00      QQQ   
ATOM   5013  DG1 DMETQ 955      34.510  36.896  31.429  0.00  0.00      QQQ   
ATOM   5014  DB1 DMETQ 955      36.067  36.234  32.488  0.00  0.00      QQQ   
ATOM   5015  DB2 DMETQ 955      37.288  37.391  31.767  0.00  0.00      QQQ   
ATOM   5016  DB3 DMETQ 955      36.820  36.082  30.803  0.00  0.00      QQQ   
ATOM   5017  CB  DMETQ 956      -1.960  -8.841  -8.522  0.00  0.00      QQQ   
ATOM   5018  OG  DMETQ 956      -0.951  -8.885  -9.574  0.00  0.00      QQQ   
ATOM   5019  DG1 DMETQ 956      -1.459  -8.793 -10.383  0.00  0.00      QQQ   
ATOM   5020  DB1 DMETQ 956      -2.749  -9.550  -8.853  0.00  0.00      QQQ   
ATOM   5021  DB2 DMETQ 956      -2.512  -7.896  -8.331  0.00  0.00      QQQ   
ATOM   5022  DB3 DMETQ 956      -1.442  -9.066  -7.565  0.00  0.00      QQQ   
ATOM   5023  CB  DMETQ 957      15.679  13.492  36.484  0.00  0.00      QQQ   
ATOM   5024  OG  DMETQ 957      15.520  12.183  36.094  0.00  0.00      QQQ   
ATOM   5025  DG1 DMETQ 957      16.034  11.658  36.712  0.00  0.00      QQQ   
ATOM   5026  DB1 DMETQ 957      14.949  14.078  35.886  0.00  0.00      QQQ   
ATOM   5027  DB2 DMETQ 957      16.725  13.779  36.246  0.00  0.00      QQQ   
ATOM   5028  DB3 DMETQ 957      15.380  13.668  37.539  0.00  0.00      QQQ   
ATOM   5029  CB  DMETQ 959       8.734 -20.105  -7.076  0.00  0.00      QQQ   
ATOM   5030  OG  DMETQ 959       8.082 -21.375  -7.055  0.00  0.00      QQQ   
ATOM   5031  DG1 DMETQ 959       8.769 -22.030  -7.200  0.00  0.00      QQQ   
ATOM   5032  DB1 DMETQ 959       7.992 -19.344  -6.750  0.00  0.00      QQQ   
ATOM   5033  DB2 DMETQ 959       9.177 -19.800  -8.047  0.00  0.00      QQQ   
ATOM   5034  DB3 DMETQ 959       9.622 -20.127  -6.409  0.00  0.00      QQQ   
ATOM   5035  CB  DMETQ 960     -37.657  33.499  36.533  0.00  0.00      QQQ   
ATOM   5036  OG  DMETQ 960     -37.031  32.241  36.338  0.00  0.00      QQQ   
ATOM   5037  DG1 DMETQ 960     -37.721  31.586  36.473  0.00  0.00      QQQ   
ATOM   5038  DB1 DMETQ 960     -37.541  33.842  37.583  0.00  0.00      QQQ   
ATOM   5039  DB2 DMETQ 960     -38.693  33.477  36.133  0.00  0.00      QQQ   
ATOM   5040  DB3 DMETQ 960     -37.159  34.289  35.931  0.00  0.00      QQQ   
ATOM   5041  CB  DMETQ 961      -2.953  21.663  22.559  0.00  0.00      QQQ   
ATOM   5042  OG  DMETQ 961      -4.312  21.771  22.379  0.00  0.00      QQQ   
ATOM   5043  DG1 DMETQ 961      -4.450  22.718  22.465  0.00  0.00      QQQ   
ATOM   5044  DB1 DMETQ 961      -2.631  21.518  23.613  0.00  0.00      QQQ   
ATOM   5045  DB2 DMETQ 961      -2.394  22.482  22.059  0.00  0.00      QQQ   
ATOM   5046  DB3 DMETQ 961      -2.669  20.757  21.982  0.00  0.00      QQQ   
ATOM   5047  CB  DMETQ 962     -36.884 -26.900 -24.368  0.00  0.00      QQQ   
ATOM   5048  OG  DMETQ 962     -36.570 -26.072 -23.236  0.00  0.00      QQQ   
ATOM   5049  DG1 DMETQ 962     -35.613 -25.999 -23.236  0.00  0.00      QQQ   
ATOM   5050  DB1 DMETQ 962     -37.972 -27.052 -24.202  0.00  0.00      QQQ   
ATOM   5051  DB2 DMETQ 962     -36.461 -27.923 -24.277  0.00  0.00      QQQ   
ATOM   5052  DB3 DMETQ 962     -36.771 -26.406 -25.357  0.00  0.00      QQQ   
ATOM   5053  CB  DMETQ 963      15.055 -11.582   5.865  0.00  0.00      QQQ   
ATOM   5054  OG  DMETQ 963      15.245 -12.425   6.937  0.00  0.00      QQQ   
ATOM   5055  DG1 DMETQ 963      14.609 -13.144   6.914  0.00  0.00      QQQ   
ATOM   5056  DB1 DMETQ 963      14.068 -11.095   6.024  0.00  0.00      QQQ   
ATOM   5057  DB2 DMETQ 963      15.182 -12.011   4.849  0.00  0.00      QQQ   
ATOM   5058  DB3 DMETQ 963      15.788 -10.749   5.923  0.00  0.00      QQQ   
ATOM   5059  CB  DMETQ 965      18.568  -1.194 -35.050  0.00  0.00      QQQ   
ATOM   5060  OG  DMETQ 965      19.909  -0.810 -34.737  0.00  0.00      QQQ   
ATOM   5061  DG1 DMETQ 965      19.984   0.120 -34.964  0.00  0.00      QQQ   
ATOM   5062  DB1 DMETQ 965      18.356  -1.249 -36.139  0.00  0.00      QQQ
[truncated: 3,448,039 more chars]
